# Supplementary material for: Protein-primed homopolymer synthesis by an antiviral reverse transcriptase
Source: Nature. Author manuscript; Available in PMC 2025 Sep 30. (PMC12483538; doi:10.1038/s41586-025-09179-5)
Supplement: DRT9_SuppTables1-8 [file NIHMS2110959-supplement-DRT9_SuppTables1-8.xlsx]

## Sheet: Supplementary Table 1
	Tang*, Žedaveinytė*, Burman*, Pandey* et al. (2025)
	Supplementary Table 1 | DRT9-encoded RT homologs in ED Fig. 1a phylogenetic tree.
	IPG ID	Source	Genome accession	Start	End	Strand	Protein accession	NCBI protein annotation	Organism	Strain	Genomic assembly	Protein sequence	Subtype assigned by Mestre et al			flank.id	locus.end	locus.length	drt9.locus.start	drt9.locus.end
	60356359	RefSeq	NZ_CAWLWD010000127.1	2411	4009	-	WP_230581063.1	reverse transcriptase domain-containing protein	Xenorhabdus bovienii str. feltiae Moldova	feltiae Moldova	GCF_963864325.1	MSKPIQPCDNLLLLGFIPWESLSSTQAFLFKGLMKLELQIEKIIREEAEKLIERYHKYHNRIHIDSIRNKKRLGESAPVKKIHTPDYWTIDRKFNPFYVKANYKSIARSIANKIEKRSYSPNKPFMKDVDKPDGGIRKISIYQIPDAAISKLFFNRLLAKNRHRFSSFSYAYRNDRNVHFAIQDISVDLKRNERTFLAEFDFSDFFGSIAHEFLNGQFSENGFYISHEERFVIKSFLRERKVGIPQGTSISLFLANLTCWKLDQSFEREGVKFSRYADDTIAWSPEYTKICNTFGIINDFSKSAGVKINPKKSDGISLLIKDGHPAEIAAKTSLEFLGYTLSVDNVSIKDKSVKKIKKQISYILYRNLVQPLKQALLAGQTIPANDKDKNFLSAICEIR…	UG28			NZ_CAWLWD010000127.1_1_14009_rc	14009	14009	10001	11599
	60356359	RefSeq	NZ_HG427089.1	2411	4009	-	WP_230581063.1	reverse transcriptase domain-containing protein	Xenorhabdus bovienii str. feltiae Moldova	feltiae Moldova	GCF_000736595.1	MSKPIQPCDNLLLLGFIPWESLSSTQAFLFKGLMKLELQIEKIIREEAEKLIERYHKYHNRIHIDSIRNKKRLGESAPVKKIHTPDYWTIDRKFNPFYVKANYKSIARSIANKIEKRSYSPNKPFMKDVDKPDGGIRKISIYQIPDAAISKLFFNRLLAKNRHRFSSFSYAYRNDRNVHFAIQDISVDLKRNERTFLAEFDFSDFFGSIAHEFLNGQFSENGFYISHEERFVIKSFLRERKVGIPQGTSISLFLANLTCWKLDQSFEREGVKFSRYADDTIAWSPEYTKICNTFGIINDFSKSAGVKINPKKSDGISLLIKDGHPAEIAAKTSLEFLGYTLSVDNVSIKDKSVKKIKKQISYILYRNLVQPLKQALLAGQTIPANDKDKNFLSAICEIR…	UG28			NZ_HG427089.1_1_14009_rc	14009	14009	10001	11599
	60356359	INSDC	CBSV010000051.1	2411	4009	-	CDH00205.1	Retron-type reverse transcriptase	Xenorhabdus bovienii str. feltiae Moldova	feltiae Moldova	GCA_000736595.1	MSKPIQPCDNLLLLGFIPWESLSSTQAFLFKGLMKLELQIEKIIREEAEKLIERYHKYHNRIHIDSIRNKKRLGESAPVKKIHTPDYWTIDRKFNPFYVKANYKSIARSIANKIEKRSYSPNKPFMKDVDKPDGGIRKISIYQIPDAAISKLFFNRLLAKNRHRFSSFSYAYRNDRNVHFAIQDISVDLKRNERTFLAEFDFSDFFGSIAHEFLNGQFSENGFYISHEERFVIKSFLRERKVGIPQGTSISLFLANLTCWKLDQSFEREGVKFSRYADDTIAWSPEYTKICNTFGIINDFSKSAGVKINPKKSDGISLLIKDGHPAEIAAKTSLEFLGYTLSVDNVSIKDKSVKKIKKQISYILYRNLVQPLKQALLAGQTIPANDKDKNFLSAICEIR…	UG28			CBSV010000051.1_1_14009_rc	14009	14009	10001	11599
	60356359	INSDC	HG427089.1	2411	4009	-	CDH00205.1	Retron-type reverse transcriptase	Xenorhabdus bovienii str. feltiae Moldova	feltiae Moldova	GCA_000736595.1	MSKPIQPCDNLLLLGFIPWESLSSTQAFLFKGLMKLELQIEKIIREEAEKLIERYHKYHNRIHIDSIRNKKRLGESAPVKKIHTPDYWTIDRKFNPFYVKANYKSIARSIANKIEKRSYSPNKPFMKDVDKPDGGIRKISIYQIPDAAISKLFFNRLLAKNRHRFSSFSYAYRNDRNVHFAIQDISVDLKRNERTFLAEFDFSDFFGSIAHEFLNGQFSENGFYISHEERFVIKSFLRERKVGIPQGTSISLFLANLTCWKLDQSFEREGVKFSRYADDTIAWSPEYTKICNTFGIINDFSKSAGVKINPKKSDGISLLIKDGHPAEIAAKTSLEFLGYTLSVDNVSIKDKSVKKIKKQISYILYRNLVQPLKQALLAGQTIPANDKDKNFLSAICEIR…	UG28			HG427089.1_1_14009_rc	14009	14009	10001	11599
	483346140	RefSeq	NZ_CABIHY010000140.1	58655	60253	+	WP_222422510.1	reverse transcriptase domain-containing protein	Yersinia rohdei	NA	GCF_902173185.1	MSKPIQPCDNLLLLGFIPWESLSLTQAFLFKGRMKLEQQIEKIILEEAKKLIKRYHEYHNRIHIESIRNKKRLGESAPAKTIYTPSYWSVDRKFNPFYVKANYKSIARSIANKIEHRTYIPNSPYMKDVPKADGGIRKISIYQIPDAAISKLFFNRLLAKNRHRFSSFSYAYRNDRNVHFAIQDISVDLKRNERTFLAEFDFSDFFGSIAHEFLKGQFSENGFYISSEEIFVIKAFLRGRTVGIPQGTSISLFLANLTCWKLDQNLEREGVKFSRYADDTIAWSPEYSKTCNSFRIINDFSKDAGVKINPKKSEGICLLTKSELPAEIVAKTSLDFLGYTLSVDKVSIKDKSVNKIKKQISYILYRNLIQPLKKSSLAGQTIPANGKDKNFLSAICEIR…				NZ_CABIHY010000140.1_48655_70253	70253	21599	10001	11599
	211012954	RefSeq	NZ_NSDJ01000001.1	1796358	1797857	-	WP_120160900.1	reverse transcriptase domain-containing protein	Rahnella variigena	CIP 105588	GCF_003610915.1	MKLEIQIEKVIREEAEKLIERYHEYHNRVHINSKRNKNRLGDSAPSKKIHTPDYWRIDRKFNPFYVKSNYKSIARSIANKIERRTYIPNKPFMKEVDKPDGGIRRVSIYQIPDAAISKLFFNRLLAKNRHRFSSFSYAYRNDRNVHFAIQDISVDLKRNERTFLAEFDFSDFFGSISHDFLNKQFSENGFYISPEERFVIKSFLKGNKVGIPQGTSISLFLANLTCWKLDQSFEMEGVKFSRYADDTIAWSPEYTKICNTFRKINDFSKSAGVEINPKKSDGISLLTKDGHPAEIVAKTSLDFLGYTLSVDNVSIKEKSFKKIKKQISYILYRNLIQPLKQNSLAGQVIPANDKDKNFLSAICEIRRYMYGGLSNKQIKDYLSGRTKRIYFKGVMSFYP…				NZ_NSDJ01000001.1_1786358_1807857_rc	1807857	21500	10001	11500
	211012954	RefSeq	NZ_RAHI01000002.1	186996	188495	+	WP_120160900.1	reverse transcriptase domain-containing protein	Rahnella variigena	CIP 105588	GCF_003602185.1	MKLEIQIEKVIREEAEKLIERYHEYHNRVHINSKRNKNRLGDSAPSKKIHTPDYWRIDRKFNPFYVKSNYKSIARSIANKIERRTYIPNKPFMKEVDKPDGGIRRVSIYQIPDAAISKLFFNRLLAKNRHRFSSFSYAYRNDRNVHFAIQDISVDLKRNERTFLAEFDFSDFFGSISHDFLNKQFSENGFYISPEERFVIKSFLKGNKVGIPQGTSISLFLANLTCWKLDQSFEMEGVKFSRYADDTIAWSPEYTKICNTFRKINDFSKSAGVEINPKKSDGISLLTKDGHPAEIVAKTSLDFLGYTLSVDNVSIKEKSFKKIKKQISYILYRNLIQPLKQNSLAGQVIPANDKDKNFLSAICEIRRYMYGGLSNKQIKDYLSGRTKRIYFKGVMSFYP…				NZ_RAHI01000002.1_176996_198495	198495	21500	10001	11500
	211012954	INSDC	RAHI01000002.1	186996	188495	+	RJT55868.1	RNA-dependent DNA polymerase	Rahnella variigena	CIP 105588	GCA_003602185.1	MKLEIQIEKVIREEAEKLIERYHEYHNRVHINSKRNKNRLGDSAPSKKIHTPDYWRIDRKFNPFYVKSNYKSIARSIANKIERRTYIPNKPFMKEVDKPDGGIRRVSIYQIPDAAISKLFFNRLLAKNRHRFSSFSYAYRNDRNVHFAIQDISVDLKRNERTFLAEFDFSDFFGSISHDFLNKQFSENGFYISPEERFVIKSFLKGNKVGIPQGTSISLFLANLTCWKLDQSFEMEGVKFSRYADDTIAWSPEYTKICNTFRKINDFSKSAGVEINPKKSDGISLLTKDGHPAEIVAKTSLDFLGYTLSVDNVSIKEKSFKKIKKQISYILYRNLIQPLKQNSLAGQVIPANDKDKNFLSAICEIRRYMYGGLSNKQIKDYLSGRTKRIYFKGVMSFYP…				RAHI01000002.1_176996_198495	198495	21500	10001	11500
	211012954	INSDC	NSDJ01000001.1	1796358	1797857	-	RKF68342.1	RNA-dependent DNA polymerase	Rahnella variigena	CIP 105588	GCA_003610915.1	MKLEIQIEKVIREEAEKLIERYHEYHNRVHINSKRNKNRLGDSAPSKKIHTPDYWRIDRKFNPFYVKSNYKSIARSIANKIERRTYIPNKPFMKEVDKPDGGIRRVSIYQIPDAAISKLFFNRLLAKNRHRFSSFSYAYRNDRNVHFAIQDISVDLKRNERTFLAEFDFSDFFGSISHDFLNKQFSENGFYISPEERFVIKSFLKGNKVGIPQGTSISLFLANLTCWKLDQSFEMEGVKFSRYADDTIAWSPEYTKICNTFRKINDFSKSAGVEINPKKSDGISLLTKDGHPAEIVAKTSLDFLGYTLSVDNVSIKEKSFKKIKKQISYILYRNLIQPLKQNSLAGQVIPANDKDKNFLSAICEIRRYMYGGLSNKQIKDYLSGRTKRIYFKGVMSFYP…				NSDJ01000001.1_1786358_1807857_rc	1807857	21500	10001	11500
	407828404	RefSeq	NZ_VKZB01000052.1	1	454	-	WP_204269793.1	hypothetical protein	Klebsiella pneumoniae	AS012251	GCF_010598875.1	MSKPFQPSGNLLLLGFIPWKSLSLTQAFLFRGLMKLEQQIQRVILEEAKALIKDYHEYHNRVHLESVRNKKRLGDSAPDKKIYRPNYWSVDKKFDPFYVKSNYKSIARSIANKIENRTYLPNGPFTKNVPKPDGGIRKVSIYQIPDAAISK				NZ_VKZB01000052.1_1_10454_rc	10454	10454	10001	10454
	428012695	RefSeq	NZ_CP039298.1	4126851	4128449	-	WP_211092143.1	reverse transcriptase domain-containing protein	Escherichia coli	PigCaeca_1	GCF_004801575.1	MSKPFQPSGNLLLLGFIPWKSLSLTQAFLFRGLMKLEQQIQRVILEEAKALIKDYHEYHNRVHLESVRNKKRLGDSAPDKKIHRPNYWSFDKKFDPFYVKSNYKSIARSIANKIENRTYLPNEPFTKDVPKPDGGIRKVSIYQIPDAAISKLFFNRLLAKNRHRFSSFSYAYRNDRNVHFAIQDISVDLKKNERTFLAEFDFSDFFGSISHSFLNEQFNENGFYISPEEKFIIRSFLRERKVGIPQGTSISLFLANLTCWKLDQDLEREGVKFSRYADDTIIWSQEYSKICNAFNIITNFSKSAGIKINPKKSEGISLLTKKGLPSEITSKNNLDFLGYTLSVENVSIKEKSVKKIKKQISYILYRNLIQPLKKTSLAGQTIPANDRDKNFLIAICEIR…				NZ_CP039298.1_4116851_4138449_rc	4138449	21599	10001	11599
	428012695	RefSeq	NZ_CP074354.1	1100315	1101913	-	WP_211092143.1	reverse transcriptase domain-containing protein	Escherichia coli	XJ5.2	GCF_029227835.1	MSKPFQPSGNLLLLGFIPWKSLSLTQAFLFRGLMKLEQQIQRVILEEAKALIKDYHEYHNRVHLESVRNKKRLGDSAPDKKIHRPNYWSFDKKFDPFYVKSNYKSIARSIANKIENRTYLPNEPFTKDVPKPDGGIRKVSIYQIPDAAISKLFFNRLLAKNRHRFSSFSYAYRNDRNVHFAIQDISVDLKKNERTFLAEFDFSDFFGSISHSFLNEQFNENGFYISPEEKFIIRSFLRERKVGIPQGTSISLFLANLTCWKLDQDLEREGVKFSRYADDTIIWSQEYSKICNAFNIITNFSKSAGIKINPKKSEGISLLTKKGLPSEITSKNNLDFLGYTLSVENVSIKEKSVKKIKKQISYILYRNLIQPLKKTSLAGQTIPANDRDKNFLIAICEIR…				NZ_CP074354.1_1090315_1111913_rc	1111913	21599	10001	11599
	428012695	RefSeq	NZ_JADFFA010000013.1	89143	90741	-	WP_211092143.1	reverse transcriptase domain-containing protein	Escherichia coli	E2157	GCF_026769515.1	MSKPFQPSGNLLLLGFIPWKSLSLTQAFLFRGLMKLEQQIQRVILEEAKALIKDYHEYHNRVHLESVRNKKRLGDSAPDKKIHRPNYWSFDKKFDPFYVKSNYKSIARSIANKIENRTYLPNEPFTKDVPKPDGGIRKVSIYQIPDAAISKLFFNRLLAKNRHRFSSFSYAYRNDRNVHFAIQDISVDLKKNERTFLAEFDFSDFFGSISHSFLNEQFNENGFYISPEEKFIIRSFLRERKVGIPQGTSISLFLANLTCWKLDQDLEREGVKFSRYADDTIIWSQEYSKICNAFNIITNFSKSAGIKINPKKSEGISLLTKKGLPSEITSKNNLDFLGYTLSVENVSIKEKSVKKIKKQISYILYRNLIQPLKKTSLAGQTIPANDRDKNFLIAICEIR…				NZ_JADFFA010000013.1_79143_100741_rc	100741	21599	10001	11599
	428012695	RefSeq	NZ_JAINSH010000001.1	3455440	3457038	+	WP_211092143.1	reverse transcriptase domain-containing protein	Escherichia coli	S540-1	GCF_019879385.1	MSKPFQPSGNLLLLGFIPWKSLSLTQAFLFRGLMKLEQQIQRVILEEAKALIKDYHEYHNRVHLESVRNKKRLGDSAPDKKIHRPNYWSFDKKFDPFYVKSNYKSIARSIANKIENRTYLPNEPFTKDVPKPDGGIRKVSIYQIPDAAISKLFFNRLLAKNRHRFSSFSYAYRNDRNVHFAIQDISVDLKKNERTFLAEFDFSDFFGSISHSFLNEQFNENGFYISPEEKFIIRSFLRERKVGIPQGTSISLFLANLTCWKLDQDLEREGVKFSRYADDTIIWSQEYSKICNAFNIITNFSKSAGIKINPKKSEGISLLTKKGLPSEITSKNNLDFLGYTLSVENVSIKEKSVKKIKKQISYILYRNLIQPLKKTSLAGQTIPANDRDKNFLIAICEIR…				NZ_JAINSH010000001.1_3445440_3467038	3467038	21599	10001	11599
	428012695	RefSeq	NZ_JAOPIV010000024.1	4918	6516	-	WP_211092143.1	reverse transcriptase domain-containing protein	Salmonella enterica	M001-2	GCF_026460795.1	MSKPFQPSGNLLLLGFIPWKSLSLTQAFLFRGLMKLEQQIQRVILEEAKALIKDYHEYHNRVHLESVRNKKRLGDSAPDKKIHRPNYWSFDKKFDPFYVKSNYKSIARSIANKIENRTYLPNEPFTKDVPKPDGGIRKVSIYQIPDAAISKLFFNRLLAKNRHRFSSFSYAYRNDRNVHFAIQDISVDLKKNERTFLAEFDFSDFFGSISHSFLNEQFNENGFYISPEEKFIIRSFLRERKVGIPQGTSISLFLANLTCWKLDQDLEREGVKFSRYADDTIIWSQEYSKICNAFNIITNFSKSAGIKINPKKSEGISLLTKKGLPSEITSKNNLDFLGYTLSVENVSIKEKSVKKIKKQISYILYRNLIQPLKKTSLAGQTIPANDRDKNFLIAICEIR…				NZ_JAOPIV010000024.1_1_16516_rc	16516	16516	10001	11599
	428012695	RefSeq	NZ_JAOPIW010000019.1	4919	6517	-	WP_211092143.1	reverse transcriptase domain-containing protein	Salmonella enterica	M001-1	GCF_026460825.1	MSKPFQPSGNLLLLGFIPWKSLSLTQAFLFRGLMKLEQQIQRVILEEAKALIKDYHEYHNRVHLESVRNKKRLGDSAPDKKIHRPNYWSFDKKFDPFYVKSNYKSIARSIANKIENRTYLPNEPFTKDVPKPDGGIRKVSIYQIPDAAISKLFFNRLLAKNRHRFSSFSYAYRNDRNVHFAIQDISVDLKKNERTFLAEFDFSDFFGSISHSFLNEQFNENGFYISPEEKFIIRSFLRERKVGIPQGTSISLFLANLTCWKLDQDLEREGVKFSRYADDTIIWSQEYSKICNAFNIITNFSKSAGIKINPKKSEGISLLTKKGLPSEITSKNNLDFLGYTLSVENVSIKEKSVKKIKKQISYILYRNLIQPLKKTSLAGQTIPANDRDKNFLIAICEIR…				NZ_JAOPIW010000019.1_1_16517_rc	16517	16517	10001	11599
	428012695	RefSeq	NZ_JAOQCD010000003.1	26084	27682	+	WP_211092143.1	reverse transcriptase domain-containing protein	Escherichia coli	LJS124	GCF_028523705.1	MSKPFQPSGNLLLLGFIPWKSLSLTQAFLFRGLMKLEQQIQRVILEEAKALIKDYHEYHNRVHLESVRNKKRLGDSAPDKKIHRPNYWSFDKKFDPFYVKSNYKSIARSIANKIENRTYLPNEPFTKDVPKPDGGIRKVSIYQIPDAAISKLFFNRLLAKNRHRFSSFSYAYRNDRNVHFAIQDISVDLKKNERTFLAEFDFSDFFGSISHSFLNEQFNENGFYISPEEKFIIRSFLRERKVGIPQGTSISLFLANLTCWKLDQDLEREGVKFSRYADDTIIWSQEYSKICNAFNIITNFSKSAGIKINPKKSEGISLLTKKGLPSEITSKNNLDFLGYTLSVENVSIKEKSVKKIKKQISYILYRNLIQPLKKTSLAGQTIPANDRDKNFLIAICEIR…				NZ_JAOQCD010000003.1_16084_37682	37682	21599	10001	11599
	428012695	RefSeq	NZ_JAOQDN010000003.1	216680	218278	-	WP_211092143.1	reverse transcriptase domain-containing protein	Escherichia coli	LJS070	GCF_028525165.1	MSKPFQPSGNLLLLGFIPWKSLSLTQAFLFRGLMKLEQQIQRVILEEAKALIKDYHEYHNRVHLESVRNKKRLGDSAPDKKIHRPNYWSFDKKFDPFYVKSNYKSIARSIANKIENRTYLPNEPFTKDVPKPDGGIRKVSIYQIPDAAISKLFFNRLLAKNRHRFSSFSYAYRNDRNVHFAIQDISVDLKKNERTFLAEFDFSDFFGSISHSFLNEQFNENGFYISPEEKFIIRSFLRERKVGIPQGTSISLFLANLTCWKLDQDLEREGVKFSRYADDTIIWSQEYSKICNAFNIITNFSKSAGIKINPKKSEGISLLTKKGLPSEITSKNNLDFLGYTLSVENVSIKEKSVKKIKKQISYILYRNLIQPLKKTSLAGQTIPANDRDKNFLIAICEIR…				NZ_JAOQDN010000003.1_206680_228278_rc	228278	21599	10001	11599
	428012695	RefSeq	NZ_JAOQEB010000003.1	26084	27682	+	WP_211092143.1	reverse transcriptase domain-containing protein	Escherichia coli	LJS041	GCF_028525485.1	MSKPFQPSGNLLLLGFIPWKSLSLTQAFLFRGLMKLEQQIQRVILEEAKALIKDYHEYHNRVHLESVRNKKRLGDSAPDKKIHRPNYWSFDKKFDPFYVKSNYKSIARSIANKIENRTYLPNEPFTKDVPKPDGGIRKVSIYQIPDAAISKLFFNRLLAKNRHRFSSFSYAYRNDRNVHFAIQDISVDLKKNERTFLAEFDFSDFFGSISHSFLNEQFNENGFYISPEEKFIIRSFLRERKVGIPQGTSISLFLANLTCWKLDQDLEREGVKFSRYADDTIIWSQEYSKICNAFNIITNFSKSAGIKINPKKSEGISLLTKKGLPSEITSKNNLDFLGYTLSVENVSIKEKSVKKIKKQISYILYRNLIQPLKKTSLAGQTIPANDRDKNFLIAICEIR…				NZ_JAOQEB010000003.1_16084_37682	37682	21599	10001	11599
	428012695	RefSeq	NZ_JAOQEC010000006.1	176317	177915	-	WP_211092143.1	reverse transcriptase domain-containing protein	Escherichia coli	LJS040	GCF_028525465.1	MSKPFQPSGNLLLLGFIPWKSLSLTQAFLFRGLMKLEQQIQRVILEEAKALIKDYHEYHNRVHLESVRNKKRLGDSAPDKKIHRPNYWSFDKKFDPFYVKSNYKSIARSIANKIENRTYLPNEPFTKDVPKPDGGIRKVSIYQIPDAAISKLFFNRLLAKNRHRFSSFSYAYRNDRNVHFAIQDISVDLKKNERTFLAEFDFSDFFGSISHSFLNEQFNENGFYISPEEKFIIRSFLRERKVGIPQGTSISLFLANLTCWKLDQDLEREGVKFSRYADDTIIWSQEYSKICNAFNIITNFSKSAGIKINPKKSEGISLLTKKGLPSEITSKNNLDFLGYTLSVENVSIKEKSVKKIKKQISYILYRNLIQPLKKTSLAGQTIPANDRDKNFLIAICEIR…				NZ_JAOQEC010000006.1_166317_187915_rc	187915	21599	10001	11599
	428012695	RefSeq	NZ_JAQEGJ010000033.1	13972	15570	-	WP_211092143.1	reverse transcriptase domain-containing protein	Escherichia coli	AM66-13ACA	GCF_027667125.1	MSKPFQPSGNLLLLGFIPWKSLSLTQAFLFRGLMKLEQQIQRVILEEAKALIKDYHEYHNRVHLESVRNKKRLGDSAPDKKIHRPNYWSFDKKFDPFYVKSNYKSIARSIANKIENRTYLPNEPFTKDVPKPDGGIRKVSIYQIPDAAISKLFFNRLLAKNRHRFSSFSYAYRNDRNVHFAIQDISVDLKKNERTFLAEFDFSDFFGSISHSFLNEQFNENGFYISPEEKFIIRSFLRERKVGIPQGTSISLFLANLTCWKLDQDLEREGVKFSRYADDTIIWSQEYSKICNAFNIITNFSKSAGIKINPKKSEGISLLTKKGLPSEITSKNNLDFLGYTLSVENVSIKEKSVKKIKKQISYILYRNLIQPLKKTSLAGQTIPANDRDKNFLIAICEIR…				NZ_JAQEGJ010000033.1_3972_25570_rc	25570	21599	10001	11599
	428012695	RefSeq	NZ_JAQEJE010000014.1	106607	108205	-	WP_211092143.1	reverse transcriptase domain-containing protein	Escherichia coli	TM115-09	GCF_027679905.1	MSKPFQPSGNLLLLGFIPWKSLSLTQAFLFRGLMKLEQQIQRVILEEAKALIKDYHEYHNRVHLESVRNKKRLGDSAPDKKIHRPNYWSFDKKFDPFYVKSNYKSIARSIANKIENRTYLPNEPFTKDVPKPDGGIRKVSIYQIPDAAISKLFFNRLLAKNRHRFSSFSYAYRNDRNVHFAIQDISVDLKKNERTFLAEFDFSDFFGSISHSFLNEQFNENGFYISPEEKFIIRSFLRERKVGIPQGTSISLFLANLTCWKLDQDLEREGVKFSRYADDTIIWSQEYSKICNAFNIITNFSKSAGIKINPKKSEGISLLTKKGLPSEITSKNNLDFLGYTLSVENVSIKEKSVKKIKKQISYILYRNLIQPLKKTSLAGQTIPANDRDKNFLIAICEIR…				NZ_JAQEJE010000014.1_96607_118205_rc	118205	21599	10001	11599
	428012695	RefSeq	NZ_JAQEMG010000011.1	106304	107902	-	WP_211092143.1	reverse transcriptase domain-containing protein	Escherichia coli	TM115-40	GCF_027678455.1	MSKPFQPSGNLLLLGFIPWKSLSLTQAFLFRGLMKLEQQIQRVILEEAKALIKDYHEYHNRVHLESVRNKKRLGDSAPDKKIHRPNYWSFDKKFDPFYVKSNYKSIARSIANKIENRTYLPNEPFTKDVPKPDGGIRKVSIYQIPDAAISKLFFNRLLAKNRHRFSSFSYAYRNDRNVHFAIQDISVDLKKNERTFLAEFDFSDFFGSISHSFLNEQFNENGFYISPEEKFIIRSFLRERKVGIPQGTSISLFLANLTCWKLDQDLEREGVKFSRYADDTIIWSQEYSKICNAFNIITNFSKSAGIKINPKKSEGISLLTKKGLPSEITSKNNLDFLGYTLSVENVSIKEKSVKKIKKQISYILYRNLIQPLKKTSLAGQTIPANDRDKNFLIAICEIR…				NZ_JAQEMG010000011.1_96304_117902_rc	117902	21599	10001	11599
	428012695	RefSeq	NZ_JAQEMN010000013.1	106595	108193	-	WP_211092143.1	reverse transcriptase domain-containing protein	Escherichia coli	TM115-59	GCF_027677895.1	MSKPFQPSGNLLLLGFIPWKSLSLTQAFLFRGLMKLEQQIQRVILEEAKALIKDYHEYHNRVHLESVRNKKRLGDSAPDKKIHRPNYWSFDKKFDPFYVKSNYKSIARSIANKIENRTYLPNEPFTKDVPKPDGGIRKVSIYQIPDAAISKLFFNRLLAKNRHRFSSFSYAYRNDRNVHFAIQDISVDLKKNERTFLAEFDFSDFFGSISHSFLNEQFNENGFYISPEEKFIIRSFLRERKVGIPQGTSISLFLANLTCWKLDQDLEREGVKFSRYADDTIIWSQEYSKICNAFNIITNFSKSAGIKINPKKSEGISLLTKKGLPSEITSKNNLDFLGYTLSVENVSIKEKSVKKIKKQISYILYRNLIQPLKKTSLAGQTIPANDRDKNFLIAICEIR…				NZ_JAQEMN010000013.1_96595_118193_rc	118193	21599	10001	11599
	428012695	RefSeq	NZ_JARAGM010000032.1	26988	28586	+	WP_211092143.1	reverse transcriptase domain-containing protein	Escherichia coli	ET_21	GCF_029359995.1	MSKPFQPSGNLLLLGFIPWKSLSLTQAFLFRGLMKLEQQIQRVILEEAKALIKDYHEYHNRVHLESVRNKKRLGDSAPDKKIHRPNYWSFDKKFDPFYVKSNYKSIARSIANKIENRTYLPNEPFTKDVPKPDGGIRKVSIYQIPDAAISKLFFNRLLAKNRHRFSSFSYAYRNDRNVHFAIQDISVDLKKNERTFLAEFDFSDFFGSISHSFLNEQFNENGFYISPEEKFIIRSFLRERKVGIPQGTSISLFLANLTCWKLDQDLEREGVKFSRYADDTIIWSQEYSKICNAFNIITNFSKSAGIKINPKKSEGISLLTKKGLPSEITSKNNLDFLGYTLSVENVSIKEKSVKKIKKQISYILYRNLIQPLKKTSLAGQTIPANDRDKNFLIAICEIR…				NZ_JARAGM010000032.1_16988_32445	32445	15458	10001	11599
	428012695	RefSeq	NZ_JARAGU010000037.1	27011	28609	+	WP_211092143.1	reverse transcriptase domain-containing protein	Escherichia coli	ET_11	GCF_029360165.1	MSKPFQPSGNLLLLGFIPWKSLSLTQAFLFRGLMKLEQQIQRVILEEAKALIKDYHEYHNRVHLESVRNKKRLGDSAPDKKIHRPNYWSFDKKFDPFYVKSNYKSIARSIANKIENRTYLPNEPFTKDVPKPDGGIRKVSIYQIPDAAISKLFFNRLLAKNRHRFSSFSYAYRNDRNVHFAIQDISVDLKKNERTFLAEFDFSDFFGSISHSFLNEQFNENGFYISPEEKFIIRSFLRERKVGIPQGTSISLFLANLTCWKLDQDLEREGVKFSRYADDTIIWSQEYSKICNAFNIITNFSKSAGIKINPKKSEGISLLTKKGLPSEITSKNNLDFLGYTLSVENVSIKEKSVKKIKKQISYILYRNLIQPLKKTSLAGQTIPANDRDKNFLIAICEIR…				NZ_JARAGU010000037.1_17011_32450	32450	15440	10001	11599
	428012695	RefSeq	NZ_JARAHE010000033.1	3755	5353	-	WP_211092143.1	reverse transcriptase domain-containing protein	Escherichia coli	149_B7	GCF_029360355.1	MSKPFQPSGNLLLLGFIPWKSLSLTQAFLFRGLMKLEQQIQRVILEEAKALIKDYHEYHNRVHLESVRNKKRLGDSAPDKKIHRPNYWSFDKKFDPFYVKSNYKSIARSIANKIENRTYLPNEPFTKDVPKPDGGIRKVSIYQIPDAAISKLFFNRLLAKNRHRFSSFSYAYRNDRNVHFAIQDISVDLKKNERTFLAEFDFSDFFGSISHSFLNEQFNENGFYISPEEKFIIRSFLRERKVGIPQGTSISLFLANLTCWKLDQDLEREGVKFSRYADDTIIWSQEYSKICNAFNIITNFSKSAGIKINPKKSEGISLLTKKGLPSEITSKNNLDFLGYTLSVENVSIKEKSVKKIKKQISYILYRNLIQPLKKTSLAGQTIPANDRDKNFLIAICEIR…				NZ_JARAHE010000033.1_1_15353_rc	15353	15353	10001	11599
	428012695	RefSeq	NZ_JAWIGP010000004.1	26505	28103	+	WP_211092143.1	reverse transcriptase domain-containing protein	Escherichia coli	23-C-RB-41	GCF_032747415.1	MSKPFQPSGNLLLLGFIPWKSLSLTQAFLFRGLMKLEQQIQRVILEEAKALIKDYHEYHNRVHLESVRNKKRLGDSAPDKKIHRPNYWSFDKKFDPFYVKSNYKSIARSIANKIENRTYLPNEPFTKDVPKPDGGIRKVSIYQIPDAAISKLFFNRLLAKNRHRFSSFSYAYRNDRNVHFAIQDISVDLKKNERTFLAEFDFSDFFGSISHSFLNEQFNENGFYISPEEKFIIRSFLRERKVGIPQGTSISLFLANLTCWKLDQDLEREGVKFSRYADDTIIWSQEYSKICNAFNIITNFSKSAGIKINPKKSEGISLLTKKGLPSEITSKNNLDFLGYTLSVENVSIKEKSVKKIKKQISYILYRNLIQPLKKTSLAGQTIPANDRDKNFLIAICEIR…				NZ_JAWIGP010000004.1_16505_38103	38103	21599	10001	11599
	428012695	RefSeq	NZ_MXOS01000018.1	70588	72186	-	WP_211092143.1	reverse transcriptase domain-containing protein	Salmonella enterica subsp. diarizonae serovar 38:z10:z53	BCW_1539	GCF_002035995.1	MSKPFQPSGNLLLLGFIPWKSLSLTQAFLFRGLMKLEQQIQRVILEEAKALIKDYHEYHNRVHLESVRNKKRLGDSAPDKKIHRPNYWSFDKKFDPFYVKSNYKSIARSIANKIENRTYLPNEPFTKDVPKPDGGIRKVSIYQIPDAAISKLFFNRLLAKNRHRFSSFSYAYRNDRNVHFAIQDISVDLKKNERTFLAEFDFSDFFGSISHSFLNEQFNENGFYISPEEKFIIRSFLRERKVGIPQGTSISLFLANLTCWKLDQDLEREGVKFSRYADDTIIWSQEYSKICNAFNIITNFSKSAGIKINPKKSEGISLLTKKGLPSEITSKNNLDFLGYTLSVENVSIKEKSVKKIKKQISYILYRNLIQPLKKTSLAGQTIPANDRDKNFLIAICEIR…				NZ_MXOS01000018.1_60588_82186_rc	82186	21599	10001	11599
	428012695	RefSeq	NZ_NQBB01000126.1	2643	4241	-	WP_211092143.1	reverse transcriptase domain-containing protein	Shigella boydii	ECH+10	GCF_002247435.1	MSKPFQPSGNLLLLGFIPWKSLSLTQAFLFRGLMKLEQQIQRVILEEAKALIKDYHEYHNRVHLESVRNKKRLGDSAPDKKIHRPNYWSFDKKFDPFYVKSNYKSIARSIANKIENRTYLPNEPFTKDVPKPDGGIRKVSIYQIPDAAISKLFFNRLLAKNRHRFSSFSYAYRNDRNVHFAIQDISVDLKKNERTFLAEFDFSDFFGSISHSFLNEQFNENGFYISPEEKFIIRSFLRERKVGIPQGTSISLFLANLTCWKLDQDLEREGVKFSRYADDTIIWSQEYSKICNAFNIITNFSKSAGIKINPKKSEGISLLTKKGLPSEITSKNNLDFLGYTLSVENVSIKEKSVKKIKKQISYILYRNLIQPLKKTSLAGQTIPANDRDKNFLIAICEIR…				NZ_NQBB01000126.1_1_14241_rc	14241	14241	10001	11599
	428012695	RefSeq	NZ_NRZW01000048.1	10467	12065	-	WP_211092143.1	reverse transcriptase domain-containing protein	Escherichia coli	A178	GCF_003303395.1	MSKPFQPSGNLLLLGFIPWKSLSLTQAFLFRGLMKLEQQIQRVILEEAKALIKDYHEYHNRVHLESVRNKKRLGDSAPDKKIHRPNYWSFDKKFDPFYVKSNYKSIARSIANKIENRTYLPNEPFTKDVPKPDGGIRKVSIYQIPDAAISKLFFNRLLAKNRHRFSSFSYAYRNDRNVHFAIQDISVDLKKNERTFLAEFDFSDFFGSISHSFLNEQFNENGFYISPEEKFIIRSFLRERKVGIPQGTSISLFLANLTCWKLDQDLEREGVKFSRYADDTIIWSQEYSKICNAFNIITNFSKSAGIKINPKKSEGISLLTKKGLPSEITSKNNLDFLGYTLSVENVSIKEKSVKKIKKQISYILYRNLIQPLKKTSLAGQTIPANDRDKNFLIAICEIR…				NZ_NRZW01000048.1_467_22065_rc	22065	21599	10001	11599
	428012695	INSDC	CP074354.1	1100315	1101913	-	WEP28164.1	hypothetical protein	Escherichia coli	XJ5.2	GCA_029227835.1	MSKPFQPSGNLLLLGFIPWKSLSLTQAFLFRGLMKLEQQIQRVILEEAKALIKDYHEYHNRVHLESVRNKKRLGDSAPDKKIHRPNYWSFDKKFDPFYVKSNYKSIARSIANKIENRTYLPNEPFTKDVPKPDGGIRKVSIYQIPDAAISKLFFNRLLAKNRHRFSSFSYAYRNDRNVHFAIQDISVDLKKNERTFLAEFDFSDFFGSISHSFLNEQFNENGFYISPEEKFIIRSFLRERKVGIPQGTSISLFLANLTCWKLDQDLEREGVKFSRYADDTIIWSQEYSKICNAFNIITNFSKSAGIKINPKKSEGISLLTKKGLPSEITSKNNLDFLGYTLSVENVSIKEKSVKKIKKQISYILYRNLIQPLKKTSLAGQTIPANDRDKNFLIAICEIR…				CP074354.1_1090315_1111913_rc	1111913	21599	10001	11599
	391601329	RefSeq	NZ_CP067413.1	1238572	1240170	-	WP_201165521.1	reverse transcriptase domain-containing protein	Raoultella ornithinolytica	TET32	GCF_016653655.1	MSKPFQPSGNLLLLGFIPWKSLSLTQAFLFRGLMKLEQQIQRVILEEAKALIKDYHEYHNRIHLESVRNKKRLGDSAPDKKIHRPNYWSFDKKFDPFYVKSNYKSIARSIANKIENRTYLPNEPFTKDVPKPDGGIRKVSIYQIPDAAISKLFFNRLLAKNRHRFSSFSYAYRNDRNVHFAIQDISVDLKKNERTFLAEFDFSDFFGSISHSFLNEQFSENGFYISPEEKFIIRSFLRERKVGIPQGTSISLFLANLTCWKLDQDLEREGVKFSRYADDTIIWSQEYSKICNAFNIITNFSKSAGIKINPKKSEGISLLTKKGLPSEITSKNNLDFLGYTLSVENVSIKEKSVKKIKKQISYILYRNLIQPLKKTSLAGQTIPANDRDKNFLIAICEIR…				NZ_CP067413.1_1228572_1250170_rc	1250170	21599	10001	11599
	391601329	INSDC	CP067413.1	1238572	1240170	-	QQQ07447.1	hypothetical protein	Raoultella ornithinolytica	TET32	GCA_016653655.1	MSKPFQPSGNLLLLGFIPWKSLSLTQAFLFRGLMKLEQQIQRVILEEAKALIKDYHEYHNRIHLESVRNKKRLGDSAPDKKIHRPNYWSFDKKFDPFYVKSNYKSIARSIANKIENRTYLPNEPFTKDVPKPDGGIRKVSIYQIPDAAISKLFFNRLLAKNRHRFSSFSYAYRNDRNVHFAIQDISVDLKKNERTFLAEFDFSDFFGSISHSFLNEQFSENGFYISPEEKFIIRSFLRERKVGIPQGTSISLFLANLTCWKLDQDLEREGVKFSRYADDTIIWSQEYSKICNAFNIITNFSKSAGIKINPKKSEGISLLTKKGLPSEITSKNNLDFLGYTLSVENVSIKEKSVKKIKKQISYILYRNLIQPLKKTSLAGQTIPANDRDKNFLIAICEIR…				CP067413.1_1228572_1250170_rc	1250170	21599	10001	11599
	391601329	INSDC	CP078142.1	1128309	1129907	-	QXN84616.1	hypothetical protein	Salmonella enterica subsp. diarizonae	LHICA_D1	GCA_019222725.1	MSKPFQPSGNLLLLGFIPWKSLSLTQAFLFRGLMKLEQQIQRVILEEAKALIKDYHEYHNRIHLESVRNKKRLGDSAPDKKIHRPNYWSFDKKFDPFYVKSNYKSIARSIANKIENRTYLPNEPFTKDVPKPDGGIRKVSIYQIPDAAISKLFFNRLLAKNRHRFSSFSYAYRNDRNVHFAIQDISVDLKKNERTFLAEFDFSDFFGSISHSFLNEQFSENGFYISPEEKFIIRSFLRERKVGIPQGTSISLFLANLTCWKLDQDLEREGVKFSRYADDTIIWSQEYSKICNAFNIITNFSKSAGIKINPKKSEGISLLTKKGLPSEITSKNNLDFLGYTLSVENVSIKEKSVKKIKKQISYILYRNLIQPLKKTSLAGQTIPANDRDKNFLIAICEIR…				CP078142.1_1118309_1139907_rc	1139907	21599	10001	11599
	417380611	RefSeq	NZ_BIHA01000002.1	28924	30522	+	WP_207301979.1	reverse transcriptase domain-containing protein	Klebsiella variicola	TUM14021	GCF_004311265.1	MSKPFQPSGNLLLLGFIPWKSLSLTQAFLFRGLMKLEQQIQRVILEEAKALIKDYHEYHNRVHLESVRNKKRLGDSAPDKKIYRPNYWSFDKKFDPFYVKSNYKSIARSIANKIENRTYLPNEPFTKDVPKPDGGIRKVSIYQIPDAAISKLFFNRLLAKNRHRFSSFSYAYRNDRNVHFAIQDISVDLKKNERTFLAEFDFSDFFGSISHSFLNEQFNENGFYISPEEKFIIRAFLRERKVGIPQGTSISLFLANLTCWKLDQDLEREGVKFSRYADDTIIWSQEYSKICNAFNIITNFSKSAGIKINPKKSEGISLLTKKGLPSEITSKNNLDFLGYTLSVENVSIKEKSVKKIKKQISYILYRNLIQPLKKTSLAGQTIPANDRDKNFLIAICEIR…				NZ_BIHA01000002.1_18924_40522	40522	21599	10001	11599
	417380611	RefSeq	NZ_JALKZZ010000038.1	28867	30465	+	WP_207301979.1	reverse transcriptase domain-containing protein	Klebsiella pneumoniae	JS-13	GCF_029526705.1	MSKPFQPSGNLLLLGFIPWKSLSLTQAFLFRGLMKLEQQIQRVILEEAKALIKDYHEYHNRVHLESVRNKKRLGDSAPDKKIYRPNYWSFDKKFDPFYVKSNYKSIARSIANKIENRTYLPNEPFTKDVPKPDGGIRKVSIYQIPDAAISKLFFNRLLAKNRHRFSSFSYAYRNDRNVHFAIQDISVDLKKNERTFLAEFDFSDFFGSISHSFLNEQFNENGFYISPEEKFIIRAFLRERKVGIPQGTSISLFLANLTCWKLDQDLEREGVKFSRYADDTIIWSQEYSKICNAFNIITNFSKSAGIKINPKKSEGISLLTKKGLPSEITSKNNLDFLGYTLSVENVSIKEKSVKKIKKQISYILYRNLIQPLKKTSLAGQTIPANDRDKNFLIAICEIR…				NZ_JALKZZ010000038.1_18867_30673	30673	11807	10001	11599
	218271202	INSDC	RKHP01000008.1	29171	30670	+	ROR99136.1	reverse transcriptase (RNA-dependent DNA polymerase)	Raoultella terrigena	BIGb0188	GCA_003752475.1	MKLEQQIQRVILEEAEALIKDYHEYHNRVHLESVRNKRRLGDSAPDKKIHRPNYWSFDKKFDPFYVKSNYKSIARSIANKIENRTYSPNEPFTKDVPKPDGGIRKVSIYQIPDAAISKLFFNRLLAKNRHRFSSFSYAYRNDRNVHFAIQDISVDLKKNERTFLAEFDFSDFFGSISHSFLNEQFNENGFYISPEEKFIIRSFLRERKVGIPQGTSISLFLANLTCWKLDQDLEREGVKFSRYADDTIIWSQEYSKICNAFNIITEFSKSAGIKINPKKSEGISLLTKKGLPSEITSKNNLDFLGYTLSVENVSIKEKSVKKIKKQISYILYRNLIQPLKKTSLAGQTIPANDRDKNFLIAICEIRRYMYGGLSKAQIKDYLSGRSNRLYFKGIMSFYP…				RKHP01000008.1_19171_40670	40670	21500	10001	11500
	218271202	INSDC	LR134253.1	1263783	1265282	-	VED47612.1	Retron-type reverse transcriptase	Raoultella terrigena	NCTC9997	GCA_900636285.1	MKLEQQIQRVILEEAEALIKDYHEYHNRVHLESVRNKRRLGDSAPDKKIHRPNYWSFDKKFDPFYVKSNYKSIARSIANKIENRTYSPNEPFTKDVPKPDGGIRKVSIYQIPDAAISKLFFNRLLAKNRHRFSSFSYAYRNDRNVHFAIQDISVDLKKNERTFLAEFDFSDFFGSISHSFLNEQFNENGFYISPEEKFIIRSFLRERKVGIPQGTSISLFLANLTCWKLDQDLEREGVKFSRYADDTIIWSQEYSKICNAFNIITEFSKSAGIKINPKKSEGISLLTKKGLPSEITSKNNLDFLGYTLSVENVSIKEKSVKKIKKQISYILYRNLIQPLKKTSLAGQTIPANDRDKNFLIAICEIRRYMYGGLSKAQIKDYLSGRSNRLYFKGIMSFYP…				LR134253.1_1253783_1275282_rc	1275282	21500	10001	11500
	380938755	RefSeq	NZ_RKHP01000008.1	29072	30670	+	WP_197721568.1	reverse transcriptase domain-containing protein	Raoultella terrigena	BIGb0188	GCF_003752475.1	MSKPFQPSGNLLLLGFIPWKSLSLTQAFLFRGLMKLEQQIQRVILEEAEALIKDYHEYHNRVHLESVRNKRRLGDSAPDKKIHRPNYWSFDKKFDPFYVKSNYKSIARSIANKIENRTYSPNEPFTKDVPKPDGGIRKVSIYQIPDAAISKLFFNRLLAKNRHRFSSFSYAYRNDRNVHFAIQDISVDLKKNERTFLAEFDFSDFFGSISHSFLNEQFNENGFYISPEEKFIIRSFLRERKVGIPQGTSISLFLANLTCWKLDQDLEREGVKFSRYADDTIIWSQEYSKICNAFNIITEFSKSAGIKINPKKSEGISLLTKKGLPSEITSKNNLDFLGYTLSVENVSIKEKSVKKIKKQISYILYRNLIQPLKKTSLAGQTIPANDRDKNFLIAICEIR…				NZ_RKHP01000008.1_19072_40670	40670	21599	10001	11599
	492066024	RefSeq	NZ_JADOXW010000033.1	12166	13665	-	WP_226311237.1	reverse transcriptase domain-containing protein	Pectobacterium odoriferum	A367-S5-N16	GCF_022507245.1	MKLEQQIQRVILEEAEALIKDYHEYHNRVHLESVRNKRRLGDSAPDKKIHRPNYWSFDKKFDPFYVKSNYKSIARSIANKIENRTYSPNEPFTKDVPKPDGGIRKVSIYQIPDAAISKLFFNRLLAKNRHRFSSFSYAYRNDRNVHFAIQDISVDLKKNERTFLAEFDFSDFFGSISHSFLNEQFNENGFYISPEEKFIIRSFLRERKVGIPQGTSISLFLANLTCWKLDQDLEREGVKFSRYADDTIIWSQEYSKICNAFNIITEFSKSAGIKINPKKSEGISLLTKKGLPSEITSKNNLDFLGYTLSVENVSIKEKSVKKIKKQISYTLYRNLIQPLKKTSLAGQTIPANDRDKNFLIAICEIRRYMYGGLSKAQIKDYLSGRSNRLYFKGIMSFYP…				NZ_JADOXW010000033.1_2166_23665_rc	23665	21500	10001	11500
	492066024	RefSeq	NZ_JAIZGJ010000033.1	12166	13665	-	WP_226311237.1	reverse transcriptase domain-containing protein	Pectobacterium odoriferum	A367-S5-N16	GCF_020406595.1	MKLEQQIQRVILEEAEALIKDYHEYHNRVHLESVRNKRRLGDSAPDKKIHRPNYWSFDKKFDPFYVKSNYKSIARSIANKIENRTYSPNEPFTKDVPKPDGGIRKVSIYQIPDAAISKLFFNRLLAKNRHRFSSFSYAYRNDRNVHFAIQDISVDLKKNERTFLAEFDFSDFFGSISHSFLNEQFNENGFYISPEEKFIIRSFLRERKVGIPQGTSISLFLANLTCWKLDQDLEREGVKFSRYADDTIIWSQEYSKICNAFNIITEFSKSAGIKINPKKSEGISLLTKKGLPSEITSKNNLDFLGYTLSVENVSIKEKSVKKIKKQISYTLYRNLIQPLKKTSLAGQTIPANDRDKNFLIAICEIRRYMYGGLSKAQIKDYLSGRSNRLYFKGIMSFYP…				NZ_JAIZGJ010000033.1_2166_23665_rc	23665	21500	10001	11500
	477993338	RefSeq	NZ_JARMZC010000020.1	68578	70176	-	WP_220385077.1	reverse transcriptase domain-containing protein	Klebsiella pneumoniae	E10	GCF_038435905.1	MSKPFQPSGNLLLLGFIPWKSLSLTQAFLFRGLMKLEQQIQRVILEEAKALIKDYHEYHNRVHLESVRNKKRLGDSAPDKKIYRPNYWSVDKKFDPFYVKSNYKSIARSIANKIENRTYLPNGPFTKNVPKPDGGIRKVSIYQIPDAAISKLFFNRLLAKNRHRFSSFSYAYRNDRNVHFAIQDISVDLKKNERTFLAEFDFSDFFGSISHSFLNEQFNENGFYISPEEKFIIRSFLRERKVGIPQGTSISLFLANLTCWKLDQDLEREGVKFSRYADDTIIWSQEYSKICNAFNIITNFSKSAGIKINSKKSEGISLLTKKGLPSEITSKNNLDFLGYTLSVENVSIKEKSVKKIKKQISYILYRNLIQPLKKTSLAGQTIPANDKDKNFLIAICEIR…				NZ_JARMZC010000020.1_58578_80176_rc	80176	21599	10001	11599
	477993338	RefSeq	NZ_JARMZG010000020.1	68578	70176	-	WP_220385077.1	reverse transcriptase domain-containing protein	Klebsiella pneumoniae	E6	GCF_038435945.1	MSKPFQPSGNLLLLGFIPWKSLSLTQAFLFRGLMKLEQQIQRVILEEAKALIKDYHEYHNRVHLESVRNKKRLGDSAPDKKIYRPNYWSVDKKFDPFYVKSNYKSIARSIANKIENRTYLPNGPFTKNVPKPDGGIRKVSIYQIPDAAISKLFFNRLLAKNRHRFSSFSYAYRNDRNVHFAIQDISVDLKKNERTFLAEFDFSDFFGSISHSFLNEQFNENGFYISPEEKFIIRSFLRERKVGIPQGTSISLFLANLTCWKLDQDLEREGVKFSRYADDTIIWSQEYSKICNAFNIITNFSKSAGIKINSKKSEGISLLTKKGLPSEITSKNNLDFLGYTLSVENVSIKEKSVKKIKKQISYILYRNLIQPLKKTSLAGQTIPANDKDKNFLIAICEIR…				NZ_JARMZG010000020.1_58578_80176_rc	80176	21599	10001	11599
	477993338	RefSeq	NZ_JARMZH010000020.1	28786	30384	+	WP_220385077.1	reverse transcriptase domain-containing protein	Klebsiella pneumoniae	E5	GCF_038436025.1	MSKPFQPSGNLLLLGFIPWKSLSLTQAFLFRGLMKLEQQIQRVILEEAKALIKDYHEYHNRVHLESVRNKKRLGDSAPDKKIYRPNYWSVDKKFDPFYVKSNYKSIARSIANKIENRTYLPNGPFTKNVPKPDGGIRKVSIYQIPDAAISKLFFNRLLAKNRHRFSSFSYAYRNDRNVHFAIQDISVDLKKNERTFLAEFDFSDFFGSISHSFLNEQFNENGFYISPEEKFIIRSFLRERKVGIPQGTSISLFLANLTCWKLDQDLEREGVKFSRYADDTIIWSQEYSKICNAFNIITNFSKSAGIKINSKKSEGISLLTKKGLPSEITSKNNLDFLGYTLSVENVSIKEKSVKKIKKQISYILYRNLIQPLKKTSLAGQTIPANDKDKNFLIAICEIR…				NZ_JARMZH010000020.1_18786_40384	40384	21599	10001	11599
	477993338	RefSeq	NZ_ULDD01000002.1	708269	709867	-	WP_220385077.1	reverse transcriptase domain-containing protein	Klebsiella pneumoniae	EuSCAPE_ES207	GCF_900517215.1	MSKPFQPSGNLLLLGFIPWKSLSLTQAFLFRGLMKLEQQIQRVILEEAKALIKDYHEYHNRVHLESVRNKKRLGDSAPDKKIYRPNYWSVDKKFDPFYVKSNYKSIARSIANKIENRTYLPNGPFTKNVPKPDGGIRKVSIYQIPDAAISKLFFNRLLAKNRHRFSSFSYAYRNDRNVHFAIQDISVDLKKNERTFLAEFDFSDFFGSISHSFLNEQFNENGFYISPEEKFIIRSFLRERKVGIPQGTSISLFLANLTCWKLDQDLEREGVKFSRYADDTIIWSQEYSKICNAFNIITNFSKSAGIKINSKKSEGISLLTKKGLPSEITSKNNLDFLGYTLSVENVSIKEKSVKKIKKQISYILYRNLIQPLKKTSLAGQTIPANDKDKNFLIAICEIR…				NZ_ULDD01000002.1_698269_719867_rc	719867	21599	10001	11599
	201331899	INSDC	ULDD01000002.1	708269	709768	-	SYS63705.1	Retron-type reverse transcriptase	Klebsiella pneumoniae	EuSCAPE_ES207	GCA_900517215.1	MKLEQQIQRVILEEAKALIKDYHEYHNRVHLESVRNKKRLGDSAPDKKIYRPNYWSVDKKFDPFYVKSNYKSIARSIANKIENRTYLPNGPFTKNVPKPDGGIRKVSIYQIPDAAISKLFFNRLLAKNRHRFSSFSYAYRNDRNVHFAIQDISVDLKKNERTFLAEFDFSDFFGSISHSFLNEQFNENGFYISPEEKFIIRSFLRERKVGIPQGTSISLFLANLTCWKLDQDLEREGVKFSRYADDTIIWSQEYSKICNAFNIITNFSKSAGIKINSKKSEGISLLTKKGLPSEITSKNNLDFLGYTLSVENVSIKEKSVKKIKKQISYILYRNLIQPLKKTSLAGQTIPANDKDKNFLIAICEIRRYMYGGLSNSQIKDYLSGRSNRLYFKGIMSFYP…				ULDD01000002.1_698269_719768_rc	719768	21500	10001	11500
	488825901	RefSeq	NZ_JAINZR010000012.1	4563	6062	-	WP_224652937.1	reverse transcriptase domain-containing protein	Pectobacterium versatile	KC03	GCF_020166455.1	MKLEQQIQKIILEEAMELIKDYHEYHNRVHLESVRNKRRLGNSAPKKEVHRPDYWSFDKKFDPFYVKSNYKSIAQSITKKIENRTYSPNKPFIKDVPKPDGGIRKVSIYQIPDAAVSKLFFNRLLAKNRHRFSSFSYAYRNDRNVHFAIQDMSVDLKRNERTFLAEFDFSDFFGSISHKFLNEQFNENGFYISQEEKFIITSFLRERKVGIPQGTSISLFLANLTCWKLDQDFEREGVKFSRYADDTIIWSQEYSKICNAFNIITDFSRAAGVKINPKKSEGISLLTKKDLPSEISSKTNLDFLGYTLSVDKVSIKDKSVKKIKKQISYILYRNLIQPLKKPSLAGQDIPANDRDKNFLVAICEIRRYMYGGLSKRQIKDYLSGRSKRLYFKGIMSFYP…				NZ_JAINZR010000012.1_1_16062_rc	16062	16062	10001	11500
	483344927	RefSeq	NZ_CABHPX010000018.1	16291	16989	+	WP_222408008.1	reverse transcriptase domain-containing protein	Yersinia aleksiciae	NA	GCF_902168465.1	MSKPFQPSGNLLLLGFIPWKSLSLTQAFLFRGLMKLEQQIQRVILEEAKALIKDHHEYHNRVHLESVRNKKRLGDSAPDKKIHRPNYWSFDKKFDPFYVKSNYKSIARSIANKIENRTYSPNEPFTKDVPKPDGGIRKVSIYQIPDAAISKLFFNRLLAKNRHRFSSFSYAYRNDRNVHFAIQDISVDLKKNERTFLAEFDFSDFFGSISHSFLNEQFNENGFYISPEEKFII				NZ_CABHPX010000018.1_6291_16989	16989	10699	10001	10699
	407828423	RefSeq	NZ_VKZB01000151.1	63	595	-	WP_204269804.1	hypothetical protein	Klebsiella pneumoniae	AS012251	GCF_010598875.1	KKQISYILYRNLIQPLKKTSLAGQTIPANDKDKNFLIAICEIRRYMYGGLSNSQIKDYLSGRSNRLYFKGIMSFYPLVNDVEQLKQLDGWIVSVIYRALKLRCQLLSKWGYNRSDNFPFILDREDIVDECSKKTIAGGKLLEIPSFLLIHKALQKGLQESGIEKIMNPQSLNYDYE				NZ_VKZB01000151.1_1_595_rc	595	595	1	533
	195081373	RefSeq	NZ_CP021781.1	1938296	1939795	-	WP_112870736.1	reverse transcriptase domain-containing protein	Francisella adeliensis	FDC440	GCF_003290445.1	MKLEQQIARIIREEAEKLIERYHEYHNRVHIEAKRNQKRLGDSAPKKKIHTPDYWSFDRKFSPFYVKAKHKSIARSIASKIENRTYSPNAPYIKEVPKPDGGIRKVAIYQIPDAAISKFFFNRLLAKNRHRFSSFSYAYRNDRNVHFAIQDISVDLKRNERTFLAEFDFSDFFGSISHEFLKGQFSENGFYISPEERFVIKSFLKESKVGIPQGTSISLFLANLTCWKFDQDLEREGVKFSRYADDTIVWSPEYAKVCNSFGLINEFSRSAGIKINPTKSEGISLLTKDGLPSEIVAKTSLDFLGYCLSVDNVSIKDKSVKKIQKQISYILYRSLIQPLKQTVLTGQRIPANDSDYNFLSAMCEIRRYMYGGLSKKQIKDYLSGRTKRIYFKGVMSFYP…	UG28			NZ_CP021781.1_1928296_1949795_rc	1949795	21500	10001	11500
	195081373	RefSeq	NZ_CP043424.1	1938429	1939928	-	WP_112870736.1	reverse transcriptase domain-containing protein	Francisella adeliensis	FSC1325	GCF_012224465.1	MKLEQQIARIIREEAEKLIERYHEYHNRVHIEAKRNQKRLGDSAPKKKIHTPDYWSFDRKFSPFYVKAKHKSIARSIASKIENRTYSPNAPYIKEVPKPDGGIRKVAIYQIPDAAISKFFFNRLLAKNRHRFSSFSYAYRNDRNVHFAIQDISVDLKRNERTFLAEFDFSDFFGSISHEFLKGQFSENGFYISPEERFVIKSFLKESKVGIPQGTSISLFLANLTCWKFDQDLEREGVKFSRYADDTIVWSPEYAKVCNSFGLINEFSRSAGIKINPTKSEGISLLTKDGLPSEIVAKTSLDFLGYCLSVDNVSIKDKSVKKIQKQISYILYRSLIQPLKQTVLTGQRIPANDSDYNFLSAMCEIRRYMYGGLSKKQIKDYLSGRTKRIYFKGVMSFYP…	UG28			NZ_CP043424.1_1928429_1949928_rc	1949928	21500	10001	11500
	195081373	RefSeq	NZ_CP043425.1	1938374	1939873	-	WP_112870736.1	reverse transcriptase domain-containing protein	Francisella adeliensis	FSC1326	GCF_012224275.1	MKLEQQIARIIREEAEKLIERYHEYHNRVHIEAKRNQKRLGDSAPKKKIHTPDYWSFDRKFSPFYVKAKHKSIARSIASKIENRTYSPNAPYIKEVPKPDGGIRKVAIYQIPDAAISKFFFNRLLAKNRHRFSSFSYAYRNDRNVHFAIQDISVDLKRNERTFLAEFDFSDFFGSISHEFLKGQFSENGFYISPEERFVIKSFLKESKVGIPQGTSISLFLANLTCWKFDQDLEREGVKFSRYADDTIVWSPEYAKVCNSFGLINEFSRSAGIKINPTKSEGISLLTKDGLPSEIVAKTSLDFLGYCLSVDNVSIKDKSVKKIQKQISYILYRSLIQPLKQTVLTGQRIPANDSDYNFLSAMCEIRRYMYGGLSKKQIKDYLSGRTKRIYFKGVMSFYP…	UG28			NZ_CP043425.1_1928374_1949873_rc	1949873	21500	10001	11500
	195081373	RefSeq	NZ_JACVLR010000021.1	115371	116870	-	WP_112870736.1	reverse transcriptase domain-containing protein	Francisella adeliensis	FSC1325	GCF_016604755.1	MKLEQQIARIIREEAEKLIERYHEYHNRVHIEAKRNQKRLGDSAPKKKIHTPDYWSFDRKFSPFYVKAKHKSIARSIASKIENRTYSPNAPYIKEVPKPDGGIRKVAIYQIPDAAISKFFFNRLLAKNRHRFSSFSYAYRNDRNVHFAIQDISVDLKRNERTFLAEFDFSDFFGSISHEFLKGQFSENGFYISPEERFVIKSFLKESKVGIPQGTSISLFLANLTCWKFDQDLEREGVKFSRYADDTIVWSPEYAKVCNSFGLINEFSRSAGIKINPTKSEGISLLTKDGLPSEIVAKTSLDFLGYCLSVDNVSIKDKSVKKIQKQISYILYRSLIQPLKQTVLTGQRIPANDSDYNFLSAMCEIRRYMYGGLSKKQIKDYLSGRTKRIYFKGVMSFYP…	UG28			NZ_JACVLR010000021.1_105371_126870_rc	126870	21500	10001	11500
	195081373	RefSeq	NZ_JACVLS010000009.1	152429	153928	-	WP_112870736.1	reverse transcriptase domain-containing protein	Francisella adeliensis	FSC1326	GCF_016604725.1	MKLEQQIARIIREEAEKLIERYHEYHNRVHIEAKRNQKRLGDSAPKKKIHTPDYWSFDRKFSPFYVKAKHKSIARSIASKIENRTYSPNAPYIKEVPKPDGGIRKVAIYQIPDAAISKFFFNRLLAKNRHRFSSFSYAYRNDRNVHFAIQDISVDLKRNERTFLAEFDFSDFFGSISHEFLKGQFSENGFYISPEERFVIKSFLKESKVGIPQGTSISLFLANLTCWKFDQDLEREGVKFSRYADDTIVWSPEYAKVCNSFGLINEFSRSAGIKINPTKSEGISLLTKDGLPSEIVAKTSLDFLGYCLSVDNVSIKDKSVKKIQKQISYILYRSLIQPLKQTVLTGQRIPANDSDYNFLSAMCEIRRYMYGGLSKKQIKDYLSGRTKRIYFKGVMSFYP…	UG28			NZ_JACVLS010000009.1_142429_163928_rc	163928	21500	10001	11500
	195081373	INSDC	CP021781.1	1938296	1939795	-	AXA34559.1	RNA-dependent DNA polymerase	Francisella adeliensis	FDC440	GCA_003290445.1	MKLEQQIARIIREEAEKLIERYHEYHNRVHIEAKRNQKRLGDSAPKKKIHTPDYWSFDRKFSPFYVKAKHKSIARSIASKIENRTYSPNAPYIKEVPKPDGGIRKVAIYQIPDAAISKFFFNRLLAKNRHRFSSFSYAYRNDRNVHFAIQDISVDLKRNERTFLAEFDFSDFFGSISHEFLKGQFSENGFYISPEERFVIKSFLKESKVGIPQGTSISLFLANLTCWKFDQDLEREGVKFSRYADDTIVWSPEYAKVCNSFGLINEFSRSAGIKINPTKSEGISLLTKDGLPSEIVAKTSLDFLGYCLSVDNVSIKDKSVKKIQKQISYILYRSLIQPLKQTVLTGQRIPANDSDYNFLSAMCEIRRYMYGGLSKKQIKDYLSGRTKRIYFKGVMSFYP…	UG28			CP021781.1_1928296_1949795_rc	1949795	21500	10001	11500
	195081373	INSDC	CP043424.1	1938429	1939928	-	QIW12806.1	RNA-dependent DNA polymerase	Francisella adeliensis	FSC1325	GCA_012224465.1	MKLEQQIARIIREEAEKLIERYHEYHNRVHIEAKRNQKRLGDSAPKKKIHTPDYWSFDRKFSPFYVKAKHKSIARSIASKIENRTYSPNAPYIKEVPKPDGGIRKVAIYQIPDAAISKFFFNRLLAKNRHRFSSFSYAYRNDRNVHFAIQDISVDLKRNERTFLAEFDFSDFFGSISHEFLKGQFSENGFYISPEERFVIKSFLKESKVGIPQGTSISLFLANLTCWKFDQDLEREGVKFSRYADDTIVWSPEYAKVCNSFGLINEFSRSAGIKINPTKSEGISLLTKDGLPSEIVAKTSLDFLGYCLSVDNVSIKDKSVKKIQKQISYILYRSLIQPLKQTVLTGQRIPANDSDYNFLSAMCEIRRYMYGGLSKKQIKDYLSGRTKRIYFKGVMSFYP…	UG28			CP043424.1_1928429_1949928_rc	1949928	21500	10001	11500
	195081373	INSDC	CP043425.1	1938374	1939873	-	QIW14684.1	RNA-dependent DNA polymerase	Francisella adeliensis	FSC1326	GCA_012224275.1	MKLEQQIARIIREEAEKLIERYHEYHNRVHIEAKRNQKRLGDSAPKKKIHTPDYWSFDRKFSPFYVKAKHKSIARSIASKIENRTYSPNAPYIKEVPKPDGGIRKVAIYQIPDAAISKFFFNRLLAKNRHRFSSFSYAYRNDRNVHFAIQDISVDLKRNERTFLAEFDFSDFFGSISHEFLKGQFSENGFYISPEERFVIKSFLKESKVGIPQGTSISLFLANLTCWKFDQDLEREGVKFSRYADDTIVWSPEYAKVCNSFGLINEFSRSAGIKINPTKSEGISLLTKDGLPSEIVAKTSLDFLGYCLSVDNVSIKDKSVKKIQKQISYILYRSLIQPLKQTVLTGQRIPANDSDYNFLSAMCEIRRYMYGGLSKKQIKDYLSGRTKRIYFKGVMSFYP…	UG28			CP043425.1_1928374_1949873_rc	1949873	21500	10001	11500
	586102237	RefSeq	NZ_CP144367.1	4542182	4543684	+	WP_262974212.1	reverse transcriptase domain-containing protein	Pseudomonas sp. LH21	LH21	GCF_036549575.1	MSLVDQLEKIITEEAEKLISRYHEYHNRIHIESIRNKRRLGQNARPKVVHTPDYWKIDRKFNPFYVLGKYKAIARSIAKKIENKSYTPNPPHIKQVPKPDGTMRSVAVYQIPDAAISKHFFNRLLSKNRHRFSSFSYAYRNDRNVHFAIQDIAVDLRRNERTFIAEFDFSDFFGSISHKFLKNQFSENGFYISPEERYIISAFLKERSVGVPQGTSISLFLANLTCWSFDQGLEKEGVKFSRYADDTIVWSPDYAKICNSFSRINDFSRAAGVKINAKKSDGISLLTKEGMPSEMPSKTSLDFLGYSLSVDRVSIKEKSIKKIKKQISYILYKNLIQPLKQKTLAGQIIPTRERDRSFLTAILEIRRYMYGGLSKQQIKDFISGRSKRIYFKGVMSFYP…				NZ_CP144367.1_4532182_4553684	4553684	21503	10001	11503
	586102237	RefSeq	NZ_JAOSLB010000005.1	214953	216455	+	WP_262974212.1	reverse transcriptase domain-containing protein	Pseudomonas peradeniyensis	COR22	GCF_025599785.1	MSLVDQLEKIITEEAEKLISRYHEYHNRIHIESIRNKRRLGQNARPKVVHTPDYWKIDRKFNPFYVLGKYKAIARSIAKKIENKSYTPNPPHIKQVPKPDGTMRSVAVYQIPDAAISKHFFNRLLSKNRHRFSSFSYAYRNDRNVHFAIQDIAVDLRRNERTFIAEFDFSDFFGSISHKFLKNQFSENGFYISPEERYIISAFLKERSVGVPQGTSISLFLANLTCWSFDQGLEKEGVKFSRYADDTIVWSPDYAKICNSFSRINDFSRAAGVKINAKKSDGISLLTKEGMPSEMPSKTSLDFLGYSLSVDRVSIKEKSIKKIKKQISYILYKNLIQPLKQKTLAGQIIPTRERDRSFLTAILEIRRYMYGGLSKQQIKDFISGRSKRIYFKGVMSFYP…				NZ_JAOSLB010000005.1_204953_226455	226455	21503	10001	11503
	586102237	INSDC	CP144367.1	4542182	4543684	+	WVV28354.1	reverse transcriptase domain-containing protein	Pseudomonas sp. LH21	LH21	GCA_036549575.1	MSLVDQLEKIITEEAEKLISRYHEYHNRIHIESIRNKRRLGQNARPKVVHTPDYWKIDRKFNPFYVLGKYKAIARSIAKKIENKSYTPNPPHIKQVPKPDGTMRSVAVYQIPDAAISKHFFNRLLSKNRHRFSSFSYAYRNDRNVHFAIQDIAVDLRRNERTFIAEFDFSDFFGSISHKFLKNQFSENGFYISPEERYIISAFLKERSVGVPQGTSISLFLANLTCWSFDQGLEKEGVKFSRYADDTIVWSPDYAKICNSFSRINDFSRAAGVKINAKKSDGISLLTKEGMPSEMPSKTSLDFLGYSLSVDRVSIKEKSIKKIKKQISYILYKNLIQPLKQKTLAGQIIPTRERDRSFLTAILEIRRYMYGGLSKQQIKDFISGRSKRIYFKGVMSFYP…				CP144367.1_4532182_4553684	4553684	21503	10001	11503
	527168994	RefSeq	NZ_JAKSEJ010000052.1	17786	19291	-	WP_240067176.1	reverse transcriptase domain-containing protein	Pseudomonas entomophila	Au-Pse2	GCF_022405695.1	MSLVDQLEKIITDEAEKLISRYHEYHNRIHIESIRNKKRLGENARPKVVHTPDYWKIDKKFNPFYVLGKYKSIARSIAKKIENKSYTPNPPHIKQVPKPDGTMRSVAVYQIPDAAISKYFFNRLLSKNKHRFSSFSYAYRNDRNVHFAIQDIAVDLRRNERTFIAEFDFSDFFGSISHKFLKNQFSENGFYISPEERYIISAFLKERSVGVPQGTSISLFLANLTCWSFDQGLEKEGVKFSRYADDTIVWSPDYAKICNSFSRINDFSRAAGVKINAKKSDGISLLTKEGMPSEMPSKTSLDFLGYSLSVDRVSIKEKSIKKIKKQISYILYKNLIQPLKQKNLAGQIIPTRESDRSFLTAILEIRRYMYGGLSKKQIKDFISGRSKRIYFKGVMSFYP…				NZ_JAKSEJ010000052.1_7786_28198_rc	28198	20413	8908	10413
	142643513	RefSeq	NZ_JAZEHT010000037.1	35565	37049	-	WP_080587846.1	reverse transcriptase domain-containing protein	Pseudomonas viridiflava	Pv87_1	GCF_036350005.1	MKLERQLEAIIRDEAKKLIARYHEYHNRVHLEAKRNARRLGDAAPPKEIYTPDYWSFDKKYNPFYVKAKCKSIARAIAGKIEARTYSPNSPYMKSVPKPDGGLRQVAIYQIPDAAISKLFFNRLLAKNRHRFSSFSYAYRNDRNVHFAIQDISVDLRRNERTFLAEFDFSDFFGSISHSFLKNQFLENGFFISPEEKFIINSFLKERKVGVPQGTSISLFLANLTCWKFDQDLEREGVKFSRYADDTIAWSPDYSKICNAFGLINDFSKHAGVKINAAKSEGISILTADGLPTEIVAKTSLNFLGYSLSVGKVSIKDKSIKKIKKQISYILYRNLVQPLKQPSLAGQRIPANDRDPNLVSAMSEVRRYMYGGLSNKQIKDYLSGRAKRIYFKGVMSFYP…	UG28			NZ_JAZEHT010000037.1_25565_47049_rc	47049	21485	10001	11485
	142643513	RefSeq	NZ_MOBG01000006.1	161909	163393	+	WP_080587846.1	reverse transcriptase domain-containing protein	Pseudomonas brassicacearum	Wood1	GCF_003732185.1	MKLERQLEAIIRDEAKKLIARYHEYHNRVHLEAKRNARRLGDAAPPKEIYTPDYWSFDKKYNPFYVKAKCKSIARAIAGKIEARTYSPNSPYMKSVPKPDGGLRQVAIYQIPDAAISKLFFNRLLAKNRHRFSSFSYAYRNDRNVHFAIQDISVDLRRNERTFLAEFDFSDFFGSISHSFLKNQFLENGFFISPEEKFIINSFLKERKVGVPQGTSISLFLANLTCWKFDQDLEREGVKFSRYADDTIAWSPDYSKICNAFGLINDFSKHAGVKINAAKSEGISILTADGLPTEIVAKTSLNFLGYSLSVGKVSIKDKSIKKIKKQISYILYRNLVQPLKQPSLAGQRIPANDRDPNLVSAMSEVRRYMYGGLSNKQIKDYLSGRAKRIYFKGVMSFYP…	UG28			NZ_MOBG01000006.1_151909_173393	173393	21485	10001	11485
	334088539	RefSeq	NZ_JACAPW010000002.1	534711	536195	+	WP_177045003.1	reverse transcriptase domain-containing protein	Pseudomonas sp. F8002	F8002	GCF_013385495.1	MRLEKQLESIIREEAEKLITRYHEYHNRVHLEAKRNARRLGDAAPPKKIYTPDYWDVDKKYNPFYVKSKYKSIARSIAKKIEDRTYTPNSPYIKSVPKPDGGIRKVAIYQIPDAAISKLFFNRLLAKNRHRFSSFSYAYRNDRNVHFAIQDISVDLRRNERTFLAEFDFSDFFGSISHSFLKDQFLENGFFISPEEKFIVNSFLKERKVGVPQGTSISLFLANLTCWKFDQDLEREGVKFSRYADDTIVWSPDYSKICNAFGFINSFSKQAGVKINAAKSEGISILTKDGLPSEIVAKTSLNFLGYSLSVDKVSIKDKSLKKIQKQISYILYRNLIQPLKQQNLAGQRIPANNRDINLLSAMLEVRRYMYGGLSNKQIKDYLSGRAKRIYFKGVMSFYP…				NZ_JACAPW010000002.1_524711_546195	546195	21485	10001	11485
	173242063	RefSeq	NZ_CP025263.1	5875446	5876930	+	WP_101273064.1	reverse transcriptase domain-containing protein	Pseudomonas sp. S09G 359	S09G 359	GCF_002843605.1	MRLEKQLEVIILEEAEKLITRYHEYHNRVHLEAKRNARRLGDAAPTKKIYTPDYWDINKKYNPFYVRSKHKSIARSIAKKIEDRTYTPNSPYIKSVPKPDGGIRKVAIYQIPDAAISKMFFNRLLAKNRHRFSSFSYAYRNDRNVHFAIQDISVDLRRNERTFLAEFDFSDFFGSISHSFLKDQFLENGFFISPEEKFIVNSFLRERKVGVPQGTSISLFLANLTCWKFDQDLEREGVKFSRYADDTIVWSPDYSKICNAFGYINDFSKQAGVKINVTKSEGISLLTKDGLPSEIVAKTRLNFLGYALSVDKVSIKDKSLKKIQKQISYILYRNLVQPLKQQSLAGQRIPANDKDVNLMSAILEVRRYMYGGLSHKQIKDYLSGRAKRIYFKGVMSFYP…				NZ_CP025263.1_5865446_5886930	5886930	21485	10001	11485
	173242063	RefSeq	NZ_JAEKEC010000001.1	565503	566987	+	WP_101273064.1	reverse transcriptase domain-containing protein	Pseudomonas sp. TH06	TH06	GCF_016651305.1	MRLEKQLEVIILEEAEKLITRYHEYHNRVHLEAKRNARRLGDAAPTKKIYTPDYWDINKKYNPFYVRSKHKSIARSIAKKIEDRTYTPNSPYIKSVPKPDGGIRKVAIYQIPDAAISKMFFNRLLAKNRHRFSSFSYAYRNDRNVHFAIQDISVDLRRNERTFLAEFDFSDFFGSISHSFLKDQFLENGFFISPEEKFIVNSFLRERKVGVPQGTSISLFLANLTCWKFDQDLEREGVKFSRYADDTIVWSPDYSKICNAFGYINDFSKQAGVKINVTKSEGISLLTKDGLPSEIVAKTRLNFLGYALSVDKVSIKDKSLKKIQKQISYILYRNLVQPLKQQSLAGQRIPANDKDVNLMSAILEVRRYMYGGLSHKQIKDYLSGRAKRIYFKGVMSFYP…				NZ_JAEKEC010000001.1_555503_576987	576987	21485	10001	11485
	173242063	INSDC	CP025263.1	5875446	5876930	+	AUG10032.1	RNA-dependent DNA polymerase	Pseudomonas sp. S09G 359	S09G 359	GCA_002843605.1	MRLEKQLEVIILEEAEKLITRYHEYHNRVHLEAKRNARRLGDAAPTKKIYTPDYWDINKKYNPFYVRSKHKSIARSIAKKIEDRTYTPNSPYIKSVPKPDGGIRKVAIYQIPDAAISKMFFNRLLAKNRHRFSSFSYAYRNDRNVHFAIQDISVDLRRNERTFLAEFDFSDFFGSISHSFLKDQFLENGFFISPEEKFIVNSFLRERKVGVPQGTSISLFLANLTCWKFDQDLEREGVKFSRYADDTIVWSPDYSKICNAFGYINDFSKQAGVKINVTKSEGISLLTKDGLPSEIVAKTRLNFLGYALSVDKVSIKDKSLKKIQKQISYILYRNLVQPLKQQSLAGQRIPANDKDVNLMSAILEVRRYMYGGLSHKQIKDYLSGRAKRIYFKGVMSFYP…				CP025263.1_5865446_5886930	5886930	21485	10001	11485
	391272965	RefSeq	NZ_JAEKEQ010000001.1	5720540	5722024	+	WP_201145905.1	reverse transcriptase domain-containing protein	Pseudomonas sp. TH21	TH21	GCF_016651025.1	MRLEKQLEVIILEEADKLITRYHEYHNRVHLEAKRNARRLGDTAPTKKIYTPDYWDINKKYNPFYVRSKHKSIARSIAKKIEDRTYTPNSPYIKSVPKPDGGIRKVAIYQIPDAAISKMFFNRLLAKNRHRFSSFSYAYRNDRNVHFAIQDISVDLRRNERTFLAEFDFSDFFGSISHTFLKDQFLENGFFISPEEKFIVNSFLRERKVGVPQGTSISLFLANLTCWKFDQDLEREGVKFSRYADDTIVWSPEYSKICNAFGYINDFSKQAGVKINVTKSEGISLLTKDGLPSEIVAKTRLNFLGYALSVDKISIKDTSLKKIQKQISYILYRNLVQPLKQKSLAGQRIPANDKDVNLMSAILEVRRYMYGGLSHKQIKDYLSGRAKRIYFKGVMSFYP…				NZ_JAEKEQ010000001.1_5710540_5732024	5732024	21485	10001	11485
	524327559	RefSeq	NZ_JABWQI010000013.1	90432	91898	+	WP_238346590.1	reverse transcriptase domain-containing protein	Pseudomonas paralactis	SWRI70	GCF_014268365.1	MESIIREEAEKLIARYHEYHNRVHLEAKRNATRLGDAAPAKKIYTPDYWEVNKKYNPFYVRGKYKSIARSIAKKIEDRTYTPNSPYIKSVPKPDGGVRKVAIYQIPDAAISKLFFNRLLAKNRHRFSSFSYAYRNDRNVHFAIQDISVDLRRNERTFLAEFDFSDFFGSISHSFLKEQFSENGFFISPEEKFIVNSFLKERKVGVPQGTSISLFLANLTCWKFDQDLEREGVKFSRYADDTIVWSPEYSKICNAFGFINSFSKQAGVKINAAKSEGISILTKDGLPSEIVAKTSLNFLGYSLSVDKVSIKERSLRKIQKQISYILYRNLIQPLKQQSLAGQRIPANNRDVNLLSAMLEVRRYMYGGLSNKQIKDYLSGRTKRIYFKGVMSFYPLVDDVV…				NZ_JABWQI010000013.1_80432_101898	101898	21467	10001	11467
	391283966	RefSeq	NZ_JAEKEE010000005.1	53307	54311	-	WP_201234076.1	reverse transcriptase domain-containing protein	Pseudomonas sp. TH08	TH08	GCF_016651275.1	MRLEKQLEVIILEEAEKLITRYHEYHNRVHLEAKRNARRLGDAAPTKKIYTPDYWDINKKYNPFYVRSKHKSIARSIAKKIEDRTYTPNSPYIKSVPKPDGGIRKVAIYQIPDAAISKMFFNRLLAKNRHRFSSFSYAYRNDRNVHFAIQDISVDLRRNERTFLAEFDFSDFFGSISHSFLKDQFLENGFFISPEEKFIVNSFLRERKVGVPQGTSISLFLANLTCWKFDQDLEREGVKFSRYADDTIVWSPDYSKICNAFGYINDFSKQAGVKINVTKSEGISLLTKDGLPSEIVAKTRLNFLGYALSVDKVSIKDKSLKKFRSKSHIFSIVI				NZ_JAEKEE010000005.1_43307_64311_rc	64311	21005	10001	11005
	471787694	RefSeq	NZ_PTEO01000001.1	1652809	1653582	+	WP_218277272.1	hypothetical protein	Pseudomonas sp. S5D5	S5D5	GCF_003013355.1	MKFSRYADDTIVWSPDYSKICNAFGFINSFSKQAGVKINAAKSEGISILTKDGLPSEIVAKTSLNFLGYSLSVDKVSIKDKSLKKIQKQISYILYRNLIQPLKQQNLAGQRIPANNRDINLLSAMLEVRRYMYGGLSNKQIKDYLSGRAKRIYFKGVMSFYPLVDDVIQLTMLDGWLLSVIHRALKLRSKLLICHGHNRSNRFPFNASRIQLLNTCSKTHLLEIPSFLLIHMALKKGLIESGIERVMNPDSLNYDYR				NZ_PTEO01000001.1_1642809_1663582	1663582	20774	10001	10774
	471787681	RefSeq	NZ_PTEO01000001.1	1652098	1652790	+	WP_218277271.1	reverse transcriptase domain-containing protein	Pseudomonas sp. S5D5	S5D5	GCF_003013355.1	MRLEKQLESIIREEAEKLITRYHEYHNRVHLEAKRNARRLGDAAPPKKIYTPDYWDVDKKYNPFYVKSKYKSIARSIAKKIEDRTYTPNSPYIKSVPKPDGGIRKVAIYQIPDAAISKLFFNRLLAKNRHRFSSFSYAYRNDRNVHFAIQDISVDLRRNERTFLAEFDFSDFFGSISHSFLKDQFLENGFFISPEEKFIVNSFLKERKVGVPQGTSISLFLANLTCWKFD				NZ_PTEO01000001.1_1642098_1662790	1662790	20693	10001	10693
	167604848	INSDC	NVRL01000037.1	4910	6406	+	PHQ65391.1	RNA-dependent DNA polymerase	Sulfurimonas sp.	NA	GCA_002732645.1	MELEKQLAISIKEEAEKLITRYHEYHNRVHIESKRNKKRLGDSAPAKEIHTPDYWSHDKKFNPFYVKNKYKSIAKSIAKKIINRTYIPNNPYIKSVEKSDGGIRKVSIYQIPDAAISKLFFNRLLVKNKHRFSSFSYAYRNDRNVHFAIQDISVDLRRNERTFLAEFDFSDFFGSISHKFLESQFTENGFFISPEETFIIKSFLKNRKVGIPQGTSISLFLANLTCWSFDQKLEKEGVKFSRYADDTIVWSPEYSKICNSFGHINEFSTEAGIQINPSKSEGISLLTKKGLPAEISEKNSLDFLGYTISVENVSIKNKSVKKMQKQISYILYRNLIQPLKQSSLAGQTIPNRIKDKNFLTAILEIRRYMYGGLSNKQMKDYLSGRSNRIYFKGIMSFYP…	UG28			NVRL01000037.1_1_16308	16308	16308	4910	6406
	477879764	RefSeq	NZ_NPKU01000007.1	135791	137313	+	WP_220377700.1	reverse transcriptase domain-containing protein	Serratia marcescens	163	GCF_003425745.1	MKAQAFFYECIMSLLKQIEAAILEETKKLISRYHKYHNQVHIEFVRNQKRLGLNTPEKKIYKPDYWSENNKFNPFYVKRNYKSIARSITKKIESRTYSPNAPYIKSVPKPGGGERLVSIYQIQDAAISKLFFNRLLAKNKHRFSSFSYAYRNDRNVHFAIQDISVGIRKNERTFLAEFDFSDFFGTISHEFLRGQFKKNGFYISQEEQFIINAFLKGRKVGIPQGTSVSLFLANLTCWNLDQKFENEGVKFSRYADDTIVWTTEYSKICNSFGLINEFSNEAGVKINPTKSDGICLLTKKGLPSEIESKNSLSFLGYEISVDNVSIKDKSVSKIKKQISYILYRNLIQPLKQHSLAGQVIPSNNKDENFLSAILQIKRYMYGGLSSKSIKDYLSGRTKR…				NZ_NPKU01000007.1_125791_137313	137313	11523	10001	11523
	201652666	INSDC	NPKU01000007.1	135824	137313	+	RFS91930.1	RNA-dependent DNA polymerase	Serratia marcescens	163	GCA_003425745.1	MSLLKQIEAAILEETKKLISRYHKYHNQVHIEFVRNQKRLGLNTPEKKIYKPDYWSENNKFNPFYVKRNYKSIARSITKKIESRTYSPNAPYIKSVPKPGGGERLVSIYQIQDAAISKLFFNRLLAKNKHRFSSFSYAYRNDRNVHFAIQDISVGIRKNERTFLAEFDFSDFFGTISHEFLRGQFKKNGFYISQEEQFIINAFLKGRKVGIPQGTSVSLFLANLTCWNLDQKFENEGVKFSRYADDTIVWTTEYSKICNSFGLINEFSNEAGVKINPTKSDGICLLTKKGLPSEIESKNSLSFLGYEISVDNVSIKDKSVSKIKKQISYILYRNLIQPLKQHSLAGQVIPSNNKDENFLSAILQIKRYMYGGLSSKSIKDYLSGRTKRIYFKGVMSFYP…	UG28			NPKU01000007.1_125824_137313	137313	11490	10001	11490
	210403859	RefSeq	NZ_MIET01000071.1	2897	4402	+	WP_119863365.1	reverse transcriptase domain-containing protein	Pseudoalteromonas sp. MSK9-3	MSK9-3	GCF_003590335.1	MDLEQQIAKIIKDEADKLIARYHEYHNRMHLEQIRNEKRLGDSASKKVIHVPDYWKHDKKFNPFYVRKRHKSIAHSIAKNIEKRTYKPNAPYLKSVPKSDGGERTVSIFQIPDAAISKLFFSRLLAKNKHRFSSFSYAYRNDRNVHFAIQDIAVDLALDERTFIAEFDFSDFFGSISHDYLFQQFDKNGFFISPEEKYVIKAFLSGRKVGIPQGTSISLFLANLTCWKFDHSLEKEGVKFSRYADDTVVWTPDYSKICNSFGLINEFANDAGVKINASKSEGISLLTKEDFPSEISAKSSVDFLGYTLSVENVSIKDKSLEKIKKQLSYILYRNLIQPLKQSSLAGQEIPANDKDKSLLSAMMQCRRYIYGGLSKKQMKDYLSGRTKRIYFKGVMSFYP…	UG28			NZ_MIET01000071.1_1_14402	14402	14402	2897	4402
	210403859	INSDC	MIET01000071.1	2897	4402	+	RJE70730.1	RNA-dependent DNA polymerase	Pseudoalteromonas sp. MSK9-3	MSK9-3	GCA_003590335.1	MDLEQQIAKIIKDEADKLIARYHEYHNRMHLEQIRNEKRLGDSASKKVIHVPDYWKHDKKFNPFYVRKRHKSIAHSIAKNIEKRTYKPNAPYLKSVPKSDGGERTVSIFQIPDAAISKLFFSRLLAKNKHRFSSFSYAYRNDRNVHFAIQDIAVDLALDERTFIAEFDFSDFFGSISHDYLFQQFDKNGFFISPEEKYVIKAFLSGRKVGIPQGTSISLFLANLTCWKFDHSLEKEGVKFSRYADDTVVWTPDYSKICNSFGLINEFANDAGVKINASKSEGISLLTKEDFPSEISAKSSVDFLGYTLSVENVSIKDKSLEKIKKQLSYILYRNLIQPLKQSSLAGQEIPANDKDKSLLSAMMQCRRYIYGGLSKKQMKDYLSGRTKRIYFKGVMSFYP…	UG28			MIET01000071.1_1_14402	14402	14402	2897	4402
	271215255	RefSeq	NZ_SEUJ01000072.1	22917	24422	+	WP_149606169.1	reverse transcriptase domain-containing protein	Pseudoalteromonas fuliginea	PS47	GCF_008370215.1	MDLEQQIAKIIKDEADKLIARYHEYHNRMHLEQIRNEKRLGDSASEKVIHVPDYWKHDKKFNPFYVRKRHKSIAYSMAKNIEKRTYKPNAPYLKSVPKSDGGDRTVSIFQIPDAAISKLFFNRLLAKNKHRFSSFSYAYRNDRNVHFAIQDIAVDLALDERTFIAEFDFSDFFGSISHDYLFQQFDKNGFFISPEEKYVIKAFLSGRKVGIPQGTSISLFLANLTCWKFDHNLEKEGVKFSRYADDTVVWTPDYSKICNSFGLINEFANDAGVKINASKSEGISLLTKEDFPSEISAKSSVDFLGYTLSVESVSIKDKSLEKIKKQLSYILYRNLIQPLKQSSLAGQEIPSNDKDKSLLSAMMQCRRYIYGGLSKKQMKDYLSGRTKRIYFKGVMSFYP…				NZ_SEUJ01000072.1_12917_34422	34422	21506	10001	11506
	271215255	RefSeq	NZ_SEUL01000069.1	22917	24422	+	WP_149606169.1	reverse transcriptase domain-containing protein	Pseudoalteromonas fuliginea	PS2	GCF_008370245.1	MDLEQQIAKIIKDEADKLIARYHEYHNRMHLEQIRNEKRLGDSASEKVIHVPDYWKHDKKFNPFYVRKRHKSIAYSMAKNIEKRTYKPNAPYLKSVPKSDGGDRTVSIFQIPDAAISKLFFNRLLAKNKHRFSSFSYAYRNDRNVHFAIQDIAVDLALDERTFIAEFDFSDFFGSISHDYLFQQFDKNGFFISPEEKYVIKAFLSGRKVGIPQGTSISLFLANLTCWKFDHNLEKEGVKFSRYADDTVVWTPDYSKICNSFGLINEFANDAGVKINASKSEGISLLTKEDFPSEISAKSSVDFLGYTLSVESVSIKDKSLEKIKKQLSYILYRNLIQPLKQSSLAGQEIPSNDKDKSLLSAMMQCRRYIYGGLSKKQMKDYLSGRTKRIYFKGVMSFYP…				NZ_SEUL01000069.1_12917_34422	34422	21506	10001	11506
	271215255	INSDC	SEUJ01000072.1	22917	24422	+	KAA1154261.1	RNA-dependent DNA polymerase	Pseudoalteromonas fuliginea	PS47	GCA_008370215.1	MDLEQQIAKIIKDEADKLIARYHEYHNRMHLEQIRNEKRLGDSASEKVIHVPDYWKHDKKFNPFYVRKRHKSIAYSMAKNIEKRTYKPNAPYLKSVPKSDGGDRTVSIFQIPDAAISKLFFNRLLAKNKHRFSSFSYAYRNDRNVHFAIQDIAVDLALDERTFIAEFDFSDFFGSISHDYLFQQFDKNGFFISPEEKYVIKAFLSGRKVGIPQGTSISLFLANLTCWKFDHNLEKEGVKFSRYADDTVVWTPDYSKICNSFGLINEFANDAGVKINASKSEGISLLTKEDFPSEISAKSSVDFLGYTLSVESVSIKDKSLEKIKKQLSYILYRNLIQPLKQSSLAGQEIPSNDKDKSLLSAMMQCRRYIYGGLSKKQMKDYLSGRTKRIYFKGVMSFYP…				SEUJ01000072.1_12917_34422	34422	21506	10001	11506
	271215255	INSDC	SEUL01000069.1	22917	24422	+	KAA1166861.1	RNA-dependent DNA polymerase	Pseudoalteromonas fuliginea	PS2	GCA_008370245.1	MDLEQQIAKIIKDEADKLIARYHEYHNRMHLEQIRNEKRLGDSASEKVIHVPDYWKHDKKFNPFYVRKRHKSIAYSMAKNIEKRTYKPNAPYLKSVPKSDGGDRTVSIFQIPDAAISKLFFNRLLAKNKHRFSSFSYAYRNDRNVHFAIQDIAVDLALDERTFIAEFDFSDFFGSISHDYLFQQFDKNGFFISPEEKYVIKAFLSGRKVGIPQGTSISLFLANLTCWKFDHNLEKEGVKFSRYADDTVVWTPDYSKICNSFGLINEFANDAGVKINASKSEGISLLTKEDFPSEISAKSSVDFLGYTLSVESVSIKDKSLEKIKKQLSYILYRNLIQPLKQSSLAGQEIPSNDKDKSLLSAMMQCRRYIYGGLSKKQMKDYLSGRTKRIYFKGVMSFYP…				SEUL01000069.1_12917_34422	34422	21506	10001	11506
	185173765	RefSeq	NZ_PIFF01000018.1	88118	89614	+	WP_108093691.1	reverse transcriptase domain-containing protein	Vibrio splendidus	ZS_181	GCF_003050245.1	MSLEKQIAHVLKEESEKLIKRYHEYHNRLYLEHERNITRLGNNVPKKKVHTPNYWEMDKKFNPFYVRKKHKSIAKSIAKKIENRTYRPNEPYIKSVPKSDGGERKVSIFQIPDAAVSKLFFNRLLAKNKHRFSSFSYAYRNDRNVHFAIQDIAVDLQRNERTFIAEFDFSDYFGSISHAYLNTQFNENGFFISPEERYIIKAFLSDRDKGIPQGTSISLFLANLTCWKFDSSLEKEGVKFSRYADDTIVWTPEYSKVCNSFGLINQFSDDAGVKINAAKSDGISLLTRKGFPSEIKPKHSLDFLGYTLSVDKVSIKEKSVKKIQKQLSYILYRNLIQPLKQPSLAGQFYPSHGDIYFLTAMMQIRRYMYGGLSKKQIKDFLSGRTKRIYFKGVMSFYPL…	UG28			NZ_PIFF01000018.1_78118_99578	99578	21461	10001	11497
	185173765	INSDC	PIFF01000018.1	88118	89614	+	PTP28165.1	RNA-dependent DNA polymerase	Vibrio splendidus	ZS_181	GCA_003050245.1	MSLEKQIAHVLKEESEKLIKRYHEYHNRLYLEHERNITRLGNNVPKKKVHTPNYWEMDKKFNPFYVRKKHKSIAKSIAKKIENRTYRPNEPYIKSVPKSDGGERKVSIFQIPDAAVSKLFFNRLLAKNKHRFSSFSYAYRNDRNVHFAIQDIAVDLQRNERTFIAEFDFSDYFGSISHAYLNTQFNENGFFISPEERYIIKAFLSDRDKGIPQGTSISLFLANLTCWKFDSSLEKEGVKFSRYADDTIVWTPEYSKVCNSFGLINQFSDDAGVKINAAKSDGISLLTRKGFPSEIKPKHSLDFLGYTLSVDKVSIKEKSVKKIQKQLSYILYRNLIQPLKQPSLAGQFYPSHGDIYFLTAMMQIRRYMYGGLSKKQIKDFLSGRTKRIYFKGVMSFYPL…	UG28			PIFF01000018.1_78118_99578	99578	21461	10001	11497
	561437961	INSDC	CALSIN010000010.1	26096	27592	-	CAH7011520.1	RNA-dependent DNA polymerase	Vibrio chagasii	55_P_509	GCA_943745785.1	MSLEKQIAHVLKEESEKLITRYHEYHNRLHLEHERNTTRLGNNVPNKEVHTPNYWKIDKKFNPFYVRKKHKSIAKSIANKIESRTYIPNEPYIKSVPKSDGGERKVSIFQIPDAAISKLFFNRLLAKNKHRFSSFSYAYRNDRNVHFAIQDIAVDLQRNERTFIAEFDFSDFFGSISHSYLNAQFNENGFFISPEEKYVIKAFLNNREKGIPQGTSISLFLANLTCWKFDASLEKEGVKFSRYADDTIVWTPDYSKVCNSFGLINQFSDDAGVKINAAKSDGISLLTKEGFPSEIKPKHSLDFLGYTLSVDKVSIKDKSVKKIKKQLSYILYRNLIQPLKQPSLAGQYYPSNGDVYFLTAMMQIRRYMYGGLSKKQIKDFLSGRTQRIYFKGVMSFYPL…				CALSIN010000010.1_16096_37592_rc	37592	21497	10001	11497
	561437961	INSDC	CALSIR010000048.1	26227	27723	-	CAH7331092.1	RNA-dependent DNA polymerase	Vibrio chagasii	54_O_485	GCA_943745945.1	MSLEKQIAHVLKEESEKLITRYHEYHNRLHLEHERNTTRLGNNVPNKEVHTPNYWKIDKKFNPFYVRKKHKSIAKSIANKIESRTYIPNEPYIKSVPKSDGGERKVSIFQIPDAAISKLFFNRLLAKNKHRFSSFSYAYRNDRNVHFAIQDIAVDLQRNERTFIAEFDFSDFFGSISHSYLNAQFNENGFFISPEEKYVIKAFLNNREKGIPQGTSISLFLANLTCWKFDASLEKEGVKFSRYADDTIVWTPDYSKVCNSFGLINQFSDDAGVKINAAKSDGISLLTKEGFPSEIKPKHSLDFLGYTLSVDKVSIKDKSVKKIKKQLSYILYRNLIQPLKQPSLAGQYYPSNGDVYFLTAMMQIRRYMYGGLSKKQIKDFLSGRTQRIYFKGVMSFYPL…				CALSIR010000048.1_16227_37723_rc	37723	21497	10001	11497
	366882071	RefSeq	NZ_JAQBIT010000009.1	123916	125412	+	WP_193258417.1	reverse transcriptase domain-containing protein	Vibrio parahaemolyticus	SH8-2	GCF_028615385.1	MSLEKQIAHVLKEESEKLITRYHEYHNRLHLEHVRNTTRLGNNVPNKEVHTPNYWKIDKKFNPFYVRKKHKSIAKSIANKIESRTYIPNEPYIKSVPKSDGGERKVSIFQIPDAAISKLFFKRLLAKNKHRFSSFSYAYRNDRNVHFAIQDIAVDLQRNERTFIAEFDFSDFFGSISHSYLNAQFNENGFFISPEEKYVIKAFLNNREKGIPQGTSISLFLANLTCWKFDASLEKEGVKFSRYADDTIVWTPDYSKVCNSFGLINQFSDDAGVKINAAKSDGISLLTKEGFPSEIKPKHSLDFLGYTLSVDKVSIKDKSVKKIKKQLSYILYRNLIQPLKQPSLAGQYYPSSGDVYFLTAMMQIRRYMYGGLSKKQIKDFLSGRTQRIYFKGVMSFYPL…				NZ_JAQBIT010000009.1_113916_135412	135412	21497	10001	11497
	256023039	RefSeq	NZ_CP033457.1	587351	588847	-	WP_140335091.1	reverse transcriptase domain-containing protein	Vibrio alginolyticus	SNU_SP1	GCF_026651645.1	MSLEKQIAHVLKEESEKLITRYHEYHNRLHLEHKRNITRLGHTAPKKEVHTPNYWKIDKKFNPFYVRKKHKSIAKSIAKRIESRTYLPNEPYIKTVPKSDGGERKVSIFQIPDAAISKLFFNRLLAKNKHRFSSFSYAYRNDRNVHFAIQDIAVDLQRNERTFVAEFDFSDFFGSISHSYLNAQFNENGFFISPEEKYIIKAFLNNRDKGIPQGTSISLFLANLTCWKFDTSLEKEGVKFSRYADDTIVWTPDYSKVCNSFGLINQFSDEAGVKINAAKSDGISLLTKKGFPSEIKPKYSLDFLGYTLSVDKVSIKDKSVKKIKKQLSYILYRNLIQPLKQSSLAGQHYPSTGDVYFLTAMMQVRRYMYGGLSKKQIKDYLSGRTKRIYFKGVMSFYPL…				NZ_CP033457.1_577351_598847_rc	598847	21497	10001	11497
	256023039	RefSeq	NZ_HG992751.1	1658627	1660123	+	WP_140335091.1	reverse transcriptase domain-containing protein	Vibrio sp. B1FIG11	NA	GCF_905175335.1	MSLEKQIAHVLKEESEKLITRYHEYHNRLHLEHKRNITRLGHTAPKKEVHTPNYWKIDKKFNPFYVRKKHKSIAKSIAKRIESRTYLPNEPYIKTVPKSDGGERKVSIFQIPDAAISKLFFNRLLAKNKHRFSSFSYAYRNDRNVHFAIQDIAVDLQRNERTFVAEFDFSDFFGSISHSYLNAQFNENGFFISPEEKYIIKAFLNNRDKGIPQGTSISLFLANLTCWKFDTSLEKEGVKFSRYADDTIVWTPDYSKVCNSFGLINQFSDEAGVKINAAKSDGISLLTKKGFPSEIKPKYSLDFLGYTLSVDKVSIKDKSVKKIKKQLSYILYRNLIQPLKQSSLAGQHYPSTGDVYFLTAMMQVRRYMYGGLSKKQIKDYLSGRTKRIYFKGVMSFYPL…				NZ_HG992751.1_1648627_1670123	1670123	21497	10001	11497
	256023039	RefSeq	NZ_JAHGAP010000069.1	2179	3675	+	WP_140335091.1	reverse transcriptase domain-containing protein	Vibrio sp. D431a	D431a	GCF_030248655.1	MSLEKQIAHVLKEESEKLITRYHEYHNRLHLEHKRNITRLGHTAPKKEVHTPNYWKIDKKFNPFYVRKKHKSIAKSIAKRIESRTYLPNEPYIKTVPKSDGGERKVSIFQIPDAAISKLFFNRLLAKNKHRFSSFSYAYRNDRNVHFAIQDIAVDLQRNERTFVAEFDFSDFFGSISHSYLNAQFNENGFFISPEEKYIIKAFLNNRDKGIPQGTSISLFLANLTCWKFDTSLEKEGVKFSRYADDTIVWTPDYSKVCNSFGLINQFSDEAGVKINAAKSDGISLLTKKGFPSEIKPKYSLDFLGYTLSVDKVSIKDKSVKKIKKQLSYILYRNLIQPLKQSSLAGQHYPSTGDVYFLTAMMQVRRYMYGGLSKKQIKDYLSGRTKRIYFKGVMSFYPL…				NZ_JAHGAP010000069.1_1_3704	3704	3704	2179	3675
	256023039	RefSeq	NZ_JAHPJK010000217.1	1281	2777	-	WP_140335091.1	reverse transcriptase domain-containing protein	Vibrio sp. D406a	D406a	GCF_030248695.1	MSLEKQIAHVLKEESEKLITRYHEYHNRLHLEHKRNITRLGHTAPKKEVHTPNYWKIDKKFNPFYVRKKHKSIAKSIAKRIESRTYLPNEPYIKTVPKSDGGERKVSIFQIPDAAISKLFFNRLLAKNKHRFSSFSYAYRNDRNVHFAIQDIAVDLQRNERTFVAEFDFSDFFGSISHSYLNAQFNENGFFISPEEKYIIKAFLNNRDKGIPQGTSISLFLANLTCWKFDTSLEKEGVKFSRYADDTIVWTPDYSKVCNSFGLINQFSDEAGVKINAAKSDGISLLTKKGFPSEIKPKYSLDFLGYTLSVDKVSIKDKSVKKIKKQLSYILYRNLIQPLKQSSLAGQHYPSTGDVYFLTAMMQVRRYMYGGLSKKQIKDYLSGRTKRIYFKGVMSFYPL…				NZ_JAHPJK010000217.1_1_7523_rc	7523	7523	4747	6243
	256023039	RefSeq	NZ_JAKNPE010000006.1	16085	17581	-	WP_140335091.1	reverse transcriptase domain-containing protein	Vibrio alginolyticus	PV82	GCF_022289815.1	MSLEKQIAHVLKEESEKLITRYHEYHNRLHLEHKRNITRLGHTAPKKEVHTPNYWKIDKKFNPFYVRKKHKSIAKSIAKRIESRTYLPNEPYIKTVPKSDGGERKVSIFQIPDAAISKLFFNRLLAKNKHRFSSFSYAYRNDRNVHFAIQDIAVDLQRNERTFVAEFDFSDFFGSISHSYLNAQFNENGFFISPEEKYIIKAFLNNRDKGIPQGTSISLFLANLTCWKFDTSLEKEGVKFSRYADDTIVWTPDYSKVCNSFGLINQFSDEAGVKINAAKSDGISLLTKKGFPSEIKPKYSLDFLGYTLSVDKVSIKDKSVKKIKKQLSYILYRNLIQPLKQSSLAGQHYPSTGDVYFLTAMMQVRRYMYGGLSKKQIKDYLSGRTKRIYFKGVMSFYPL…				NZ_JAKNPE010000006.1_6085_22418_rc	22418	16334	4838	6334
	256023039	RefSeq	NZ_NNLJ01000046.1	2211	3707	-	WP_140335091.1	reverse transcriptase domain-containing protein	Vibrio parahaemolyticus	C4_3	GCF_006374045.1	MSLEKQIAHVLKEESEKLITRYHEYHNRLHLEHKRNITRLGHTAPKKEVHTPNYWKIDKKFNPFYVRKKHKSIAKSIAKRIESRTYLPNEPYIKTVPKSDGGERKVSIFQIPDAAISKLFFNRLLAKNKHRFSSFSYAYRNDRNVHFAIQDIAVDLQRNERTFVAEFDFSDFFGSISHSYLNAQFNENGFFISPEEKYIIKAFLNNRDKGIPQGTSISLFLANLTCWKFDTSLEKEGVKFSRYADDTIVWTPDYSKVCNSFGLINQFSDEAGVKINAAKSDGISLLTKKGFPSEIKPKYSLDFLGYTLSVDKVSIKDKSVKKIKKQLSYILYRNLIQPLKQSSLAGQHYPSTGDVYFLTAMMQVRRYMYGGLSKKQIKDYLSGRTKRIYFKGVMSFYPL…				NZ_NNLJ01000046.1_1_8920_rc	8920	8920	5214	6710
	256023039	INSDC	CAJIMU010000001.1	1658627	1660123	+	CAD7806649.1	RNA-directed DNA polymerase	Vibrio sp. B1FIG11	NA	NA	MSLEKQIAHVLKEESEKLITRYHEYHNRLHLEHKRNITRLGHTAPKKEVHTPNYWKIDKKFNPFYVRKKHKSIAKSIAKRIESRTYLPNEPYIKTVPKSDGGERKVSIFQIPDAAISKLFFNRLLAKNKHRFSSFSYAYRNDRNVHFAIQDIAVDLQRNERTFVAEFDFSDFFGSISHSYLNAQFNENGFFISPEEKYIIKAFLNNRDKGIPQGTSISLFLANLTCWKFDTSLEKEGVKFSRYADDTIVWTPDYSKVCNSFGLINQFSDEAGVKINAAKSDGISLLTKKGFPSEIKPKYSLDFLGYTLSVDKVSIKDKSVKKIKKQLSYILYRNLIQPLKQSSLAGQHYPSTGDVYFLTAMMQVRRYMYGGLSKKQIKDYLSGRTKRIYFKGVMSFYPL…				CAJIMU010000001.1_1648627_1670123	1670123	21497	10001	11497
	256023039	INSDC	HG992751.1	1658627	1660123	+	CAE6902385.1	RNA-directed DNA polymerase	Vibrio sp. B1FIG11	NA	GCA_905175335.2	MSLEKQIAHVLKEESEKLITRYHEYHNRLHLEHKRNITRLGHTAPKKEVHTPNYWKIDKKFNPFYVRKKHKSIAKSIAKRIESRTYLPNEPYIKTVPKSDGGERKVSIFQIPDAAISKLFFNRLLAKNKHRFSSFSYAYRNDRNVHFAIQDIAVDLQRNERTFVAEFDFSDFFGSISHSYLNAQFNENGFFISPEEKYIIKAFLNNRDKGIPQGTSISLFLANLTCWKFDTSLEKEGVKFSRYADDTIVWTPDYSKVCNSFGLINQFSDEAGVKINAAKSDGISLLTKKGFPSEIKPKYSLDFLGYTLSVDKVSIKDKSVKKIKKQLSYILYRNLIQPLKQSSLAGQHYPSTGDVYFLTAMMQVRRYMYGGLSKKQIKDYLSGRTKRIYFKGVMSFYPL…				HG992751.1_1648627_1670123	1670123	21497	10001	11497
	256023039	INSDC	NNLJ01000046.1	2211	3707	-	TOJ81784.1	RNA-dependent DNA polymerase	Vibrio parahaemolyticus	C4_3	GCA_006374045.1	MSLEKQIAHVLKEESEKLITRYHEYHNRLHLEHKRNITRLGHTAPKKEVHTPNYWKIDKKFNPFYVRKKHKSIAKSIAKRIESRTYLPNEPYIKTVPKSDGGERKVSIFQIPDAAISKLFFNRLLAKNKHRFSSFSYAYRNDRNVHFAIQDIAVDLQRNERTFVAEFDFSDFFGSISHSYLNAQFNENGFFISPEEKYIIKAFLNNRDKGIPQGTSISLFLANLTCWKFDTSLEKEGVKFSRYADDTIVWTPDYSKVCNSFGLINQFSDEAGVKINAAKSDGISLLTKKGFPSEIKPKYSLDFLGYTLSVDKVSIKDKSVKKIKKQLSYILYRNLIQPLKQSSLAGQHYPSTGDVYFLTAMMQVRRYMYGGLSKKQIKDYLSGRTKRIYFKGVMSFYPL…				NNLJ01000046.1_1_8920_rc	8920	8920	5214	6710
	256023039	INSDC	CP033457.1	587351	588847	-	WAG25401.1	RNA-dependent DNA polymerase	Vibrio alginolyticus	SNU_SP1	GCA_026651645.1	MSLEKQIAHVLKEESEKLITRYHEYHNRLHLEHKRNITRLGHTAPKKEVHTPNYWKIDKKFNPFYVRKKHKSIAKSIAKRIESRTYLPNEPYIKTVPKSDGGERKVSIFQIPDAAISKLFFNRLLAKNKHRFSSFSYAYRNDRNVHFAIQDIAVDLQRNERTFVAEFDFSDFFGSISHSYLNAQFNENGFFISPEEKYIIKAFLNNRDKGIPQGTSISLFLANLTCWKFDTSLEKEGVKFSRYADDTIVWTPDYSKVCNSFGLINQFSDEAGVKINAAKSDGISLLTKKGFPSEIKPKYSLDFLGYTLSVDKVSIKDKSVKKIKKQLSYILYRNLIQPLKQSSLAGQHYPSTGDVYFLTAMMQVRRYMYGGLSKKQIKDYLSGRTKRIYFKGVMSFYPL…				CP033457.1_577351_598847_rc	598847	21497	10001	11497
	574857822	RefSeq	NZ_JANFTQ010000089.1	1804	3300	-	WP_258473072.1	reverse transcriptase domain-containing protein	Vibrio campbellii	ISF-128-1	GCF_024746015.1	MSLEKQIAHVLKEESEKLITRYHEYHNRLHLEHKRNITRLGHTAPKKEVHTPNYWKIDKKFNPFYVRKKHKSIAKSIAKRIESRTYLPNEPYIKTVPKSDGGERKVSIFQIPDAAISKLFFNRLLAKNKHRFSSFSYAYRNDRNVHFAIQDIAVDLQRNERTFVAEFDFSDFFGSISHSYLNAQFNENGFFISPEEKYIIKAFLNNRDKGIPQGTSISLFLANLTCWKFDTSLEKEGVKFSRYADDTIVWTPDYSKVCNSFGLINQFSDEAGVKINAAKSDGISLLTKKGFPSEIKPKYSLDFLGYTLSVDKVSIKDKSVKKIKKQLSYILYRNLIQPLKQSSLAGQHYPSTGDVYFLTAMMQVRRYMYGGLSKKQIKDYLSGRTKRIYFKGVMSFYPL…				NZ_JANFTQ010000089.1_1_5320_rc	5320	5320	2021	3517
	53249783	RefSeq	NZ_AWJE01000521.1	54	1550	-	WP_025507058.1	reverse transcriptase domain-containing protein	Vibrio parahaemolyticus S121	S121	GCF_000490015.1	MSLEKQIAHVLKEESEKLITRYHEYHNRLHLEHKRNITRLGHTAPKKEVHTPNYWKIDKKFNPFYVRKKHKSIAKSIAKRIESRTYLPNEPYIKTVPKSDGGERKVSIFQIPDAAISKLFFNRLLAKNKHRFSSFSYAYRNDRNVHFAIQDIAVDLQRNERTFVAEFDFSDFFGSIAHSYLNAQFNENGFFISPEEKYIIKAFLNNRDKGIPQGTSISLFLANLTCWKFDTSLEKEGVKFSRYADDTIVWTPDYSKVCNSFGLINQFSDEAGVKINAAKSDGISLLTKKGFPSEIKPKYSLDFLGYTLSVDKVSIKDKSVKKIKKQLSYILYRNLIQPLKQSSLAGQHYPSTGDVYFLTAMMQVRRYMYGGLSKKQIKDYLSGRTKRIYFKGVMSFYPL…				NZ_AWJE01000521.1_1_1889_rc	1889	1889	340	1836
	53249783	RefSeq	NZ_AWJJ01000537.1	54	1550	-	WP_025507058.1	reverse transcriptase domain-containing protein	Vibrio parahaemolyticus S116	S116	GCF_000490115.1	MSLEKQIAHVLKEESEKLITRYHEYHNRLHLEHKRNITRLGHTAPKKEVHTPNYWKIDKKFNPFYVRKKHKSIAKSIAKRIESRTYLPNEPYIKTVPKSDGGERKVSIFQIPDAAISKLFFNRLLAKNKHRFSSFSYAYRNDRNVHFAIQDIAVDLQRNERTFVAEFDFSDFFGSIAHSYLNAQFNENGFFISPEEKYIIKAFLNNRDKGIPQGTSISLFLANLTCWKFDTSLEKEGVKFSRYADDTIVWTPDYSKVCNSFGLINQFSDEAGVKINAAKSDGISLLTKKGFPSEIKPKYSLDFLGYTLSVDKVSIKDKSVKKIKKQLSYILYRNLIQPLKQSSLAGQHYPSTGDVYFLTAMMQVRRYMYGGLSKKQIKDYLSGRTKRIYFKGVMSFYPL…				NZ_AWJJ01000537.1_1_1889_rc	1889	1889	340	1836
	52738800	INSDC	BAXJ01000001.1	341256	342314	+	GAK19872.1	retron-type RNA-directed DNA polymerase	Vibrio sp. JCM 19052	JCM 19052	GCA_000699205.1	MSLEKQIAHVLKEESEKLITRYHEYHNRLHLEHKRNITRLGHTAPKKEVHTPNYWKIDKKFNPFYVRKKHKSIAKSIAKRIESRTYLPNEPYIKTVPKSDGGERKVSIFQIPDAAISKLFFNRLLAKNKHRFSSFSYAYRNDRNVHFAIQDIAVDLQRNERTFVAEFDFSDFFGSISHSYLNAQFNENGFFISPEEKYIIKAFLNNRDKGIPQGTSISLFLANLTCWKFDTSLEKEGVKFSRYADDTIVWTPDYSKVCNSFGLINQFSDEAGVKINAAKSDGISLLTKKGFPSEIKPKYSLDFLGYTLSVDKVSIKDKSVKKLKNSFLISFIETDTAIEAIFACRATLSLYR				BAXJ01000001.1_331256_352314	352314	21059	10001	11059
	137861006	RefSeq	NZ_CP011464.1	3101446	3102945	-	WP_208892301.1	reverse transcriptase domain-containing protein	Vibrio anguillarum	PF7	NA	MSLEKQLASVIKEEAEKLIQRYHEYHNRLYLEHERNKKRLGNSAPPKIIHQPDYWSLDKKFNPFYVRKKHKSIARSIAKKIENRTYTPNSPHIKIVPKADGGERKVSIYQIPDAAVSKLFFNRLLAKNKHRFSSFSYAYRNDRNVHFAIQDISVDLRRNERTFLAEFDFSDYFGSISHDYLVKQFDQNGFFISPEERYIIKVFLKGRAVGIPQGTSISLFLANLTCWNFDADLEKEGVKFSRYADDTIVWTPEYSKICNAFGLINHFSNDAGVKINAAKSDGISLLTKEGLPSEISAKSSLDFLGYTLSVDNVSIKDKSVLKVKKQISYILYRNLIQPLKQSSLAGQEIPANDKDKNFLSAMMQVRRYMYGGLSKKQIKDYLSGRTKRIYFKGIMSFYP…	UG28			NZ_CP011464.1_3091446_3112945_rc	3112945	21500	10001	11500
	137861006	INSDC	CP011464.1	3101446	3102945	-	AQP37185.1	RNA-dependent DNA polymerase	Vibrio anguillarum	PF7	NA	MSLEKQLASVIKEEAEKLIQRYHEYHNRLYLEHERNKKRLGNSAPPKIIHQPDYWSLDKKFNPFYVRKKHKSIARSIAKKIENRTYTPNSPHIKIVPKADGGERKVSIYQIPDAAVSKLFFNRLLAKNKHRFSSFSYAYRNDRNVHFAIQDISVDLRRNERTFLAEFDFSDYFGSISHDYLVKQFDQNGFFISPEERYIIKVFLKGRAVGIPQGTSISLFLANLTCWNFDADLEKEGVKFSRYADDTIVWTPEYSKICNAFGLINHFSNDAGVKINAAKSDGISLLTKEGLPSEISAKSSLDFLGYTLSVDNVSIKDKSVLKVKKQISYILYRNLIQPLKQSSLAGQEIPANDKDKNFLSAMMQVRRYMYGGLSKKQIKDYLSGRTKRIYFKGIMSFYP…	UG28			CP011464.1_3091446_3112945_rc	3112945	21500	10001	11500
	328010887	RefSeq	NZ_JABRVR010000002.1	3997231	3998730	-	WP_173247387.1	reverse transcriptase domain-containing protein	Shewanella sp. DC2-4	DC2-4	GCF_013248875.1	MSLEKQLASVIKEEAEKLIQRYHEYHNRLHLEHERNKKRLGNSAPPKIIHQPDYWSLDKKFNPFYVRKKHKSIARSIAKKIENRTYTPNSPHIKIVPKADGGERKVSIYQIPDAAVSKLFFNRLLAKNKHRFSSFSYAYRNDRNVHFAIQDISVDLRRNERTFLAEFDFSDYFGSISHDYLVKQFDQNGFFISPEERYIIKVFLKDRVVGIPQGTSISLFLANLTCWNFDADLEKEGVKFSRYADDTIVWTPEYSKICNAFGLINHFSNDAGVKINAAKSDGISLLTKEGLPSEISAKSSLDFLGYTLSVDNVSIKDKSVLKVKKQISYILYRNLIQPLKLSSLAGQEIPANDKDKNFLSAMMQVRRYMYGGLSKKQIKDYLSGRTKRIYFKGIMSFYP…				NZ_JABRVR010000002.1_3987231_4008730_rc	4008730	21500	10001	11500
	175213429	RefSeq	NZ_MCTB01000046.1	4154	5653	-	WP_102363727.1	reverse transcriptase domain-containing protein	Vibrio cyclitrophicus	10N.286.54.E4	GCF_002873935.1	MSLEKQLASVIKEEAEKLIQRHHEYHNRLYLEHERNKKRLGSSAPPKVVHQPDYWSFDKKFNPFYVRKKHKSIARSIAKKIEDRTYTPNSPYIKNVPKADGGERKVSIYQICDAAVSKLFFNRLLAKNKHRFSSFSYAYRNDRNVHFAIQDISVDLRRNERTFLAEFDFSDYFGSISHDYLVEQFNQNGFFISPEERYIIKVFLKDRAVGIPQGTSISLFLANLTCWNFDSDLEKEGVKFSRYADDTIVWTPDYSKICNAFGLINHFSNEAGVKINAAKSEGISLLTKEDFPSEISAKSSLDFLGYTLSVDNVSIKDKSVLKIKKQISYILYRNLIQPLKQSSLAGQEIPANDKDKNFLSAMMQIRRYMYGGLSKKQIKDYLSGRTKRIYFKGVMSFYP…				NZ_MCTB01000046.1_1_15653_rc	15653	15653	10001	11500
	175213429	INSDC	MCTB01000046.1	4154	5653	-	PMF37713.1	RNA-dependent DNA polymerase	Vibrio cyclitrophicus	10N.286.54.E4	GCA_002873935.1	MSLEKQLASVIKEEAEKLIQRHHEYHNRLYLEHERNKKRLGSSAPPKVVHQPDYWSFDKKFNPFYVRKKHKSIARSIAKKIEDRTYTPNSPYIKNVPKADGGERKVSIYQICDAAVSKLFFNRLLAKNKHRFSSFSYAYRNDRNVHFAIQDISVDLRRNERTFLAEFDFSDYFGSISHDYLVEQFNQNGFFISPEERYIIKVFLKDRAVGIPQGTSISLFLANLTCWNFDSDLEKEGVKFSRYADDTIVWTPDYSKICNAFGLINHFSNEAGVKINAAKSEGISLLTKEDFPSEISAKSSLDFLGYTLSVDNVSIKDKSVLKIKKQISYILYRNLIQPLKQSSLAGQEIPANDKDKNFLSAMMQIRRYMYGGLSKKQIKDYLSGRTKRIYFKGVMSFYP…				MCTB01000046.1_1_15653_rc	15653	15653	10001	11500
	414007397	RefSeq	NZ_RCUA01000007.1	147704	149329	+	WP_206427214.1	reverse transcriptase domain-containing protein	Alteromonas oceani	S35	GCF_003731635.1	MKFTLAGVERQTFINQVVTYFYLGLYRGKARANARAFLYKEYMSLEKHLASVIKEEAEKLIQRYHEYHNRLHLEHKRNQKRLGVSAPPKIVHQPDYWSIDRKFNPFYVRKKHKSIARSIASKIEERTYSPNEPHIKTVPKADGGERKVSIFQIPDAAVSKLFFNRLLAKNKHRFSSFSYAYRNDRNVHFAIQDISVDLRRNERTFLAEFDFSDYFGSISHDYLVKQFDQNGFFISPEERYIIKVFLKDRTVGIPQGTSISLFLANLTCWNYDSDLEKEGVKFSRYADDTIVWTPDYSKICNAFGLINRFSNNAGVKINEAKSEGISLLTREDFPSEISAKSSLDFLGYTLSVDNVSIKDKSVLKIKKQISYILYRNLIQPLKQASLAGQEIPANDKDKN…				NZ_RCUA01000007.1_137704_159329	159329	21626	10001	11626
	184280283	RefSeq	NZ_PYMA01000036.1	401	1900	+	WP_107272674.1	reverse transcriptase domain-containing protein	Photobacterium sanctipauli	DSM 100436	GCF_003026495.1	MSLEKHLASVIKDEAKKLIKRYHEYHNRLHLEHERNKKRLGDSAPTKIVHQPDYWSIDKKFNPFYVLKKHKSIARSIARKIEDRTYTPNAPHIKIVPKADGGERKVSIFQIPDAAVSKLFFNRLLAKNKHRFSSFSYAYRNDRNVHFAIQDISVDLRRNERTFLAEFDFSDYFGSISHDYLTKQFDQNGFFISPEERFVIKVFLKDRTVGIPQGTSISLFLANLTCWNFDSDLEREGVKFSRYADDTIVWTPDYSKICNAFGLINRFSNDAGVKINAAKSEGISLLTKEDFPSEISAKSSLDFLGYTLSVDNVSIKDKSVLKIKKQISYILYRNLIQPLKQSSLAGQEIPANDKDKNFLSAMMQIRRYMYGGLSKKQIKDYLSGRTKRIYFKGVMSFYP…				NZ_PYMA01000036.1_1_6178	6178	6178	401	1900
	184280283	INSDC	PYMA01000036.1	401	1900	+	PSW08991.1	RNA-dependent DNA polymerase	Photobacterium sanctipauli	DSM 100436	GCA_003026495.1	MSLEKHLASVIKDEAKKLIKRYHEYHNRLHLEHERNKKRLGDSAPTKIVHQPDYWSIDKKFNPFYVLKKHKSIARSIARKIEDRTYTPNAPHIKIVPKADGGERKVSIFQIPDAAVSKLFFNRLLAKNKHRFSSFSYAYRNDRNVHFAIQDISVDLRRNERTFLAEFDFSDYFGSISHDYLTKQFDQNGFFISPEERFVIKVFLKDRTVGIPQGTSISLFLANLTCWNFDSDLEREGVKFSRYADDTIVWTPDYSKICNAFGLINRFSNDAGVKINAAKSEGISLLTKEDFPSEISAKSSLDFLGYTLSVDNVSIKDKSVLKIKKQISYILYRNLIQPLKQSSLAGQEIPANDKDKNFLSAMMQIRRYMYGGLSKKQIKDYLSGRTKRIYFKGVMSFYP…				PYMA01000036.1_1_6178	6178	6178	401	1900
	492049950	RefSeq	NZ_JAMQVQ010000007.1	357	1856	+	WP_226084328.1	reverse transcriptase domain-containing protein	Vibrio alginolyticus	RM-20-4	GCF_024744655.1	MSLEKHLASVIKDEAKKLIKRYHEYHNRLHLEHERNKKRLGDSAPTKIVHQPDYWSIDKKFNPFYVLKKHKSIARSIARKIEDRTYTPNAPHIKIVPKADGGERKVSIFQIPDAAVSKLFFNRLLAKNKHRFSSFSYAYRNDRNVHFAIQDISVDLRRNERTFLAEFDFSDYFGSISHDYLTKQFDQNGFFISPEERFVIKVFLKDRTVGIPQGTSISLFLANLTCWNFDSDLEREGVKFSRYADDTIVWTPDYSKICNAFGLINRFSNDAGVKINAAKSEGISLLTKEDFPSEISAKSSLDFLGYTLSVDNVSIKDKSVLKIKKQISYILYRNLIQPLKQSSLAGQEIPANDKDKNFLSAMMQIRRYMYGGLSKKQIKDYLSGRTKRIYFKGVMSFYP…				NZ_JAMQVQ010000007.1_1_3750	3750	3750	357	1856
	492049950	RefSeq	NZ_JAWOSW010000018.1	13710	15209	-	WP_226084328.1	reverse transcriptase domain-containing protein	Vibrio sp. Vb2131	Vb2131	GCF_033338535.1	MSLEKHLASVIKDEAKKLIKRYHEYHNRLHLEHERNKKRLGDSAPTKIVHQPDYWSIDKKFNPFYVLKKHKSIARSIARKIEDRTYTPNAPHIKIVPKADGGERKVSIFQIPDAAVSKLFFNRLLAKNKHRFSSFSYAYRNDRNVHFAIQDISVDLRRNERTFLAEFDFSDYFGSISHDYLTKQFDQNGFFISPEERFVIKVFLKDRTVGIPQGTSISLFLANLTCWNFDSDLEREGVKFSRYADDTIVWTPDYSKICNAFGLINRFSNDAGVKINAAKSEGISLLTKEDFPSEISAKSSLDFLGYTLSVDNVSIKDKSVLKIKKQISYILYRNLIQPLKQSSLAGQEIPANDKDKNFLSAMMQIRRYMYGGLSKKQIKDYLSGRTKRIYFKGVMSFYP…				NZ_JAWOSW010000018.1_3710_25209_rc	25209	21500	10001	11500
	575024766	RefSeq	NZ_JAMPZT010000044.1	41955	43454	-	WP_258616280.1	reverse transcriptase domain-containing protein	Vibrio alginolyticus	HS-28-5	GCF_024747615.1	MSLEKHLASVIKDEAKKLIKRYHEYHNRLHLEHERNKKRLGDSAPTKIVHQPDYWSIDKKFNPFYVLKKHKSIARSIARKIEDRTYTPNAPHIKIVPKADGGERKVSIFQIPDAAVSKLFFNRLLAKNKHRFSSFSYAYRNDRNVHFAIQDISVDLRRNERTFLAEFDFSDYFGSISHGYLTKQFDQNGFFISPEERFVIKVFLKDRIVGIPQGTSISLFLANLTCWNFDSDLEREGVKFSRYADDTIVWTPDYSKICNAFGLINRFSNDAGVKINAAKSEGISLLTKEDFPSEISAKSSLDFLGYTLSVDNVSIKDKSVLKIKKQISYILYRNLIQPLKQSSLAGQEIPANDKDKNFLSAMMQIRRYMYGGLSKKQIKDYLSGRTKRIYFKGVMSFYP…				NZ_JAMPZT010000044.1_31955_46839_rc	46839	14885	3386	4885
	520971472	RefSeq	NZ_CP090487.1	693893	695392	-	WP_237035109.1	reverse transcriptase domain-containing protein	Photobacterium damselae subsp. damselae	AS-15-3942-9	GCF_021768365.1	MSLEKHLASVIKDEAKKLIKRYHEYHNRLHLEHERNKKRLGDSAPTKIVHQPDYWSIDKKFNPFYVLKKHKSIARSIARKIEDRTYTPNAPHIKIVPKADGGERKVSIFQIPDAAVSKLFFNRLLAKNKHRFSSFSYAYRNDRNVHFAIQDISVDLRRNERTFLAEFDFSDYFGSISHDYLTKQFNENGFFISPEERFVIKVFLKDRAIGIPQGTSISLFLANLTCWNFDSDLEREGVKFSRYADDTIVWTPDYSKICNAFGLINRFSNDAGVKINAAKSEGISLLTKEDFPSEISAKSSLDFLGYTLSVDNVSIKDKSVLKIKKQISYILYRNLIQPLKLPSLAGQEIPANDKDKNFLSAMMQIRRYMYGGLSKKQIKDYLSGRTKRIYFKGVMSFYP…				NZ_CP090487.1_683893_705392_rc	705392	21500	10001	11500
	520971472	RefSeq	NZ_CP090493.1	694082	695581	-	WP_237035109.1	reverse transcriptase domain-containing protein	Photobacterium damselae subsp. damselae	AS-15-3942-7	GCF_021768405.1	MSLEKHLASVIKDEAKKLIKRYHEYHNRLHLEHERNKKRLGDSAPTKIVHQPDYWSIDKKFNPFYVLKKHKSIARSIARKIEDRTYTPNAPHIKIVPKADGGERKVSIFQIPDAAVSKLFFNRLLAKNKHRFSSFSYAYRNDRNVHFAIQDISVDLRRNERTFLAEFDFSDYFGSISHDYLTKQFNENGFFISPEERFVIKVFLKDRAIGIPQGTSISLFLANLTCWNFDSDLEREGVKFSRYADDTIVWTPDYSKICNAFGLINRFSNDAGVKINAAKSEGISLLTKEDFPSEISAKSSLDFLGYTLSVDNVSIKDKSVLKIKKQISYILYRNLIQPLKLPSLAGQEIPANDKDKNFLSAMMQIRRYMYGGLSKKQIKDYLSGRTKRIYFKGVMSFYP…				NZ_CP090493.1_684082_705581_rc	705581	21500	10001	11500
	520971472	INSDC	CP090493.1	694082	695581	-	UKA06891.1	hypothetical protein	Photobacterium damselae subsp. damselae	AS-15-3942-7	GCA_021768405.1	MSLEKHLASVIKDEAKKLIKRYHEYHNRLHLEHERNKKRLGDSAPTKIVHQPDYWSIDKKFNPFYVLKKHKSIARSIARKIEDRTYTPNAPHIKIVPKADGGERKVSIFQIPDAAVSKLFFNRLLAKNKHRFSSFSYAYRNDRNVHFAIQDISVDLRRNERTFLAEFDFSDYFGSISHDYLTKQFNENGFFISPEERFVIKVFLKDRAIGIPQGTSISLFLANLTCWNFDSDLEREGVKFSRYADDTIVWTPDYSKICNAFGLINRFSNDAGVKINAAKSEGISLLTKEDFPSEISAKSSLDFLGYTLSVDNVSIKDKSVLKIKKQISYILYRNLIQPLKLPSLAGQEIPANDKDKNFLSAMMQIRRYMYGGLSKKQIKDYLSGRTKRIYFKGVMSFYP…				CP090493.1_684082_705581_rc	705581	21500	10001	11500
	520971472	INSDC	CP090487.1	693893	695392	-	UKA21997.1	hypothetical protein	Photobacterium damselae subsp. damselae	AS-15-3942-9	GCA_021768365.1	MSLEKHLASVIKDEAKKLIKRYHEYHNRLHLEHERNKKRLGDSAPTKIVHQPDYWSIDKKFNPFYVLKKHKSIARSIARKIEDRTYTPNAPHIKIVPKADGGERKVSIFQIPDAAVSKLFFNRLLAKNKHRFSSFSYAYRNDRNVHFAIQDISVDLRRNERTFLAEFDFSDYFGSISHDYLTKQFNENGFFISPEERFVIKVFLKDRAIGIPQGTSISLFLANLTCWNFDSDLEREGVKFSRYADDTIVWTPDYSKICNAFGLINRFSNDAGVKINAAKSEGISLLTKEDFPSEISAKSSLDFLGYTLSVDNVSIKDKSVLKIKKQISYILYRNLIQPLKLPSLAGQEIPANDKDKNFLSAMMQIRRYMYGGLSKKQIKDYLSGRTKRIYFKGVMSFYP…				CP090487.1_683893_705392_rc	705392	21500	10001	11500
	113842231	RefSeq	NZ_MAJW01000036.1	10811	12310	+	WP_065595108.1	reverse transcriptase domain-containing protein	Aliivibrio fischeri	FF227	GCF_001691095.1	MSLEKHLASVIKDEAKKLITRYHEYHNRLHLEHERNKKRLGHSAPTKVVHQPDYWSIDKKFNPFYVLKKHKSIARSIARKIEDRTYTPNDPHIKIVPKADGGERKVSIFQIPDAAVSKLFFNRLLAKNKHRFSSFSYAYRNDRNVHFAIQDISVDLRRNERTFLAEFDFSDYFGSISHDYLTKQFDLNGFFISPEERFVIKVFLKDRTVGIPQGTSISLFLANLTCWNFDSDLEREGVKFSRYADDTIVWTPDYSKICNAFGLINRFSNDAGVKINAAKSEGISLLTKEDFPSEISAKSSLDFLGYTLSVDNVSIKDKSVLKIKKQISYILYRNLIQPLKQPSLAGQEIPANDKDKNFLSAMMQIRRYMYGGLSKKQIKDYLSGRTKRIYFKGVMSFYP…				NZ_MAJW01000036.1_811_22310	22310	21500	10001	11500
	113842231	RefSeq	NZ_WOBA01000007.1	493290	494789	-	WP_065595108.1	reverse transcriptase domain-containing protein	Aliivibrio fischeri	etasm.1.1	GCF_009727625.1	MSLEKHLASVIKDEAKKLITRYHEYHNRLHLEHERNKKRLGHSAPTKVVHQPDYWSIDKKFNPFYVLKKHKSIARSIARKIEDRTYTPNDPHIKIVPKADGGERKVSIFQIPDAAVSKLFFNRLLAKNKHRFSSFSYAYRNDRNVHFAIQDISVDLRRNERTFLAEFDFSDYFGSISHDYLTKQFDLNGFFISPEERFVIKVFLKDRTVGIPQGTSISLFLANLTCWNFDSDLEREGVKFSRYADDTIVWTPDYSKICNAFGLINRFSNDAGVKINAAKSEGISLLTKEDFPSEISAKSSLDFLGYTLSVDNVSIKDKSVLKIKKQISYILYRNLIQPLKQPSLAGQEIPANDKDKNFLSAMMQIRRYMYGGLSKKQIKDYLSGRTKRIYFKGVMSFYP…				NZ_WOBA01000007.1_483290_504789_rc	504789	21500	10001	11500
	113842231	INSDC	MAJW01000036.1	10811	12310	+	OCH46833.1	RNA-dependent DNA polymerase	Aliivibrio fischeri	FF227	GCA_001691095.1	MSLEKHLASVIKDEAKKLITRYHEYHNRLHLEHERNKKRLGHSAPTKVVHQPDYWSIDKKFNPFYVLKKHKSIARSIARKIEDRTYTPNDPHIKIVPKADGGERKVSIFQIPDAAVSKLFFNRLLAKNKHRFSSFSYAYRNDRNVHFAIQDISVDLRRNERTFLAEFDFSDYFGSISHDYLTKQFDLNGFFISPEERFVIKVFLKDRTVGIPQGTSISLFLANLTCWNFDSDLEREGVKFSRYADDTIVWTPDYSKICNAFGLINRFSNDAGVKINAAKSEGISLLTKEDFPSEISAKSSLDFLGYTLSVDNVSIKDKSVLKIKKQISYILYRNLIQPLKQPSLAGQEIPANDKDKNFLSAMMQIRRYMYGGLSKKQIKDYLSGRTKRIYFKGVMSFYP…				MAJW01000036.1_811_22310	22310	21500	10001	11500
	513973304	RefSeq	NZ_JAJNMQ010000001.1	1484533	1486035	+	WP_233672086.1	reverse transcriptase domain-containing protein	Plesiomonas sp. PI-19	PI-19	GCF_021368255.1	MSLEKHLASVIKDEAKKLIIRYHEYHNRLHLEHERNKRRLGNLAPAKVVHQPDYWAIDKKFNPFYVLKKHKSIAKSIARKIEDRTYIPNNPHIKKVPKSDGGERKVSIFQIPDAAVSKLFFNRLLAKNKHRFSSFSYAYRNDRNVHFAIQDISVDLRRNERTFLAEFDFSDYFGSISHDYLIKQFDKNGFFISPEERYIIKVFLKGRTVGIPQGTSISLFLANLTCWKFDSDLEREGVKFSRYADDTIVWTPDYSKICNAFGLINRFSNDAGVKINAAKSEGISLLTKEGLPSEISAKKSSLDFLGYTLSVENVSIKEKSVLKIKKQISYILYRNLIQPLKQLSLAGQEIPANDKDKNFLSAMMQIRRYMYGGLSKKQIKDYLAGRTKRIYFKGVMSFY…				NZ_JAJNMQ010000001.1_1474533_1496035	1496035	21503	10001	11503
	632572840	RefSeq	NZ_CP118442.1	2492708	2494210	-	WP_274798623.1	reverse transcriptase domain-containing protein	Aeromonas caviae	CYEY0630	GCF_028884875.1	MSLENQLVNVIKSEAEKLIKRYHEYHNRLNLEHQRNEKRLGLNAPLKQVHRPDYWLRDKKFNPFYVRKKHKSIARAIAKQIEERTYKPNEPYIKIVPKSGGGVRKVSIFQIPDAAVSKLFFNRLLAKNKHRFSSFSYAYRNDRNVHFAIQDIAVDLCRNQRTFLAEFDFSDFFGSISHSYLIKQFDENGFFISPEERYIIKAFLIDRNVGIPQGTSISLFLANLTCWHFDSELEREGVKFSRYADDTIVWTQDYARICNAFGLINRFSIDAGVKINADKSAGISLLTKEGFPSEITSKSSLDFLGYTLSVDNVSIKEKSVQKIKKQISYILYRNLIQPLKQSSLAGQKIPANNKDENFLSAMMQIRRYMYGGLSKKQIKDYLSGRSKMIYYKGVMSFYP…				NZ_CP118442.1_2482708_2504210_rc	2504210	21503	10001	11503
	632572840	INSDC	CP118442.1	2492708	2494210	-	WDV26633.1	reverse transcriptase domain-containing protein	Aeromonas caviae	CYEY0630	GCA_028884875.1	MSLENQLVNVIKSEAEKLIKRYHEYHNRLNLEHQRNEKRLGLNAPLKQVHRPDYWLRDKKFNPFYVRKKHKSIARAIAKQIEERTYKPNEPYIKIVPKSGGGVRKVSIFQIPDAAVSKLFFNRLLAKNKHRFSSFSYAYRNDRNVHFAIQDIAVDLCRNQRTFLAEFDFSDFFGSISHSYLIKQFDENGFFISPEERYIIKAFLIDRNVGIPQGTSISLFLANLTCWHFDSELEREGVKFSRYADDTIVWTQDYARICNAFGLINRFSIDAGVKINADKSAGISLLTKEGFPSEITSKSSLDFLGYTLSVDNVSIKEKSVQKIKKQISYILYRNLIQPLKQSSLAGQKIPANNKDENFLSAMMQIRRYMYGGLSKKQIKDYLSGRSKMIYYKGVMSFYP…				CP118442.1_2482708_2504210_rc	2504210	21503	10001	11503
	404718306	RefSeq	NZ_JAEMQH010000004.1	47525	49033	-	WP_203301629.1	reverse transcriptase domain-containing protein	Marinobacter sediminum	R65	GCF_016820575.1	MTNRFEDYLCSVITEEAEKLIERYHSYHNFLHLEHQRNKARVDDAPEKIIKKPDYWSQDKKFNPFYVRKKRKAIAKSITKKLANGTYKPSEPHQKKIDKPGGGKRVLSIYQLPDVAVSRIFYERLLAKNKHRFSSFSYAYRNDRNVHFAIQDISVDLSLNARAFVAEFDFSDFFGSISHEYLREQFDCNGFYISEEERKVIDAFLGEREVGIPQGTSISLFLANLVCWKLDKTLEGNGVKFARYADDTVIWSSSYQKVCDAFTAINDFSTAAGVKINAKKSEGISLLTREDLPSELSSTKSSIEFLGYGISVDAVSIKPASVEKIQNQIAYILYRNLIQPLKGLRLKGLRIPSGGRDEALLSAMMQIRRYLYGGLTSHQLESYINGRTKRIKFKGIMSF…				NZ_JAEMQH010000004.1_37525_59033_rc	59033	21509	10001	11509
	69814745	RefSeq	NZ_JGVO01000878.1	476	1434	+	WP_036827617.1	reverse transcriptase domain-containing protein	Photobacterium sanctipauli	A-394	GCF_000730475.1	MSLEKHLASVIKDEAKKLIKRYHEYHNRLHLEHERNKKRLGDSAPTKIVHQPDYWSIDKKFNPFYVLKKHKSIARSIARKIEDRTYTPNAPHIKIVPKADGGERKVSIFQIPDAAVSKLFFNRLLAKNKHRFSSFSYAYRNDRNVHFAIQDISVDLRRNERTFLAEFDFSDYFGSISHDYLTKQFDQNGFFISPEERFVIKVFLKDRTVGIPQGTSISLFLANLTCWNFDSDLEREGVKFSRYADDTIVWTPDYSKICNAFGLINRFSNDAGVKINAAKSEGISLLTKEDFPSEISAKSSLDFLGYTLSVDNVSIKDKSV				NZ_JGVO01000878.1_1_1434	1434	1434	476	1434
	279378576	INSDC	WBMP01000026.1	40918	42102	+	KAE8543908.1	hypothetical protein	Marinobacter nauticus	NCT7M	GCA_009650625.1	MDGLFVFMSNRFEDYLALVIEEEAQKLIDRYHAYHNFLHLEHKRNKERVLDAPDKEVKTPDYWRIDPKFNPFYVRKRRKSIARSIAKKLTDGTYHPRRPFEKKIDKPGGGTRTLSIYQLPDVAVSRIFYERLLEKNQHRFSSFSYAYRNDRNVHFAIQDISVDLSLDARAFVAEFDFSDFFGSISHEYLRKQFDTNGFYVSEQERIVIDAFLGDREKGIPQGTSISLFLANLVCWRLDKSLEALGVKFARYADDTVIWSSSYQKVCDAFALINDFSSSAGVKINAKKSEGISLLTRKGLPSELNSTKNSIEFLGYAISVDAVSIKASSVEKIQKQVSYILYKNLIQPLKGSVLKGLKIPSNNKDEALLTAMLQIRRYLYGGLTSHQLKSYGGSD				WBMP01000026.1_30918_42214	42214	11297	10001	11185
	279657463	RefSeq	NZ_WBMP01000026.1	40939	42102	+	WP_153741721.1	reverse transcriptase domain-containing protein	Marinobacter nauticus	NCT7M	GCF_009650625.1	MSNRFEDYLALVIEEEAQKLIDRYHAYHNFLHLEHKRNKERVLDAPDKEVKTPDYWRIDPKFNPFYVRKRRKSIARSIAKKLTDGTYHPRRPFEKKIDKPGGGTRTLSIYQLPDVAVSRIFYERLLEKNQHRFSSFSYAYRNDRNVHFAIQDISVDLSLDARAFVAEFDFSDFFGSISHEYLRKQFDTNGFYVSEQERIVIDAFLGDREKGIPQGTSISLFLANLVCWRLDKSLEALGVKFARYADDTVIWSSSYQKVCDAFALINDFSSSAGVKINAKKSEGISLLTRKGLPSELNSTKNSIEFLGYAISVDAVSIKASSVEKIQKQVSYILYKNLIQPLKGSVLKGLKIPSNNKDEALLTAMLQIRRYLYGGLTSHQLKSYGGSD				NZ_WBMP01000026.1_30939_42214	42214	11276	10001	11164
	69815332	RefSeq	NZ_JGVO01001066.1	4385	4877	-	WP_036828765.1	hypothetical protein	Photobacterium sanctipauli	A-394	GCF_000730475.1	QPLKQSSLAGQEIPANDKDKNFLSAMMQIRRYMYGGLSKKQIKDYLSGRTKRIYFKGVMSFYPLVNDTEQLTELDGWLLSVIHRAVQHREKLLRNNWNYNRSHSFPFNQSREQLLEECAKTKVNGKYLLEIPSFLLVHKALKKGLLESGIEKVMNPDSLSYDY				NZ_JGVO01001066.1_1_4877_rc	4877	4877	1	493
	69894218	INSDC	AUXS01000019.1	143351	143794	-	KZN41208.1	hypothetical protein	Pseudoalteromonas luteoviolacea NCIMB 1944	NCIMB 1944	GCA_001625565.1	MSKNKCNFIQNRNARYMYGGLSKKQLKDYLSGRTKRIYFKGVMSFYPLVNDTKQLTELDGWLLSVIYRAVQLREQLLRVSWKYNRSHSFPFNQSREQLLKKCAKTKVKGKYLLEIPSFLLIHQALKKGLLESGIEKVMNSDSLNYDY				AUXS01000019.1_133351_147483_rc	147483	14133	3690	4133
	45280397	RefSeq	NZ_AUSV01000032.1	1081	1476	+	WP_023398759.1	hypothetical protein	Pseudoalteromonas luteoviolacea 2ta16	2ta16	GCF_000495575.1	MYGGLSKKQLKDYLSGRTKRIYFKGVMSFYPLVNDTKQLTELDGWLLSVIYRAVQLREQLLRVSWKYNRSHSFPFNQSREQLLKKCAKTKVKGKYLLEIPSFLLIHQALKKGLLESGIEKVMNSDSLNYDY				NZ_AUSV01000032.1_1_11476	11476	11476	1081	1476
	45280397	RefSeq	NZ_AUXS01000019.1	143351	143746	-	WP_023398759.1	hypothetical protein	Pseudoalteromonas luteoviolacea NCIMB 1944	NCIMB 1944	GCF_001625565.1	MYGGLSKKQLKDYLSGRTKRIYFKGVMSFYPLVNDTKQLTELDGWLLSVIYRAVQLREQLLRVSWKYNRSHSFPFNQSREQLLKKCAKTKVKGKYLLEIPSFLLIHQALKKGLLESGIEKVMNSDSLNYDY				NZ_AUXS01000019.1_133351_147483_rc	147483	14133	3738	4133
	45280397	INSDC	AUSV01000032.1	1081	1476	+	ESP93674.1	hypothetical protein	Pseudoalteromonas luteoviolacea 2ta16	2ta16	GCA_000495575.1	MYGGLSKKQLKDYLSGRTKRIYFKGVMSFYPLVNDTKQLTELDGWLLSVIYRAVQLREQLLRVSWKYNRSHSFPFNQSREQLLKKCAKTKVKGKYLLEIPSFLLIHQALKKGLLESGIEKVMNSDSLNYDY				AUSV01000032.1_1_11476	11476	11476	1081	1476
	382517746	RefSeq	NC_014315.1	3155192	3155512	-	WP_198342165.1	hypothetical protein	Nitrosococcus watsonii C-113	C-113	GCF_000143085.1	MIAEEADKLIQRYHAYHNALHVEHLRNLKRISNAPPKVVKVPDYWKLDRKFNPFYVKSRRNSIARSITKKLANHSYIPNDPHITEIPKRDGGVRKVSVYQIPDAAV				NC_014315.1_3145192_3165512_rc	3165512	20321	10001	10321
	382517746	RefSeq	NZ_CAWLEU010000001.1	3155192	3155512	-	WP_198342165.1	hypothetical protein	Nitrosococcus watsonii C-113	NA	GCF_963860195.1	MIAEEADKLIQRYHAYHNALHVEHLRNLKRISNAPPKVVKVPDYWKLDRKFNPFYVKSRRNSIARSITKKLANHSYIPNDPHITEIPKRDGGVRKVSVYQIPDAAV				NZ_CAWLEU010000001.1_3145192_3165512_rc	3165512	20321	10001	10321
	261825611	INSDC	BJWX01000006.1	92365	92697	-	GEM19887.1	hypothetical protein	Nitrosococcus oceani	NS58	GCA_007990675.1	MPMRFEEHLERVIAEEADKLIQRYHAYHNALHVEHRRNLKRIKNAPPKVVEVPDYWQQDLKFNPFYVKSRRKSIARSITKKLSNSSYTPRDPHIKEIPKHGGDVRKVAVY				BJWX01000006.1_82365_102697_rc	102697	20333	10001	10333
	446948732	RefSeq	NC_007484.1	618985	619311	+	WP_211138766.1	hypothetical protein	Nitrosococcus oceani ATCC 19707	ATCC 19707; JCM30415 (Type strain)	GCF_000012805.1	MRFEEHLERVIAEEADKLIQRYHAYHNALHVEHRRNLKRIKNAPPKVVEVPDYWQQDLKFNPFYVKSRRKSIARSITKKLSNSSYTPRDPHIKEIPKHGGDVRKVAVY				NC_007484.1_608985_629311	629311	20327	10001	10327
	446948732	RefSeq	NZ_DS995301.1	1136437	1136763	+	WP_211138766.1	hypothetical protein	Nitrosococcus oceani AFC27	AFC27	GCF_000155655.1	MRFEEHLERVIAEEADKLIQRYHAYHNALHVEHRRNLKRIKNAPPKVVEVPDYWQQDLKFNPFYVKSRRKSIARSITKKLSNSSYTPRDPHIKEIPKHGGDVRKVAVY				NZ_DS995301.1_1126437_1146763	1146763	20327	10001	10327
	193987785	RefSeq	NZ_CP036313.1	1526914	1528410	+	WP_111960777.1	reverse transcriptase domain-containing protein	Desulfobacter hydrogenophilus	AcRS1	GCF_004319545.1	MSLENRLAIAIKKEAEKLICRYHEYHNNTHAEFLRNKKRLGDSAPPKSIKKPNYWNIDKKFNPFYVRRKHKNIAKSIAKNIKLRTYNPNKPFIKEVPKHDGGKRNVTIYQIPDAAVSKLFFNRLLSKNKHRFSSFSYAYRNDRNVHFAIQDISVDLKNSERIFIAEFDFSDFFGSISHNYLFDQFGKNGFFISPEERFIIRAFLKDRKVGIPQGTSISLFLANLTCWSFDQKLEKEGVKFSRYADDTIAWSPEYSKICNSFLLINEFSKEAGIRINITKSDGINLLSKPNLHSEISSKKSLNFLGYTLSVDRVSIKNKSVDKIKKQISYILYRNLIQPLKKPSLAGQKIPANDKDENFLTAMMQIRRYLYGGLSKKHINDYLSGRINRIFFKGIMSFYP…	UG28			NZ_CP036313.1_1516914_1538410	1538410	21497	10001	11497
	193987785	RefSeq	NZ_JAAGRP010000106.1	819	2315	+	WP_111960777.1	reverse transcriptase domain-containing protein	Desulfobacter hydrogenophilus	DSM 3380	GCF_010499545.1	MSLENRLAIAIKKEAEKLICRYHEYHNNTHAEFLRNKKRLGDSAPPKSIKKPNYWNIDKKFNPFYVRRKHKNIAKSIAKNIKLRTYNPNKPFIKEVPKHDGGKRNVTIYQIPDAAVSKLFFNRLLSKNKHRFSSFSYAYRNDRNVHFAIQDISVDLKNSERIFIAEFDFSDFFGSISHNYLFDQFGKNGFFISPEERFIIRAFLKDRKVGIPQGTSISLFLANLTCWSFDQKLEKEGVKFSRYADDTIAWSPEYSKICNSFLLINEFSKEAGIRINITKSDGINLLSKPNLHSEISSKKSLNFLGYTLSVDRVSIKNKSVDKIKKQISYILYRNLIQPLKKPSLAGQKIPANDKDENFLTAMMQIRRYLYGGLSKKHINDYLSGRINRIFFKGIMSFYP…	UG28			NZ_JAAGRP010000106.1_1_3826	3826	3826	819	2315
	193987785	RefSeq	NZ_QLNI01000093.1	819	2315	+	WP_111960777.1	reverse transcriptase domain-containing protein	Desulfobacter hydrogenophilus	DSM 3380	GCF_003261095.1	MSLENRLAIAIKKEAEKLICRYHEYHNNTHAEFLRNKKRLGDSAPPKSIKKPNYWNIDKKFNPFYVRRKHKNIAKSIAKNIKLRTYNPNKPFIKEVPKHDGGKRNVTIYQIPDAAVSKLFFNRLLSKNKHRFSSFSYAYRNDRNVHFAIQDISVDLKNSERIFIAEFDFSDFFGSISHNYLFDQFGKNGFFISPEERFIIRAFLKDRKVGIPQGTSISLFLANLTCWSFDQKLEKEGVKFSRYADDTIAWSPEYSKICNSFLLINEFSKEAGIRINITKSDGINLLSKPNLHSEISSKKSLNFLGYTLSVDRVSIKNKSVDKIKKQISYILYRNLIQPLKKPSLAGQKIPANDKDENFLTAMMQIRRYLYGGLSKKHINDYLSGRINRIFFKGIMSFYP…	UG28			NZ_QLNI01000093.1_1_3826	3826	3826	819	2315
	193987785	INSDC	CP036313.1	1526914	1528410	+	QBH12603.1	RNA-dependent DNA polymerase	Desulfobacter hydrogenophilus	AcRS1	GCA_004319545.1	MSLENRLAIAIKKEAEKLICRYHEYHNNTHAEFLRNKKRLGDSAPPKSIKKPNYWNIDKKFNPFYVRRKHKNIAKSIAKNIKLRTYNPNKPFIKEVPKHDGGKRNVTIYQIPDAAVSKLFFNRLLSKNKHRFSSFSYAYRNDRNVHFAIQDISVDLKNSERIFIAEFDFSDFFGSISHNYLFDQFGKNGFFISPEERFIIRAFLKDRKVGIPQGTSISLFLANLTCWSFDQKLEKEGVKFSRYADDTIAWSPEYSKICNSFLLINEFSKEAGIRINITKSDGINLLSKPNLHSEISSKKSLNFLGYTLSVDRVSIKNKSVDKIKKQISYILYRNLIQPLKKPSLAGQKIPANDKDENFLTAMMQIRRYLYGGLSKKHINDYLSGRINRIFFKGIMSFYP…	UG28			CP036313.1_1516914_1538410	1538410	21497	10001	11497
	193987785	INSDC	QLNI01000093.1	819	2315	+	RAL99846.1	RNA-dependent DNA polymerase	Desulfobacter hydrogenophilus	DSM 3380	GCA_003261095.1	MSLENRLAIAIKKEAEKLICRYHEYHNNTHAEFLRNKKRLGDSAPPKSIKKPNYWNIDKKFNPFYVRRKHKNIAKSIAKNIKLRTYNPNKPFIKEVPKHDGGKRNVTIYQIPDAAVSKLFFNRLLSKNKHRFSSFSYAYRNDRNVHFAIQDISVDLKNSERIFIAEFDFSDFFGSISHNYLFDQFGKNGFFISPEERFIIRAFLKDRKVGIPQGTSISLFLANLTCWSFDQKLEKEGVKFSRYADDTIAWSPEYSKICNSFLLINEFSKEAGIRINITKSDGINLLSKPNLHSEISSKKSLNFLGYTLSVDRVSIKNKSVDKIKKQISYILYRNLIQPLKKPSLAGQKIPANDKDENFLTAMMQIRRYLYGGLSKKHINDYLSGRINRIFFKGIMSFYP…	UG28			QLNI01000093.1_1_3826	3826	3826	819	2315
	283743339	RefSeq	NZ_CP046445.1	60223	61728	+	WP_156262622.1	reverse transcriptase domain-containing protein	Leclercia sp. 119287	119287	GCF_009734485.1	MSLEQLLSETIKEEAKKLIDRYHEYHNRLHLEHLRNSKRFGLSYTKKKEVHTPDYWEKDKKFNPFHVLRKHKSIAHSIAQKIANRTYKPNEVHLKKIPKRGGGERTVSIYQIPDAAVSKLFFNRLLEKNKHRFSSFSYAYRNDRNVHFAIQDIFVDLSLSERMFIAEFDFSDFFGTIEHSFLYDQFKKNGFFISQEEKYIIKAFLLDRKVGIPQGTSISLFLANLCCWNFDQALEREGVKFSRYADDTIVWTRDYTKICNAFNLITEFSKSAGVKINVKKSDGISLLIKDGLKSEIVSKRNLDFLGYSLSVDKVSIKNTSIIKIKKQISYLLYRNLIQPLKNGNLAGQSIPANNKDENFLRAMVQIRRYMYGGLQDSTIKNFLSGRSKRIFFKGVMSFY…	UG28			NZ_CP046445.1_50223_71728	71728	21506	10001	11506
	283743339	INSDC	CP046445.1	60223	61728	+	QGU13193.1	RNA-dependent DNA polymerase	Leclercia sp. 119287	119287	GCA_009734485.1	MSLEQLLSETIKEEAKKLIDRYHEYHNRLHLEHLRNSKRFGLSYTKKKEVHTPDYWEKDKKFNPFHVLRKHKSIAHSIAQKIANRTYKPNEVHLKKIPKRGGGERTVSIYQIPDAAVSKLFFNRLLEKNKHRFSSFSYAYRNDRNVHFAIQDIFVDLSLSERMFIAEFDFSDFFGTIEHSFLYDQFKKNGFFISQEEKYIIKAFLLDRKVGIPQGTSISLFLANLCCWNFDQALEREGVKFSRYADDTIVWTRDYTKICNAFNLITEFSKSAGVKINVKKSDGISLLIKDGLKSEIVSKRNLDFLGYSLSVDKVSIKNTSIIKIKKQISYLLYRNLIQPLKNGNLAGQSIPANNKDENFLRAMVQIRRYMYGGLQDSTIKNFLSGRSKRIFFKGVMSFY…	UG28			CP046445.1_50223_71728	71728	21506	10001	11506
	45092996	RefSeq	NZ_CP045450.1	112652	114157	+	WP_023334005.1	reverse transcriptase domain-containing protein	Enterobacter hormaechei	14280161202	GCF_016864135.1	MSLEESLSEIIKEEAKKLIKRYHAYHNRLHLEHIRNIKRFGHSYTKAKEIHTPDYWEKDKRFNPFHVLRKHKSIAHSIAKKIENRTYKPSEVHLKQIPKKGGGERTVSIYQIPDAAVSKFFFNRLLEKNKHRFSSFSYAYRNDRNVHFAIQDIFVDLSLSERMFIAEFDFSDFFGTIEHRFLFEQFNLNGFYISQEEKYIIKAFLAERSVGIPQGTSISLFLANLCCWNFDQALEREGVKFSRYADDTIVWTREYSKICNAFNLITEFSKSAGVKINVKKSDGISLLTKDGLKSEIVSKKSLDFLGYSLAVDKVSIKHSSVLKIKKQISYLLYRNLIQPLKKGNLAGQSIPANDKDVNFLRAMVQIRRYMYGGLQDTTIKNFLSGRSKRIFFKGVMSFY…				NZ_CP045450.1_102652_124157	124157	21506	10001	11506
	45092996	RefSeq	NZ_CP141808.1	106705	108210	+	WP_023334005.1	reverse transcriptase domain-containing protein	Enterobacter hormaechei	WD01	GCF_035621635.1	MSLEESLSEIIKEEAKKLIKRYHAYHNRLHLEHIRNIKRFGHSYTKAKEIHTPDYWEKDKRFNPFHVLRKHKSIAHSIAKKIENRTYKPSEVHLKQIPKKGGGERTVSIYQIPDAAVSKFFFNRLLEKNKHRFSSFSYAYRNDRNVHFAIQDIFVDLSLSERMFIAEFDFSDFFGTIEHRFLFEQFNLNGFYISQEEKYIIKAFLAERSVGIPQGTSISLFLANLCCWNFDQALEREGVKFSRYADDTIVWTREYSKICNAFNLITEFSKSAGVKINVKKSDGISLLTKDGLKSEIVSKKSLDFLGYSLAVDKVSIKHSSVLKIKKQISYLLYRNLIQPLKKGNLAGQSIPANDKDVNFLRAMVQIRRYMYGGLQDTTIKNFLSGRSKRIFFKGVMSFY…				NZ_CP141808.1_96705_118210	118210	21506	10001	11506
	45092996	RefSeq	NZ_FKHR01000006.1	145694	147199	-	WP_023334005.1	reverse transcriptase domain-containing protein	Enterobacter hormaechei	e915	GCF_900078065.1	MSLEESLSEIIKEEAKKLIKRYHAYHNRLHLEHIRNIKRFGHSYTKAKEIHTPDYWEKDKRFNPFHVLRKHKSIAHSIAKKIENRTYKPSEVHLKQIPKKGGGERTVSIYQIPDAAVSKFFFNRLLEKNKHRFSSFSYAYRNDRNVHFAIQDIFVDLSLSERMFIAEFDFSDFFGTIEHRFLFEQFNLNGFYISQEEKYIIKAFLAERSVGIPQGTSISLFLANLCCWNFDQALEREGVKFSRYADDTIVWTREYSKICNAFNLITEFSKSAGVKINVKKSDGISLLTKDGLKSEIVSKKSLDFLGYSLAVDKVSIKHSSVLKIKKQISYLLYRNLIQPLKKGNLAGQSIPANDKDVNFLRAMVQIRRYMYGGLQDTTIKNFLSGRSKRIFFKGVMSFY…				NZ_FKHR01000006.1_135694_157199_rc	157199	21506	10001	11506
	45092996	RefSeq	NZ_JACRQN010000001.1	1135795	1137300	-	WP_023334005.1	reverse transcriptase domain-containing protein	Enterobacter hormaechei	UCI169	GCF_014901575.1	MSLEESLSEIIKEEAKKLIKRYHAYHNRLHLEHIRNIKRFGHSYTKAKEIHTPDYWEKDKRFNPFHVLRKHKSIAHSIAKKIENRTYKPSEVHLKQIPKKGGGERTVSIYQIPDAAVSKFFFNRLLEKNKHRFSSFSYAYRNDRNVHFAIQDIFVDLSLSERMFIAEFDFSDFFGTIEHRFLFEQFNLNGFYISQEEKYIIKAFLAERSVGIPQGTSISLFLANLCCWNFDQALEREGVKFSRYADDTIVWTREYSKICNAFNLITEFSKSAGVKINVKKSDGISLLTKDGLKSEIVSKKSLDFLGYSLAVDKVSIKHSSVLKIKKQISYLLYRNLIQPLKKGNLAGQSIPANDKDVNFLRAMVQIRRYMYGGLQDTTIKNFLSGRSKRIFFKGVMSFY…				NZ_JACRQN010000001.1_1125795_1147300_rc	1147300	21506	10001	11506
	45092996	RefSeq	NZ_JAMFWD010000004.1	158161	159666	+	WP_023334005.1	reverse transcriptase domain-containing protein	Enterobacter hormaechei subsp. hoffmannii	HD7370	GCF_026115985.1	MSLEESLSEIIKEEAKKLIKRYHAYHNRLHLEHIRNIKRFGHSYTKAKEIHTPDYWEKDKRFNPFHVLRKHKSIAHSIAKKIENRTYKPSEVHLKQIPKKGGGERTVSIYQIPDAAVSKFFFNRLLEKNKHRFSSFSYAYRNDRNVHFAIQDIFVDLSLSERMFIAEFDFSDFFGTIEHRFLFEQFNLNGFYISQEEKYIIKAFLAERSVGIPQGTSISLFLANLCCWNFDQALEREGVKFSRYADDTIVWTREYSKICNAFNLITEFSKSAGVKINVKKSDGISLLTKDGLKSEIVSKKSLDFLGYSLAVDKVSIKHSSVLKIKKQISYLLYRNLIQPLKKGNLAGQSIPANDKDVNFLRAMVQIRRYMYGGLQDTTIKNFLSGRSKRIFFKGVMSFY…				NZ_JAMFWD010000004.1_148161_169666	169666	21506	10001	11506
	45092996	RefSeq	NZ_KI535657.1	1498982	1500487	+	WP_023334005.1	reverse transcriptase domain-containing protein	Enterobacter sp. MGH 24	MGH 24	GCF_000493015.1	MSLEESLSEIIKEEAKKLIKRYHAYHNRLHLEHIRNIKRFGHSYTKAKEIHTPDYWEKDKRFNPFHVLRKHKSIAHSIAKKIENRTYKPSEVHLKQIPKKGGGERTVSIYQIPDAAVSKFFFNRLLEKNKHRFSSFSYAYRNDRNVHFAIQDIFVDLSLSERMFIAEFDFSDFFGTIEHRFLFEQFNLNGFYISQEEKYIIKAFLAERSVGIPQGTSISLFLANLCCWNFDQALEREGVKFSRYADDTIVWTREYSKICNAFNLITEFSKSAGVKINVKKSDGISLLTKDGLKSEIVSKKSLDFLGYSLAVDKVSIKHSSVLKIKKQISYLLYRNLIQPLKKGNLAGQSIPANDKDVNFLRAMVQIRRYMYGGLQDTTIKNFLSGRSKRIFFKGVMSFY…				NZ_KI535657.1_1488982_1510487	1510487	21506	10001	11506
	45092996	RefSeq	NZ_LEEE01000019.1	156874	158379	+	WP_023334005.1	reverse transcriptase domain-containing protein	Enterobacter hormaechei subsp. steigerwaltii	GN02346	GCF_001023385.1	MSLEESLSEIIKEEAKKLIKRYHAYHNRLHLEHIRNIKRFGHSYTKAKEIHTPDYWEKDKRFNPFHVLRKHKSIAHSIAKKIENRTYKPSEVHLKQIPKKGGGERTVSIYQIPDAAVSKFFFNRLLEKNKHRFSSFSYAYRNDRNVHFAIQDIFVDLSLSERMFIAEFDFSDFFGTIEHRFLFEQFNLNGFYISQEEKYIIKAFLAERSVGIPQGTSISLFLANLCCWNFDQALEREGVKFSRYADDTIVWTREYSKICNAFNLITEFSKSAGVKINVKKSDGISLLTKDGLKSEIVSKKSLDFLGYSLAVDKVSIKHSSVLKIKKQISYLLYRNLIQPLKKGNLAGQSIPANDKDVNFLRAMVQIRRYMYGGLQDTTIKNFLSGRSKRIFFKGVMSFY…				NZ_LEEE01000019.1_146874_168379	168379	21506	10001	11506
	45092996	RefSeq	NZ_PYBR01000006.1	129647	131152	+	WP_023334005.1	reverse transcriptase domain-containing protein	Enterobacter mori	WCHEM045008	GCF_003056935.1	MSLEESLSEIIKEEAKKLIKRYHAYHNRLHLEHIRNIKRFGHSYTKAKEIHTPDYWEKDKRFNPFHVLRKHKSIAHSIAKKIENRTYKPSEVHLKQIPKKGGGERTVSIYQIPDAAVSKFFFNRLLEKNKHRFSSFSYAYRNDRNVHFAIQDIFVDLSLSERMFIAEFDFSDFFGTIEHRFLFEQFNLNGFYISQEEKYIIKAFLAERSVGIPQGTSISLFLANLCCWNFDQALEREGVKFSRYADDTIVWTREYSKICNAFNLITEFSKSAGVKINVKKSDGISLLTKDGLKSEIVSKKSLDFLGYSLAVDKVSIKHSSVLKIKKQISYLLYRNLIQPLKKGNLAGQSIPANDKDVNFLRAMVQIRRYMYGGLQDTTIKNFLSGRSKRIFFKGVMSFY…				NZ_PYBR01000006.1_119647_141152	141152	21506	10001	11506
	45092996	RefSeq	NZ_RXSN01000008.1	162494	163999	+	WP_023334005.1	reverse transcriptase domain-containing protein	Enterobacter hormaechei subsp. xiangfangensis	WCHEX090066	GCF_003964335.1	MSLEESLSEIIKEEAKKLIKRYHAYHNRLHLEHIRNIKRFGHSYTKAKEIHTPDYWEKDKRFNPFHVLRKHKSIAHSIAKKIENRTYKPSEVHLKQIPKKGGGERTVSIYQIPDAAVSKFFFNRLLEKNKHRFSSFSYAYRNDRNVHFAIQDIFVDLSLSERMFIAEFDFSDFFGTIEHRFLFEQFNLNGFYISQEEKYIIKAFLAERSVGIPQGTSISLFLANLCCWNFDQALEREGVKFSRYADDTIVWTREYSKICNAFNLITEFSKSAGVKINVKKSDGISLLTKDGLKSEIVSKKSLDFLGYSLAVDKVSIKHSSVLKIKKQISYLLYRNLIQPLKKGNLAGQSIPANDKDVNFLRAMVQIRRYMYGGLQDTTIKNFLSGRSKRIFFKGVMSFY…				NZ_RXSN01000008.1_152494_173999	173999	21506	10001	11506
	45092996	RefSeq	NZ_RXSR01000007.1	162494	163999	+	WP_023334005.1	reverse transcriptase domain-containing protein	Enterobacter hormaechei subsp. xiangfangensis	WCHEX090073	GCF_003964245.1	MSLEESLSEIIKEEAKKLIKRYHAYHNRLHLEHIRNIKRFGHSYTKAKEIHTPDYWEKDKRFNPFHVLRKHKSIAHSIAKKIENRTYKPSEVHLKQIPKKGGGERTVSIYQIPDAAVSKFFFNRLLEKNKHRFSSFSYAYRNDRNVHFAIQDIFVDLSLSERMFIAEFDFSDFFGTIEHRFLFEQFNLNGFYISQEEKYIIKAFLAERSVGIPQGTSISLFLANLCCWNFDQALEREGVKFSRYADDTIVWTREYSKICNAFNLITEFSKSAGVKINVKKSDGISLLTKDGLKSEIVSKKSLDFLGYSLAVDKVSIKHSSVLKIKKQISYLLYRNLIQPLKKGNLAGQSIPANDKDVNFLRAMVQIRRYMYGGLQDTTIKNFLSGRSKRIFFKGVMSFY…				NZ_RXSR01000007.1_152494_173999	173999	21506	10001	11506
	45092996	RefSeq	NZ_SGWD01000013.1	336389	337894	+	WP_023334005.1	reverse transcriptase domain-containing protein	Enterobacter sp. JMULE2	JMULE2	GCF_013337145.1	MSLEESLSEIIKEEAKKLIKRYHAYHNRLHLEHIRNIKRFGHSYTKAKEIHTPDYWEKDKRFNPFHVLRKHKSIAHSIAKKIENRTYKPSEVHLKQIPKKGGGERTVSIYQIPDAAVSKFFFNRLLEKNKHRFSSFSYAYRNDRNVHFAIQDIFVDLSLSERMFIAEFDFSDFFGTIEHRFLFEQFNLNGFYISQEEKYIIKAFLAERSVGIPQGTSISLFLANLCCWNFDQALEREGVKFSRYADDTIVWTREYSKICNAFNLITEFSKSAGVKINVKKSDGISLLTKDGLKSEIVSKKSLDFLGYSLAVDKVSIKHSSVLKIKKQISYLLYRNLIQPLKKGNLAGQSIPANDKDVNFLRAMVQIRRYMYGGLQDTTIKNFLSGRSKRIFFKGVMSFY…				NZ_SGWD01000013.1_326389_347894	347894	21506	10001	11506
	45092996	INSDC	AYJG01000003.1	521146	522651	+	ESN15375.1	hypothetical protein	Enterobacter sp. MGH 24	MGH 24	GCA_000493015.1	MSLEESLSEIIKEEAKKLIKRYHAYHNRLHLEHIRNIKRFGHSYTKAKEIHTPDYWEKDKRFNPFHVLRKHKSIAHSIAKKIENRTYKPSEVHLKQIPKKGGGERTVSIYQIPDAAVSKFFFNRLLEKNKHRFSSFSYAYRNDRNVHFAIQDIFVDLSLSERMFIAEFDFSDFFGTIEHRFLFEQFNLNGFYISQEEKYIIKAFLAERSVGIPQGTSISLFLANLCCWNFDQALEREGVKFSRYADDTIVWTREYSKICNAFNLITEFSKSAGVKINVKKSDGISLLTKDGLKSEIVSKKSLDFLGYSLAVDKVSIKHSSVLKIKKQISYLLYRNLIQPLKKGNLAGQSIPANDKDVNFLRAMVQIRRYMYGGLQDTTIKNFLSGRSKRIFFKGVMSFY…				AYJG01000003.1_511146_532651	532651	21506	10001	11506
	45092996	INSDC	KI535657.1	1498982	1500487	+	ESN15375.1	hypothetical protein	Enterobacter sp. MGH 24	MGH 24	GCA_000493015.1	MSLEESLSEIIKEEAKKLIKRYHAYHNRLHLEHIRNIKRFGHSYTKAKEIHTPDYWEKDKRFNPFHVLRKHKSIAHSIAKKIENRTYKPSEVHLKQIPKKGGGERTVSIYQIPDAAVSKFFFNRLLEKNKHRFSSFSYAYRNDRNVHFAIQDIFVDLSLSERMFIAEFDFSDFFGTIEHRFLFEQFNLNGFYISQEEKYIIKAFLAERSVGIPQGTSISLFLANLCCWNFDQALEREGVKFSRYADDTIVWTREYSKICNAFNLITEFSKSAGVKINVKKSDGISLLTKDGLKSEIVSKKSLDFLGYSLAVDKVSIKHSSVLKIKKQISYLLYRNLIQPLKKGNLAGQSIPANDKDVNFLRAMVQIRRYMYGGLQDTTIKNFLSGRSKRIFFKGVMSFY…				KI535657.1_1488982_1510487	1510487	21506	10001	11506
	45092996	INSDC	LEEE01000019.1	156874	158379	+	KLQ99291.1	DNA polymerase	Enterobacter hormaechei subsp. steigerwaltii	GN02346	GCA_001023385.1	MSLEESLSEIIKEEAKKLIKRYHAYHNRLHLEHIRNIKRFGHSYTKAKEIHTPDYWEKDKRFNPFHVLRKHKSIAHSIAKKIENRTYKPSEVHLKQIPKKGGGERTVSIYQIPDAAVSKFFFNRLLEKNKHRFSSFSYAYRNDRNVHFAIQDIFVDLSLSERMFIAEFDFSDFFGTIEHRFLFEQFNLNGFYISQEEKYIIKAFLAERSVGIPQGTSISLFLANLCCWNFDQALEREGVKFSRYADDTIVWTREYSKICNAFNLITEFSKSAGVKINVKKSDGISLLTKDGLKSEIVSKKSLDFLGYSLAVDKVSIKHSSVLKIKKQISYLLYRNLIQPLKKGNLAGQSIPANDKDVNFLRAMVQIRRYMYGGLQDTTIKNFLSGRSKRIFFKGVMSFY…				LEEE01000019.1_146874_168379	168379	21506	10001	11506
	45092996	INSDC	RXSR01000007.1	162494	163999	+	RTM37001.1	RNA-dependent DNA polymerase	Enterobacter hormaechei subsp. xiangfangensis	WCHEX090073	GCA_003964245.1	MSLEESLSEIIKEEAKKLIKRYHAYHNRLHLEHIRNIKRFGHSYTKAKEIHTPDYWEKDKRFNPFHVLRKHKSIAHSIAKKIENRTYKPSEVHLKQIPKKGGGERTVSIYQIPDAAVSKFFFNRLLEKNKHRFSSFSYAYRNDRNVHFAIQDIFVDLSLSERMFIAEFDFSDFFGTIEHRFLFEQFNLNGFYISQEEKYIIKAFLAERSVGIPQGTSISLFLANLCCWNFDQALEREGVKFSRYADDTIVWTREYSKICNAFNLITEFSKSAGVKINVKKSDGISLLTKDGLKSEIVSKKSLDFLGYSLAVDKVSIKHSSVLKIKKQISYLLYRNLIQPLKKGNLAGQSIPANDKDVNFLRAMVQIRRYMYGGLQDTTIKNFLSGRSKRIFFKGVMSFY…				RXSR01000007.1_152494_173999	173999	21506	10001	11506
	45092996	INSDC	RXSN01000008.1	162494	163999	+	RTM70456.1	RNA-dependent DNA polymerase	Enterobacter hormaechei subsp. xiangfangensis	WCHEX090066	GCA_003964335.1	MSLEESLSEIIKEEAKKLIKRYHAYHNRLHLEHIRNIKRFGHSYTKAKEIHTPDYWEKDKRFNPFHVLRKHKSIAHSIAKKIENRTYKPSEVHLKQIPKKGGGERTVSIYQIPDAAVSKFFFNRLLEKNKHRFSSFSYAYRNDRNVHFAIQDIFVDLSLSERMFIAEFDFSDFFGTIEHRFLFEQFNLNGFYISQEEKYIIKAFLAERSVGIPQGTSISLFLANLCCWNFDQALEREGVKFSRYADDTIVWTREYSKICNAFNLITEFSKSAGVKINVKKSDGISLLTKDGLKSEIVSKKSLDFLGYSLAVDKVSIKHSSVLKIKKQISYLLYRNLIQPLKKGNLAGQSIPANDKDVNFLRAMVQIRRYMYGGLQDTTIKNFLSGRSKRIFFKGVMSFY…				RXSN01000008.1_152494_173999	173999	21506	10001	11506
	45092996	INSDC	FKHR01000006.1	145694	147199	-	SAI42471.1	Retron-type reverse transcriptase	Enterobacter hormaechei	e915	GCA_900078065.1	MSLEESLSEIIKEEAKKLIKRYHAYHNRLHLEHIRNIKRFGHSYTKAKEIHTPDYWEKDKRFNPFHVLRKHKSIAHSIAKKIENRTYKPSEVHLKQIPKKGGGERTVSIYQIPDAAVSKFFFNRLLEKNKHRFSSFSYAYRNDRNVHFAIQDIFVDLSLSERMFIAEFDFSDFFGTIEHRFLFEQFNLNGFYISQEEKYIIKAFLAERSVGIPQGTSISLFLANLCCWNFDQALEREGVKFSRYADDTIVWTREYSKICNAFNLITEFSKSAGVKINVKKSDGISLLTKDGLKSEIVSKKSLDFLGYSLAVDKVSIKHSSVLKIKKQISYLLYRNLIQPLKKGNLAGQSIPANDKDVNFLRAMVQIRRYMYGGLQDTTIKNFLSGRSKRIFFKGVMSFY…				FKHR01000006.1_135694_157199_rc	157199	21506	10001	11506
	45092996	INSDC	CP141808.1	106705	108210	+	WRS86059.1	reverse transcriptase domain-containing protein	Enterobacter hormaechei	WD01	GCA_035621635.1	MSLEESLSEIIKEEAKKLIKRYHAYHNRLHLEHIRNIKRFGHSYTKAKEIHTPDYWEKDKRFNPFHVLRKHKSIAHSIAKKIENRTYKPSEVHLKQIPKKGGGERTVSIYQIPDAAVSKFFFNRLLEKNKHRFSSFSYAYRNDRNVHFAIQDIFVDLSLSERMFIAEFDFSDFFGTIEHRFLFEQFNLNGFYISQEEKYIIKAFLAERSVGIPQGTSISLFLANLCCWNFDQALEREGVKFSRYADDTIVWTREYSKICNAFNLITEFSKSAGVKINVKKSDGISLLTKDGLKSEIVSKKSLDFLGYSLAVDKVSIKHSSVLKIKKQISYLLYRNLIQPLKKGNLAGQSIPANDKDVNFLRAMVQIRRYMYGGLQDTTIKNFLSGRSKRIFFKGVMSFY…				CP141808.1_96705_118210	118210	21506	10001	11506
	307046522	RefSeq	NZ_CP049980.1	4422365	4423870	+	WP_165718514.1	reverse transcriptase domain-containing protein	Leclercia adecarboxylata	707804	GCF_011387015.1	MNLEELLSETIKEESKKLIDRYHAYHNSLHLEHMRNIKRFGLSYTREKNVRTPDYWQKDKKFNPFYVLRKHKSIAHSIAKKIENRTYKPNEVHLKEIPKRGGGERTVSIYQIPDAAVSKLFFNRLLEKNKHRFSSFSYAYRNDRNVHFAIQDIFVDLSLSERMFVAEFDFSDFIGSIEHGFLYEQFQKNGFFISKEEIYIIKAFLLDRKVGIPQGTSISLFLANLCCWNFDQALEREGVKFSRYADDTIVWTRDYSKICNAFNLITEFSKNAGVKINVKKSDGISLLTKDGLKSEIVSKKNLDFLGYSLSVDKVSIKKSSILKIKKQISYLLYRNLIQPLRRGNLAGQSIPANNKDKSFLRAMVQIRRYMYGGLQDSTIKNFLSGRSKRIFFKGVMSFY…				NZ_CP049980.1_4412365_4433870	4433870	21506	10001	11506
	307046522	INSDC	CP049980.1	4422365	4423870	+	QIM45041.1	RNA-dependent DNA polymerase	Leclercia adecarboxylata	707804	GCA_011387015.1	MNLEELLSETIKEESKKLIDRYHAYHNSLHLEHMRNIKRFGLSYTREKNVRTPDYWQKDKKFNPFYVLRKHKSIAHSIAKKIENRTYKPNEVHLKEIPKRGGGERTVSIYQIPDAAVSKLFFNRLLEKNKHRFSSFSYAYRNDRNVHFAIQDIFVDLSLSERMFVAEFDFSDFIGSIEHGFLYEQFQKNGFFISKEEIYIIKAFLLDRKVGIPQGTSISLFLANLCCWNFDQALEREGVKFSRYADDTIVWTRDYSKICNAFNLITEFSKNAGVKINVKKSDGISLLTKDGLKSEIVSKKNLDFLGYSLSVDKVSIKKSSILKIKKQISYLLYRNLIQPLRRGNLAGQSIPANNKDKSFLRAMVQIRRYMYGGLQDSTIKNFLSGRSKRIFFKGVMSFY…				CP049980.1_4412365_4433870	4433870	21506	10001	11506
	519755733	RefSeq	NZ_JAJAPR010000002.1	127012	128517	+	WP_236298379.1	reverse transcriptase domain-containing protein	Enterobacter hormaechei subsp. xiangfangensis	ECH24	GCF_021649945.1	MSLEESLSEIIKEEAKKLIKRYHAYHNRLHLEHIRNIKRFGHSYTKAKEIHTPDYWEKDKRFNPFHVLRKHKSIAHSIAKKIENRTYKPSEVHLKQIPKKGGGERTVSIYQIPDAAVSKFFFNRLLEKNKHRFSSFSYAYRNDRNVHFAIQDIFVDLSLSERMFIAEFDFSDFFGTIEHRFLFEQFNLNGFYISQEEKYIIKAFLAERSVGIPQGTSISLFLANLCCWNFDQALEREGVKFSRYADDTIVWTREYSKICNAFNLITEFSKSAGVKINVKKSDGISLLTKDGLKSEIVSKKSLDFLGYSLAVDKVSIKHSSVLKIKKQISYLLYRNLIQPLKKGNLAGQSIPANDKDVNFLRAMVQIRRYMYGGLQDTTIKNFLSGRSKRFFFKGVMSFY…				NZ_JAJAPR010000002.1_117012_138517	138517	21506	10001	11506
	100048304	RefSeq	NZ_AP022446.1	64797	66302	+	WP_058690223.1	reverse transcriptase domain-containing protein	Enterobacter kobei	STW0522-60	GCF_015135855.1	MNLEESLSEIIKEEAKKLIKRYHAYHNRLHLEHVRNIKRFGHSYTKAKEIHTPDYWEKDKRFNPFHVLRKHKSIAHSIARKIENRTYRPSEVHLKQIPKKGGGERTVSIYQIPDAAVSKFFFNRLLEKNKHRFSSFSYAYRNDRNVHFAIQDIFVDLSLSERMFIAEFDFSDFFGTIEHRFLFEQFNLNGFYISQEEKYIIKAFLAERSVGIPQGTSISLFLANLCCWNFDQALEREGVKFSRYADDTIVWTREYSKICNAFNLITEFSKNAGVKINVKKSDGISLLTKDGLKSEIVSKKSLDFLGYSLAVDKVSIKHSSVLKIKKQISYLLYRNLIQPLKKGNLAGQSIPANDKDVNFLRAMVQIRRYMYGGLQDTTIKNFLSGRSKRIFFKGVMSFY…				NZ_AP022446.1_54797_76302	76302	21506	10001	11506
	100048304	RefSeq	NZ_CAIZUB010000047.1	253	1758	-	WP_058690223.1	reverse transcriptase domain-containing protein	Enterobacter kobei	NA	GCF_903936045.1	MNLEESLSEIIKEEAKKLIKRYHAYHNRLHLEHVRNIKRFGHSYTKAKEIHTPDYWEKDKRFNPFHVLRKHKSIAHSIARKIENRTYRPSEVHLKQIPKKGGGERTVSIYQIPDAAVSKFFFNRLLEKNKHRFSSFSYAYRNDRNVHFAIQDIFVDLSLSERMFIAEFDFSDFFGTIEHRFLFEQFNLNGFYISQEEKYIIKAFLAERSVGIPQGTSISLFLANLCCWNFDQALEREGVKFSRYADDTIVWTREYSKICNAFNLITEFSKNAGVKINVKKSDGISLLTKDGLKSEIVSKKSLDFLGYSLAVDKVSIKHSSVLKIKKQISYLLYRNLIQPLKKGNLAGQSIPANDKDVNFLRAMVQIRRYMYGGLQDTTIKNFLSGRSKRIFFKGVMSFY…				NZ_CAIZUB010000047.1_1_11758_rc	11758	11758	10001	11506
	100048304	RefSeq	NZ_CAIZVF010000048.1	261	1766	-	WP_058690223.1	reverse transcriptase domain-containing protein	Enterobacter kobei	NA	GCF_903936425.1	MNLEESLSEIIKEEAKKLIKRYHAYHNRLHLEHVRNIKRFGHSYTKAKEIHTPDYWEKDKRFNPFHVLRKHKSIAHSIARKIENRTYRPSEVHLKQIPKKGGGERTVSIYQIPDAAVSKFFFNRLLEKNKHRFSSFSYAYRNDRNVHFAIQDIFVDLSLSERMFIAEFDFSDFFGTIEHRFLFEQFNLNGFYISQEEKYIIKAFLAERSVGIPQGTSISLFLANLCCWNFDQALEREGVKFSRYADDTIVWTREYSKICNAFNLITEFSKNAGVKINVKKSDGISLLTKDGLKSEIVSKKSLDFLGYSLAVDKVSIKHSSVLKIKKQISYLLYRNLIQPLKKGNLAGQSIPANDKDVNFLRAMVQIRRYMYGGLQDTTIKNFLSGRSKRIFFKGVMSFY…				NZ_CAIZVF010000048.1_1_11766_rc	11766	11766	10001	11506
	100048304	RefSeq	NZ_CP043511.1	4686780	4688285	-	WP_058690223.1	reverse transcriptase domain-containing protein	Enterobacter kobei	EB_P8_L5_01.19	GCF_008365235.1	MNLEESLSEIIKEEAKKLIKRYHAYHNRLHLEHVRNIKRFGHSYTKAKEIHTPDYWEKDKRFNPFHVLRKHKSIAHSIARKIENRTYRPSEVHLKQIPKKGGGERTVSIYQIPDAAVSKFFFNRLLEKNKHRFSSFSYAYRNDRNVHFAIQDIFVDLSLSERMFIAEFDFSDFFGTIEHRFLFEQFNLNGFYISQEEKYIIKAFLAERSVGIPQGTSISLFLANLCCWNFDQALEREGVKFSRYADDTIVWTREYSKICNAFNLITEFSKNAGVKINVKKSDGISLLTKDGLKSEIVSKKSLDFLGYSLAVDKVSIKHSSVLKIKKQISYLLYRNLIQPLKKGNLAGQSIPANDKDVNFLRAMVQIRRYMYGGLQDTTIKNFLSGRSKRIFFKGVMSFY…				NZ_CP043511.1_4676780_4698285_rc	4698285	21506	10001	11506
	100048304	RefSeq	NZ_JAIULC010000015.1	99716	101221	-	WP_058690223.1	reverse transcriptase domain-containing protein	Enterobacter kobei	BT202:NRCR2	GCF_031611495.1	MNLEESLSEIIKEEAKKLIKRYHAYHNRLHLEHVRNIKRFGHSYTKAKEIHTPDYWEKDKRFNPFHVLRKHKSIAHSIARKIENRTYRPSEVHLKQIPKKGGGERTVSIYQIPDAAVSKFFFNRLLEKNKHRFSSFSYAYRNDRNVHFAIQDIFVDLSLSERMFIAEFDFSDFFGTIEHRFLFEQFNLNGFYISQEEKYIIKAFLAERSVGIPQGTSISLFLANLCCWNFDQALEREGVKFSRYADDTIVWTREYSKICNAFNLITEFSKNAGVKINVKKSDGISLLTKDGLKSEIVSKKSLDFLGYSLAVDKVSIKHSSVLKIKKQISYLLYRNLIQPLKKGNLAGQSIPANDKDVNFLRAMVQIRRYMYGGLQDTTIKNFLSGRSKRIFFKGVMSFY…				NZ_JAIULC010000015.1_89716_111221_rc	111221	21506	10001	11506
	100048304	RefSeq	NZ_JANINB010000001.1	63497	65002	+	WP_058690223.1	reverse transcriptase domain-containing protein	Enterobacter kobei	BT221	GCF_024623685.1	MNLEESLSEIIKEEAKKLIKRYHAYHNRLHLEHVRNIKRFGHSYTKAKEIHTPDYWEKDKRFNPFHVLRKHKSIAHSIARKIENRTYRPSEVHLKQIPKKGGGERTVSIYQIPDAAVSKFFFNRLLEKNKHRFSSFSYAYRNDRNVHFAIQDIFVDLSLSERMFIAEFDFSDFFGTIEHRFLFEQFNLNGFYISQEEKYIIKAFLAERSVGIPQGTSISLFLANLCCWNFDQALEREGVKFSRYADDTIVWTREYSKICNAFNLITEFSKNAGVKINVKKSDGISLLTKDGLKSEIVSKKSLDFLGYSLAVDKVSIKHSSVLKIKKQISYLLYRNLIQPLKKGNLAGQSIPANDKDVNFLRAMVQIRRYMYGGLQDTTIKNFLSGRSKRIFFKGVMSFY…				NZ_JANINB010000001.1_53497_75002	75002	21506	10001	11506
	100048304	RefSeq	NZ_JANINC010000001.1	63497	65002	+	WP_058690223.1	reverse transcriptase domain-containing protein	Enterobacter kobei	FL23	GCF_024623665.1	MNLEESLSEIIKEEAKKLIKRYHAYHNRLHLEHVRNIKRFGHSYTKAKEIHTPDYWEKDKRFNPFHVLRKHKSIAHSIARKIENRTYRPSEVHLKQIPKKGGGERTVSIYQIPDAAVSKFFFNRLLEKNKHRFSSFSYAYRNDRNVHFAIQDIFVDLSLSERMFIAEFDFSDFFGTIEHRFLFEQFNLNGFYISQEEKYIIKAFLAERSVGIPQGTSISLFLANLCCWNFDQALEREGVKFSRYADDTIVWTREYSKICNAFNLITEFSKNAGVKINVKKSDGISLLTKDGLKSEIVSKKSLDFLGYSLAVDKVSIKHSSVLKIKKQISYLLYRNLIQPLKKGNLAGQSIPANDKDVNFLRAMVQIRRYMYGGLQDTTIKNFLSGRSKRIFFKGVMSFY…				NZ_JANINC010000001.1_53497_75002	75002	21506	10001	11506
	100048304	RefSeq	NZ_JAQOKX010000013.1	261	1766	-	WP_058690223.1	reverse transcriptase domain-containing protein	Enterobacter kobei	1202718	GCF_036958335.1	MNLEESLSEIIKEEAKKLIKRYHAYHNRLHLEHVRNIKRFGHSYTKAKEIHTPDYWEKDKRFNPFHVLRKHKSIAHSIARKIENRTYRPSEVHLKQIPKKGGGERTVSIYQIPDAAVSKFFFNRLLEKNKHRFSSFSYAYRNDRNVHFAIQDIFVDLSLSERMFIAEFDFSDFFGTIEHRFLFEQFNLNGFYISQEEKYIIKAFLAERSVGIPQGTSISLFLANLCCWNFDQALEREGVKFSRYADDTIVWTREYSKICNAFNLITEFSKNAGVKINVKKSDGISLLTKDGLKSEIVSKKSLDFLGYSLAVDKVSIKHSSVLKIKKQISYLLYRNLIQPLKKGNLAGQSIPANDKDVNFLRAMVQIRRYMYGGLQDTTIKNFLSGRSKRIFFKGVMSFY…				NZ_JAQOKX010000013.1_1_11766_rc	11766	11766	10001	11506
	100048304	RefSeq	NZ_LPPL01000055.1	113869	115374	+	WP_058690223.1	reverse transcriptase domain-containing protein	Enterobacter kobei	SMART_635	GCF_001472595.1	MNLEESLSEIIKEEAKKLIKRYHAYHNRLHLEHVRNIKRFGHSYTKAKEIHTPDYWEKDKRFNPFHVLRKHKSIAHSIARKIENRTYRPSEVHLKQIPKKGGGERTVSIYQIPDAAVSKFFFNRLLEKNKHRFSSFSYAYRNDRNVHFAIQDIFVDLSLSERMFIAEFDFSDFFGTIEHRFLFEQFNLNGFYISQEEKYIIKAFLAERSVGIPQGTSISLFLANLCCWNFDQALEREGVKFSRYADDTIVWTREYSKICNAFNLITEFSKNAGVKINVKKSDGISLLTKDGLKSEIVSKKSLDFLGYSLAVDKVSIKHSSVLKIKKQISYLLYRNLIQPLKKGNLAGQSIPANDKDVNFLRAMVQIRRYMYGGLQDTTIKNFLSGRSKRIFFKGVMSFY…				NZ_LPPL01000055.1_103869_115626	115626	11758	10001	11506
	100048304	RefSeq	NZ_MWLI01000032.1	113779	115284	+	WP_058690223.1	reverse transcriptase domain-containing protein	Enterobacter kobei	ICBECLAM6	GCF_002018415.1	MNLEESLSEIIKEEAKKLIKRYHAYHNRLHLEHVRNIKRFGHSYTKAKEIHTPDYWEKDKRFNPFHVLRKHKSIAHSIARKIENRTYRPSEVHLKQIPKKGGGERTVSIYQIPDAAVSKFFFNRLLEKNKHRFSSFSYAYRNDRNVHFAIQDIFVDLSLSERMFIAEFDFSDFFGTIEHRFLFEQFNLNGFYISQEEKYIIKAFLAERSVGIPQGTSISLFLANLCCWNFDQALEREGVKFSRYADDTIVWTREYSKICNAFNLITEFSKNAGVKINVKKSDGISLLTKDGLKSEIVSKKSLDFLGYSLAVDKVSIKHSSVLKIKKQISYLLYRNLIQPLKKGNLAGQSIPANDKDVNFLRAMVQIRRYMYGGLQDTTIKNFLSGRSKRIFFKGVMSFY…				NZ_MWLI01000032.1_103779_125284	125284	21506	10001	11506
	100048304	INSDC	AP022446.1	64797	66302	+	BBV79391.1	hypothetical protein	Enterobacter kobei	STW0522-60	GCA_015135855.1	MNLEESLSEIIKEEAKKLIKRYHAYHNRLHLEHVRNIKRFGHSYTKAKEIHTPDYWEKDKRFNPFHVLRKHKSIAHSIARKIENRTYRPSEVHLKQIPKKGGGERTVSIYQIPDAAVSKFFFNRLLEKNKHRFSSFSYAYRNDRNVHFAIQDIFVDLSLSERMFIAEFDFSDFFGTIEHRFLFEQFNLNGFYISQEEKYIIKAFLAERSVGIPQGTSISLFLANLCCWNFDQALEREGVKFSRYADDTIVWTREYSKICNAFNLITEFSKNAGVKINVKKSDGISLLTKDGLKSEIVSKKSLDFLGYSLAVDKVSIKHSSVLKIKKQISYLLYRNLIQPLKKGNLAGQSIPANDKDVNFLRAMVQIRRYMYGGLQDTTIKNFLSGRSKRIFFKGVMSFY…				AP022446.1_54797_76302	76302	21506	10001	11506
	100048304	INSDC	LPPL01000055.1	113869	115374	+	KTI65793.1	DNA polymerase	Enterobacter kobei	SMART_635	GCA_001472595.1	MNLEESLSEIIKEEAKKLIKRYHAYHNRLHLEHVRNIKRFGHSYTKAKEIHTPDYWEKDKRFNPFHVLRKHKSIAHSIARKIENRTYRPSEVHLKQIPKKGGGERTVSIYQIPDAAVSKFFFNRLLEKNKHRFSSFSYAYRNDRNVHFAIQDIFVDLSLSERMFIAEFDFSDFFGTIEHRFLFEQFNLNGFYISQEEKYIIKAFLAERSVGIPQGTSISLFLANLCCWNFDQALEREGVKFSRYADDTIVWTREYSKICNAFNLITEFSKNAGVKINVKKSDGISLLTKDGLKSEIVSKKSLDFLGYSLAVDKVSIKHSSVLKIKKQISYLLYRNLIQPLKKGNLAGQSIPANDKDVNFLRAMVQIRRYMYGGLQDTTIKNFLSGRSKRIFFKGVMSFY…				LPPL01000055.1_103869_115626	115626	11758	10001	11506
	100048304	INSDC	MWLI01000032.1	113779	115284	+	OOV76813.1	RNA-dependent DNA polymerase	Enterobacter kobei	ICBECLAM6	GCA_002018415.1	MNLEESLSEIIKEEAKKLIKRYHAYHNRLHLEHVRNIKRFGHSYTKAKEIHTPDYWEKDKRFNPFHVLRKHKSIAHSIARKIENRTYRPSEVHLKQIPKKGGGERTVSIYQIPDAAVSKFFFNRLLEKNKHRFSSFSYAYRNDRNVHFAIQDIFVDLSLSERMFIAEFDFSDFFGTIEHRFLFEQFNLNGFYISQEEKYIIKAFLAERSVGIPQGTSISLFLANLCCWNFDQALEREGVKFSRYADDTIVWTREYSKICNAFNLITEFSKNAGVKINVKKSDGISLLTKDGLKSEIVSKKSLDFLGYSLAVDKVSIKHSSVLKIKKQISYLLYRNLIQPLKKGNLAGQSIPANDKDVNFLRAMVQIRRYMYGGLQDTTIKNFLSGRSKRIFFKGVMSFY…				MWLI01000032.1_103779_125284	125284	21506	10001	11506
	100048304	INSDC	CP043511.1	4686780	4688285	-	QEO03390.1	RNA-dependent DNA polymerase	Enterobacter kobei	EB_P8_L5_01.19	GCA_008365235.1	MNLEESLSEIIKEEAKKLIKRYHAYHNRLHLEHVRNIKRFGHSYTKAKEIHTPDYWEKDKRFNPFHVLRKHKSIAHSIARKIENRTYRPSEVHLKQIPKKGGGERTVSIYQIPDAAVSKFFFNRLLEKNKHRFSSFSYAYRNDRNVHFAIQDIFVDLSLSERMFIAEFDFSDFFGTIEHRFLFEQFNLNGFYISQEEKYIIKAFLAERSVGIPQGTSISLFLANLCCWNFDQALEREGVKFSRYADDTIVWTREYSKICNAFNLITEFSKNAGVKINVKKSDGISLLTKDGLKSEIVSKKSLDFLGYSLAVDKVSIKHSSVLKIKKQISYLLYRNLIQPLKKGNLAGQSIPANDKDVNFLRAMVQIRRYMYGGLQDTTIKNFLSGRSKRIFFKGVMSFY…				CP043511.1_4676780_4698285_rc	4698285	21506	10001	11506
	501999830	INSDC	BQHB01000069.1	28547	29353	-	GJL37836.1	hypothetical protein	Enterobacter hormaechei	TUM17576	GCA_020889365.1	MEREGVKFSRYADDTIVWTRDYSKICNAFNLITEFSKNAGVRINVKKSDGISLLTKDGLKSEIVSKKNLDFLGYSLSVDKVSIKSTSIVKIKKQISYLLYRNLIQPLKNRSLAGQSIPANDKDENFLRAMVQIRRYMYGGLQDSTIKNFLSGRSKRIFFKGVMSFYPLVTDEQQLRELDGWLVSVIYRSLKLRSRLLNQHGYNRNYNFPFKQLRDELVPSCARIKINGKKLLEIPSFLLISKALRKGLVENGIERVMNPNSQNYNYRW				BQHB01000069.1_18547_29418_rc	29418	10872	66	872
	225974547	RefSeq	NZ_CABMNW010000030.1	23494	24036	+	WP_126327667.1	hypothetical protein	Enterobacter asburiae	NA	GCF_902387985.1	MMLLVKIGSLYLDGEGFKKLVTGNLPDDYATHFFAIEVIGDRITLDESILYWRLLIKKHRFLSGRSKRIFFKGVMSFYPLVTNERQLRELDGWLVSTIYRALLLRSKLLAQHGYNRNHSFPFNQSKVNLLTNCSKVKINGKKLLEIPSFLLISKALRKGLIENGIERVMNPNSQNYNYRW				NZ_CABMNW010000030.1_13494_34036	34036	20543	10001	10543
	225974547	RefSeq	NZ_CP083709.1	2420226	2420768	+	WP_126327667.1	hypothetical protein	Enterobacter cloacae complex sp. ECL352	ECL352	GCF_020149545.1	MMLLVKIGSLYLDGEGFKKLVTGNLPDDYATHFFAIEVIGDRITLDESILYWRLLIKKHRFLSGRSKRIFFKGVMSFYPLVTNERQLRELDGWLVSTIYRALLLRSKLLAQHGYNRNHSFPFNQSKVNLLTNCSKVKINGKKLLEIPSFLLISKALRKGLIENGIERVMNPNSQNYNYRW				NZ_CP083709.1_2410226_2430768	2430768	20543	10001	10543
	225974547	RefSeq	NZ_CP091492.1	87911	88453	+	WP_126327667.1	hypothetical protein	Enterobacter cloacae complex sp. ECL405	ECL405	GCF_021869645.1	MMLLVKIGSLYLDGEGFKKLVTGNLPDDYATHFFAIEVIGDRITLDESILYWRLLIKKHRFLSGRSKRIFFKGVMSFYPLVTNERQLRELDGWLVSTIYRALLLRSKLLAQHGYNRNHSFPFNQSKVNLLTNCSKVKINGKKLLEIPSFLLISKALRKGLIENGIERVMNPNSQNYNYRW				NZ_CP091492.1_77911_98453	98453	20543	10001	10543
	225974547	RefSeq	NZ_JABUOF010000024.1	121601	122143	-	WP_126327667.1	hypothetical protein	Enterobacter asburiae	KEB2	GCF_017169075.1	MMLLVKIGSLYLDGEGFKKLVTGNLPDDYATHFFAIEVIGDRITLDESILYWRLLIKKHRFLSGRSKRIFFKGVMSFYPLVTNERQLRELDGWLVSTIYRALLLRSKLLAQHGYNRNHSFPFNQSKVNLLTNCSKVKINGKKLLEIPSFLLISKALRKGLIENGIERVMNPNSQNYNYRW				NZ_JABUOF010000024.1_111601_132143_rc	132143	20543	10001	10543
	225974547	RefSeq	NZ_JAFHWU010000011.1	135313	135855	-	WP_126327667.1	hypothetical protein	Enterobacter asburiae	Survcare146	GCF_018442005.1	MMLLVKIGSLYLDGEGFKKLVTGNLPDDYATHFFAIEVIGDRITLDESILYWRLLIKKHRFLSGRSKRIFFKGVMSFYPLVTNERQLRELDGWLVSTIYRALLLRSKLLAQHGYNRNHSFPFNQSKVNLLTNCSKVKINGKKLLEIPSFLLISKALRKGLIENGIERVMNPNSQNYNYRW				NZ_JAFHWU010000011.1_125313_145855_rc	145855	20543	10001	10543
	225974547	RefSeq	NZ_JAJFCY010000015.1	134419	134961	-	WP_126327667.1	hypothetical protein	Enterobacter asburiae	54680CZ	GCF_020709995.1	MMLLVKIGSLYLDGEGFKKLVTGNLPDDYATHFFAIEVIGDRITLDESILYWRLLIKKHRFLSGRSKRIFFKGVMSFYPLVTNERQLRELDGWLVSTIYRALLLRSKLLAQHGYNRNHSFPFNQSKVNLLTNCSKVKINGKKLLEIPSFLLISKALRKGLIENGIERVMNPNSQNYNYRW				NZ_JAJFCY010000015.1_124419_136388_rc	136388	11970	1428	1970
	225974547	RefSeq	NZ_JAKMNY010000010.1	135347	135889	-	WP_126327667.1	hypothetical protein	Enterobacter asburiae	AR2402	GCF_023151935.1	MMLLVKIGSLYLDGEGFKKLVTGNLPDDYATHFFAIEVIGDRITLDESILYWRLLIKKHRFLSGRSKRIFFKGVMSFYPLVTNERQLRELDGWLVSTIYRALLLRSKLLAQHGYNRNHSFPFNQSKVNLLTNCSKVKINGKKLLEIPSFLLISKALRKGLIENGIERVMNPNSQNYNYRW				NZ_JAKMNY010000010.1_125347_145889_rc	145889	20543	10001	10543
	225974547	RefSeq	NZ_JAMGMS010000009.1	165084	165626	-	WP_126327667.1	hypothetical protein	Enterobacter asburiae	C210161	GCF_023752925.1	MMLLVKIGSLYLDGEGFKKLVTGNLPDDYATHFFAIEVIGDRITLDESILYWRLLIKKHRFLSGRSKRIFFKGVMSFYPLVTNERQLRELDGWLVSTIYRALLLRSKLLAQHGYNRNHSFPFNQSKVNLLTNCSKVKINGKKLLEIPSFLLISKALRKGLIENGIERVMNPNSQNYNYRW				NZ_JAMGMS010000009.1_155084_175626_rc	175626	20543	10001	10543
	225974547	RefSeq	NZ_JAMYDH010000390.1	122531	123073	-	WP_126327667.1	hypothetical protein	Enterobacter asburiae	ECL402	GCF_024128675.1	MMLLVKIGSLYLDGEGFKKLVTGNLPDDYATHFFAIEVIGDRITLDESILYWRLLIKKHRFLSGRSKRIFFKGVMSFYPLVTNERQLRELDGWLVSTIYRALLLRSKLLAQHGYNRNHSFPFNQSKVNLLTNCSKVKINGKKLLEIPSFLLISKALRKGLIENGIERVMNPNSQNYNYRW				NZ_JAMYDH010000390.1_112531_133073_rc	133073	20543	10001	10543
	225974547	RefSeq	NZ_JAOOWT010000010.1	23601	24143	+	WP_126327667.1	hypothetical protein	Enterobacter asburiae	NMI5776_18	GCF_025482875.1	MMLLVKIGSLYLDGEGFKKLVTGNLPDDYATHFFAIEVIGDRITLDESILYWRLLIKKHRFLSGRSKRIFFKGVMSFYPLVTNERQLRELDGWLVSTIYRALLLRSKLLAQHGYNRNHSFPFNQSKVNLLTNCSKVKINGKKLLEIPSFLLISKALRKGLIENGIERVMNPNSQNYNYRW				NZ_JAOOWT010000010.1_13601_34143	34143	20543	10001	10543
	225974547	RefSeq	NZ_JAUARJ010000009.1	23425	23967	+	WP_126327667.1	hypothetical protein	Enterobacter asburiae	C185	GCF_030542195.1	MMLLVKIGSLYLDGEGFKKLVTGNLPDDYATHFFAIEVIGDRITLDESILYWRLLIKKHRFLSGRSKRIFFKGVMSFYPLVTNERQLRELDGWLVSTIYRALLLRSKLLAQHGYNRNHSFPFNQSKVNLLTNCSKVKINGKKLLEIPSFLLISKALRKGLIENGIERVMNPNSQNYNYRW				NZ_JAUARJ010000009.1_13425_33967	33967	20543	10001	10543
	225974547	RefSeq	NZ_JAUARK010000009.1	23425	23967	+	WP_126327667.1	hypothetical protein	Enterobacter asburiae	C249	GCF_030542215.1	MMLLVKIGSLYLDGEGFKKLVTGNLPDDYATHFFAIEVIGDRITLDESILYWRLLIKKHRFLSGRSKRIFFKGVMSFYPLVTNERQLRELDGWLVSTIYRALLLRSKLLAQHGYNRNHSFPFNQSKVNLLTNCSKVKINGKKLLEIPSFLLISKALRKGLIENGIERVMNPNSQNYNYRW				NZ_JAUARK010000009.1_13425_33967	33967	20543	10001	10543
	225974547	RefSeq	NZ_JAUARL010000009.1	23425	23967	+	WP_126327667.1	hypothetical protein	Enterobacter asburiae	C893-1-2	GCF_030542165.1	MMLLVKIGSLYLDGEGFKKLVTGNLPDDYATHFFAIEVIGDRITLDESILYWRLLIKKHRFLSGRSKRIFFKGVMSFYPLVTNERQLRELDGWLVSTIYRALLLRSKLLAQHGYNRNHSFPFNQSKVNLLTNCSKVKINGKKLLEIPSFLLISKALRKGLIENGIERVMNPNSQNYNYRW				NZ_JAUARL010000009.1_13425_33967	33967	20543	10001	10543
	225974547	RefSeq	NZ_JAWHXH010000009.1	23551	24093	+	WP_126327667.1	hypothetical protein	Enterobacter asburiae	23-M-SZ-12	GCF_032739715.1	MMLLVKIGSLYLDGEGFKKLVTGNLPDDYATHFFAIEVIGDRITLDESILYWRLLIKKHRFLSGRSKRIFFKGVMSFYPLVTNERQLRELDGWLVSTIYRALLLRSKLLAQHGYNRNHSFPFNQSKVNLLTNCSKVKINGKKLLEIPSFLLISKALRKGLIENGIERVMNPNSQNYNYRW				NZ_JAWHXH010000009.1_13551_34093	34093	20543	10001	10543
	225974547	RefSeq	NZ_JAWNHM010000009.1	23551	24093	+	WP_126327667.1	hypothetical protein	Enterobacter asburiae	341	GCF_033486695.1	MMLLVKIGSLYLDGEGFKKLVTGNLPDDYATHFFAIEVIGDRITLDESILYWRLLIKKHRFLSGRSKRIFFKGVMSFYPLVTNERQLRELDGWLVSTIYRALLLRSKLLAQHGYNRNHSFPFNQSKVNLLTNCSKVKINGKKLLEIPSFLLISKALRKGLIENGIERVMNPNSQNYNYRW				NZ_JAWNHM010000009.1_13551_34093	34093	20543	10001	10543
	225974547	RefSeq	NZ_JAWNJD010000009.1	165164	165706	-	WP_126327667.1	hypothetical protein	Enterobacter asburiae	57	GCF_033488095.1	MMLLVKIGSLYLDGEGFKKLVTGNLPDDYATHFFAIEVIGDRITLDESILYWRLLIKKHRFLSGRSKRIFFKGVMSFYPLVTNERQLRELDGWLVSTIYRALLLRSKLLAQHGYNRNHSFPFNQSKVNLLTNCSKVKINGKKLLEIPSFLLISKALRKGLIENGIERVMNPNSQNYNYRW				NZ_JAWNJD010000009.1_155164_175706_rc	175706	20543	10001	10543
	225974547	RefSeq	NZ_JAWNJF010000008.1	23551	24093	+	WP_126327667.1	hypothetical protein	Enterobacter asburiae	55	GCF_033488135.1	MMLLVKIGSLYLDGEGFKKLVTGNLPDDYATHFFAIEVIGDRITLDESILYWRLLIKKHRFLSGRSKRIFFKGVMSFYPLVTNERQLRELDGWLVSTIYRALLLRSKLLAQHGYNRNHSFPFNQSKVNLLTNCSKVKINGKKLLEIPSFLLISKALRKGLIENGIERVMNPNSQNYNYRW				NZ_JAWNJF010000008.1_13551_34093	34093	20543	10001	10543
	225974547	RefSeq	NZ_JAWNJR010000010.1	165164	165706	-	WP_126327667.1	hypothetical protein	Enterobacter asburiae	34	GCF_033488395.1	MMLLVKIGSLYLDGEGFKKLVTGNLPDDYATHFFAIEVIGDRITLDESILYWRLLIKKHRFLSGRSKRIFFKGVMSFYPLVTNERQLRELDGWLVSTIYRALLLRSKLLAQHGYNRNHSFPFNQSKVNLLTNCSKVKINGKKLLEIPSFLLISKALRKGLIENGIERVMNPNSQNYNYRW				NZ_JAWNJR010000010.1_155164_175706_rc	175706	20543	10001	10543
	225974547	RefSeq	NZ_JAXRQT010000008.1	165087	165629	-	WP_126327667.1	hypothetical protein	Enterobacter asburiae	ELB104	GCF_036709645.1	MMLLVKIGSLYLDGEGFKKLVTGNLPDDYATHFFAIEVIGDRITLDESILYWRLLIKKHRFLSGRSKRIFFKGVMSFYPLVTNERQLRELDGWLVSTIYRALLLRSKLLAQHGYNRNHSFPFNQSKVNLLTNCSKVKINGKKLLEIPSFLLISKALRKGLIENGIERVMNPNSQNYNYRW				NZ_JAXRQT010000008.1_155087_175629_rc	175629	20543	10001	10543
	225974547	RefSeq	NZ_JBBCOJ010000007.1	22590	23132	+	WP_126327667.1	hypothetical protein	Enterobacter asburiae	HN120	GCF_037151255.1	MMLLVKIGSLYLDGEGFKKLVTGNLPDDYATHFFAIEVIGDRITLDESILYWRLLIKKHRFLSGRSKRIFFKGVMSFYPLVTNERQLRELDGWLVSTIYRALLLRSKLLAQHGYNRNHSFPFNQSKVNLLTNCSKVKINGKKLLEIPSFLLISKALRKGLIENGIERVMNPNSQNYNYRW				NZ_JBBCOJ010000007.1_12590_33132	33132	20543	10001	10543
	225974547	RefSeq	NZ_JBBCON010000007.1	121682	122224	-	WP_126327667.1	hypothetical protein	Enterobacter asburiae	HN124	GCF_037151295.1	MMLLVKIGSLYLDGEGFKKLVTGNLPDDYATHFFAIEVIGDRITLDESILYWRLLIKKHRFLSGRSKRIFFKGVMSFYPLVTNERQLRELDGWLVSTIYRALLLRSKLLAQHGYNRNHSFPFNQSKVNLLTNCSKVKINGKKLLEIPSFLLISKALRKGLIENGIERVMNPNSQNYNYRW				NZ_JBBCON010000007.1_111682_132224_rc	132224	20543	10001	10543
	225974547	RefSeq	NZ_JBBCOO010000008.1	121682	122224	-	WP_126327667.1	hypothetical protein	Enterobacter asburiae	HN125	GCF_037151195.1	MMLLVKIGSLYLDGEGFKKLVTGNLPDDYATHFFAIEVIGDRITLDESILYWRLLIKKHRFLSGRSKRIFFKGVMSFYPLVTNERQLRELDGWLVSTIYRALLLRSKLLAQHGYNRNHSFPFNQSKVNLLTNCSKVKINGKKLLEIPSFLLISKALRKGLIENGIERVMNPNSQNYNYRW				NZ_JBBCOO010000008.1_111682_132224_rc	132224	20543	10001	10543
	225974547	RefSeq	NZ_JBBXKJ010000001.1	63187	63729	+	WP_126327667.1	hypothetical protein	Enterobacter asburiae	FUJ80010	GCF_038740025.1	MMLLVKIGSLYLDGEGFKKLVTGNLPDDYATHFFAIEVIGDRITLDESILYWRLLIKKHRFLSGRSKRIFFKGVMSFYPLVTNERQLRELDGWLVSTIYRALLLRSKLLAQHGYNRNHSFPFNQSKVNLLTNCSKVKINGKKLLEIPSFLLISKALRKGLIENGIERVMNPNSQNYNYRW				NZ_JBBXKJ010000001.1_53187_73729	73729	20543	10001	10543
	225974547	RefSeq	NZ_QMDC01000030.1	23494	24036	+	WP_126327667.1	hypothetical protein	Enterobacter asburiae	103D9	GCF_003289415.1	MMLLVKIGSLYLDGEGFKKLVTGNLPDDYATHFFAIEVIGDRITLDESILYWRLLIKKHRFLSGRSKRIFFKGVMSFYPLVTNERQLRELDGWLVSTIYRALLLRSKLLAQHGYNRNHSFPFNQSKVNLLTNCSKVKINGKKLLEIPSFLLISKALRKGLIENGIERVMNPNSQNYNYRW				NZ_QMDC01000030.1_13494_34036	34036	20543	10001	10543
	225974547	RefSeq	NZ_RXPU01000014.1	121602	122144	-	WP_126327667.1	hypothetical protein	Enterobacter asburiae	WCHEA020122	GCF_003964705.1	MMLLVKIGSLYLDGEGFKKLVTGNLPDDYATHFFAIEVIGDRITLDESILYWRLLIKKHRFLSGRSKRIFFKGVMSFYPLVTNERQLRELDGWLVSTIYRALLLRSKLLAQHGYNRNHSFPFNQSKVNLLTNCSKVKINGKKLLEIPSFLLISKALRKGLIENGIERVMNPNSQNYNYRW				NZ_RXPU01000014.1_111602_132144_rc	132144	20543	10001	10543
	225974547	RefSeq	NZ_RXPY01000011.1	135236	135778	-	WP_126327667.1	hypothetical protein	Enterobacter asburiae	WCHEA045222	GCF_003986715.1	MMLLVKIGSLYLDGEGFKKLVTGNLPDDYATHFFAIEVIGDRITLDESILYWRLLIKKHRFLSGRSKRIFFKGVMSFYPLVTNERQLRELDGWLVSTIYRALLLRSKLLAQHGYNRNHSFPFNQSKVNLLTNCSKVKINGKKLLEIPSFLLISKALRKGLIENGIERVMNPNSQNYNYRW				NZ_RXPY01000011.1_125236_145778_rc	145778	20543	10001	10543
	225974547	INSDC	RXPY01000011.1	135236	135778	-	RTP75317.1	hypothetical protein	Enterobacter asburiae	WCHEA045222	GCA_003986715.1	MMLLVKIGSLYLDGEGFKKLVTGNLPDDYATHFFAIEVIGDRITLDESILYWRLLIKKHRFLSGRSKRIFFKGVMSFYPLVTNERQLRELDGWLVSTIYRALLLRSKLLAQHGYNRNHSFPFNQSKVNLLTNCSKVKINGKKLLEIPSFLLISKALRKGLIENGIERVMNPNSQNYNYRW				RXPY01000011.1_125236_145778_rc	145778	20543	10001	10543
	225974547	INSDC	RXPU01000014.1	121602	122144	-	RTP93835.1	hypothetical protein	Enterobacter asburiae	WCHEA020122	GCA_003964705.1	MMLLVKIGSLYLDGEGFKKLVTGNLPDDYATHFFAIEVIGDRITLDESILYWRLLIKKHRFLSGRSKRIFFKGVMSFYPLVTNERQLRELDGWLVSTIYRALLLRSKLLAQHGYNRNHSFPFNQSKVNLLTNCSKVKINGKKLLEIPSFLLISKALRKGLIENGIERVMNPNSQNYNYRW				RXPU01000014.1_111602_132144_rc	132144	20543	10001	10543
	225974547	INSDC	CP083709.1	2420226	2420768	+	UBM16838.1	hypothetical protein	Enterobacter cloacae complex sp. ECL352	ECL352	GCA_020149545.1	MMLLVKIGSLYLDGEGFKKLVTGNLPDDYATHFFAIEVIGDRITLDESILYWRLLIKKHRFLSGRSKRIFFKGVMSFYPLVTNERQLRELDGWLVSTIYRALLLRSKLLAQHGYNRNHSFPFNQSKVNLLTNCSKVKINGKKLLEIPSFLLISKALRKGLIENGIERVMNPNSQNYNYRW				CP083709.1_2410226_2430768	2430768	20543	10001	10543
	225974547	INSDC	CP091492.1	87911	88453	+	UKB54729.1	hypothetical protein	Enterobacter cloacae complex sp. ECL405	ECL405	GCA_021869645.1	MMLLVKIGSLYLDGEGFKKLVTGNLPDDYATHFFAIEVIGDRITLDESILYWRLLIKKHRFLSGRSKRIFFKGVMSFYPLVTNERQLRELDGWLVSTIYRALLLRSKLLAQHGYNRNHSFPFNQSKVNLLTNCSKVKINGKKLLEIPSFLLISKALRKGLIENGIERVMNPNSQNYNYRW				CP091492.1_77911_98453	98453	20543	10001	10543
	225974547	INSDC	CP109673.1	1075755	1076297	-	UYT29635.1	hypothetical protein	Enterobacter cloacae	2340913	GCA_025908355.1	MMLLVKIGSLYLDGEGFKKLVTGNLPDDYATHFFAIEVIGDRITLDESILYWRLLIKKHRFLSGRSKRIFFKGVMSFYPLVTNERQLRELDGWLVSTIYRALLLRSKLLAQHGYNRNHSFPFNQSKVNLLTNCSKVKINGKKLLEIPSFLLISKALRKGLIENGIERVMNPNSQNYNYRW				CP109673.1_1065755_1086297_rc	1086297	20543	10001	10543
	225974547	INSDC	CP109679.1	1075947	1076489	-	UYT38825.1	hypothetical protein	Enterobacter cloacae	49483	GCA_025908375.1	MMLLVKIGSLYLDGEGFKKLVTGNLPDDYATHFFAIEVIGDRITLDESILYWRLLIKKHRFLSGRSKRIFFKGVMSFYPLVTNERQLRELDGWLVSTIYRALLLRSKLLAQHGYNRNHSFPFNQSKVNLLTNCSKVKINGKKLLEIPSFLLISKALRKGLIENGIERVMNPNSQNYNYRW				CP109679.1_1065947_1086489_rc	1086489	20543	10001	10543
	227796393	RefSeq	NZ_JAJSXZ010000013.1	144	674	+	WP_127341060.1	hypothetical protein	Enterobacter asburiae	SKLX53618	GCF_021285685.1	MKIGSLYLDGEGFKKLVTGNLPDDYATHFFAIEVIGDRITLDESILYWRLLIKKHRFLSGRSKRIFFKGVMSFYPLVTNERQLRELDGWLVSTIYRALLLRSKLLAQHGYNRNHSFPFNQSKVNLLTNCSKVKINGKKLLEIPSFLLISKALRKGLIENGIERVMNPNSQNYNYRW				NZ_JAJSXZ010000013.1_1_10674	10674	10674	144	674
	227796393	RefSeq	NZ_NPGK01000013.1	144	674	+	WP_127341060.1	hypothetical protein	Enterobacter asburiae	EN3600	GCF_002264125.1	MKIGSLYLDGEGFKKLVTGNLPDDYATHFFAIEVIGDRITLDESILYWRLLIKKHRFLSGRSKRIFFKGVMSFYPLVTNERQLRELDGWLVSTIYRALLLRSKLLAQHGYNRNHSFPFNQSKVNLLTNCSKVKINGKKLLEIPSFLLISKALRKGLIENGIERVMNPNSQNYNYRW				NZ_NPGK01000013.1_1_10674	10674	10674	144	674
	227796393	INSDC	CP035633.1	4371263	4371793	+	QBB07471.1	hypothetical protein	Enterobacter cloacae	EN3600	GCA_004151605.1	MKIGSLYLDGEGFKKLVTGNLPDDYATHFFAIEVIGDRITLDESILYWRLLIKKHRFLSGRSKRIFFKGVMSFYPLVTNERQLRELDGWLVSTIYRALLLRSKLLAQHGYNRNHSFPFNQSKVNLLTNCSKVKINGKKLLEIPSFLLISKALRKGLIENGIERVMNPNSQNYNYRW				CP035633.1_4361263_4381793	4381793	20531	10001	10531
	227800900	RefSeq	NZ_CP012999.1	85052	85594	+	WP_127353304.1	hypothetical protein	Enterobacter sp. E20	E20	GCF_000801755.2	MMPLVKIGSLYLDGEGCKKLVTGNFPDDYATHFFAIEVIGDRITLDESILYWRLLIKKHRFLSGRSKRIFFKGVMSFYPLVTNERQLRELDGWLVSTIYRALLLRSKLLAQHGYNRNHSFPFNQSKVNLLTNCSKVKINGKKLLEIPSFLLISKALRKGLIENGIERVMNPNSQNYNYRW				NZ_CP012999.1_75052_95594	95594	20543	10001	10543
	227800900	RefSeq	NZ_CP083834.1	89525	90067	+	WP_127353304.1	hypothetical protein	Enterobacter asburiae	AR0468-yvys	GCF_023023265.1	MMPLVKIGSLYLDGEGCKKLVTGNFPDDYATHFFAIEVIGDRITLDESILYWRLLIKKHRFLSGRSKRIFFKGVMSFYPLVTNERQLRELDGWLVSTIYRALLLRSKLLAQHGYNRNHSFPFNQSKVNLLTNCSKVKINGKKLLEIPSFLLISKALRKGLIENGIERVMNPNSQNYNYRW				NZ_CP083834.1_79525_100067	100067	20543	10001	10543
	227800900	RefSeq	NZ_JAKMIB010000006.1	121641	122183	-	WP_127353304.1	hypothetical protein	Enterobacter asburiae	11419	GCF_023155055.1	MMPLVKIGSLYLDGEGCKKLVTGNFPDDYATHFFAIEVIGDRITLDESILYWRLLIKKHRFLSGRSKRIFFKGVMSFYPLVTNERQLRELDGWLVSTIYRALLLRSKLLAQHGYNRNHSFPFNQSKVNLLTNCSKVKINGKKLLEIPSFLLISKALRKGLIENGIERVMNPNSQNYNYRW				NZ_JAKMIB010000006.1_111641_132183_rc	132183	20543	10001	10543
	227800900	RefSeq	NZ_JAMGNN010000010.1	134119	134661	-	WP_127353304.1	hypothetical protein	Enterobacter asburiae	C210211	GCF_023753325.1	MMPLVKIGSLYLDGEGCKKLVTGNFPDDYATHFFAIEVIGDRITLDESILYWRLLIKKHRFLSGRSKRIFFKGVMSFYPLVTNERQLRELDGWLVSTIYRALLLRSKLLAQHGYNRNHSFPFNQSKVNLLTNCSKVKINGKKLLEIPSFLLISKALRKGLIENGIERVMNPNSQNYNYRW				NZ_JAMGNN010000010.1_124119_140965_rc	140965	16847	6305	6847
	227800900	RefSeq	NZ_JAQNFU010000018.1	22805	23347	+	WP_127353304.1	hypothetical protein	Enterobacter asburiae	1202271	GCF_036947855.1	MMPLVKIGSLYLDGEGCKKLVTGNFPDDYATHFFAIEVIGDRITLDESILYWRLLIKKHRFLSGRSKRIFFKGVMSFYPLVTNERQLRELDGWLVSTIYRALLLRSKLLAQHGYNRNHSFPFNQSKVNLLTNCSKVKINGKKLLEIPSFLLISKALRKGLIENGIERVMNPNSQNYNYRW				NZ_JAQNFU010000018.1_12805_33347	33347	20543	10001	10543
	227800900	RefSeq	NZ_JARAMV010000010.1	121550	122092	-	WP_127353304.1	hypothetical protein	Enterobacter sp. FR 78	FR 78	GCF_029002015.1	MMPLVKIGSLYLDGEGCKKLVTGNFPDDYATHFFAIEVIGDRITLDESILYWRLLIKKHRFLSGRSKRIFFKGVMSFYPLVTNERQLRELDGWLVSTIYRALLLRSKLLAQHGYNRNHSFPFNQSKVNLLTNCSKVKINGKKLLEIPSFLLISKALRKGLIENGIERVMNPNSQNYNYRW				NZ_JARAMV010000010.1_111550_132092_rc	132092	20543	10001	10543
	227800900	RefSeq	NZ_JATADE010000009.1	133664	134206	-	WP_127353304.1	hypothetical protein	Enterobacter asburiae	CDS2201	GCF_036908355.1	MMPLVKIGSLYLDGEGCKKLVTGNFPDDYATHFFAIEVIGDRITLDESILYWRLLIKKHRFLSGRSKRIFFKGVMSFYPLVTNERQLRELDGWLVSTIYRALLLRSKLLAQHGYNRNHSFPFNQSKVNLLTNCSKVKINGKKLLEIPSFLLISKALRKGLIENGIERVMNPNSQNYNYRW				NZ_JATADE010000009.1_123664_140544_rc	140544	16881	6339	6881
	227800900	RefSeq	NZ_JAWHVT010000010.1	134119	134661	-	WP_127353304.1	hypothetical protein	Enterobacter asburiae	23-M-ZR-37	GCF_032816135.1	MMPLVKIGSLYLDGEGCKKLVTGNFPDDYATHFFAIEVIGDRITLDESILYWRLLIKKHRFLSGRSKRIFFKGVMSFYPLVTNERQLRELDGWLVSTIYRALLLRSKLLAQHGYNRNHSFPFNQSKVNLLTNCSKVKINGKKLLEIPSFLLISKALRKGLIENGIERVMNPNSQNYNYRW				NZ_JAWHVT010000010.1_124119_140965_rc	140965	16847	6305	6847
	227800900	RefSeq	NZ_JAWHZL010000011.1	133235	133777	-	WP_127353304.1	hypothetical protein	Enterobacter asburiae	23-M-SD-67	GCF_032803725.1	MMPLVKIGSLYLDGEGCKKLVTGNFPDDYATHFFAIEVIGDRITLDESILYWRLLIKKHRFLSGRSKRIFFKGVMSFYPLVTNERQLRELDGWLVSTIYRALLLRSKLLAQHGYNRNHSFPFNQSKVNLLTNCSKVKINGKKLLEIPSFLLISKALRKGLIENGIERVMNPNSQNYNYRW				NZ_JAWHZL010000011.1_123235_140081_rc	140081	16847	6305	6847
	227800900	RefSeq	NZ_JAWHZM010000036.1	6302	6844	+	WP_127353304.1	hypothetical protein	Enterobacter asburiae	23-M-SD-61	GCF_032741135.1	MMPLVKIGSLYLDGEGCKKLVTGNFPDDYATHFFAIEVIGDRITLDESILYWRLLIKKHRFLSGRSKRIFFKGVMSFYPLVTNERQLRELDGWLVSTIYRALLLRSKLLAQHGYNRNHSFPFNQSKVNLLTNCSKVKINGKKLLEIPSFLLISKALRKGLIENGIERVMNPNSQNYNYRW				NZ_JAWHZM010000036.1_1_16844	16844	16844	6302	6844
	227800900	RefSeq	NZ_JAWHZP010000009.1	134119	134661	-	WP_127353304.1	hypothetical protein	Enterobacter asburiae	23-M-SD-50	GCF_032741235.1	MMPLVKIGSLYLDGEGCKKLVTGNFPDDYATHFFAIEVIGDRITLDESILYWRLLIKKHRFLSGRSKRIFFKGVMSFYPLVTNERQLRELDGWLVSTIYRALLLRSKLLAQHGYNRNHSFPFNQSKVNLLTNCSKVKINGKKLLEIPSFLLISKALRKGLIENGIERVMNPNSQNYNYRW				NZ_JAWHZP010000009.1_124119_140965_rc	140965	16847	6305	6847
	227800900	RefSeq	NZ_JAWHZX010000035.1	6302	6844	+	WP_127353304.1	hypothetical protein	Enterobacter asburiae	23-M-SD-39	GCF_032741615.1	MMPLVKIGSLYLDGEGCKKLVTGNFPDDYATHFFAIEVIGDRITLDESILYWRLLIKKHRFLSGRSKRIFFKGVMSFYPLVTNERQLRELDGWLVSTIYRALLLRSKLLAQHGYNRNHSFPFNQSKVNLLTNCSKVKINGKKLLEIPSFLLISKALRKGLIENGIERVMNPNSQNYNYRW				NZ_JAWHZX010000035.1_1_16844	16844	16844	6302	6844
	227800900	RefSeq	NZ_JAWIAM010000010.1	133235	133777	-	WP_127353304.1	hypothetical protein	Enterobacter asburiae	23-M-SD-120	GCF_032741995.1	MMPLVKIGSLYLDGEGCKKLVTGNFPDDYATHFFAIEVIGDRITLDESILYWRLLIKKHRFLSGRSKRIFFKGVMSFYPLVTNERQLRELDGWLVSTIYRALLLRSKLLAQHGYNRNHSFPFNQSKVNLLTNCSKVKINGKKLLEIPSFLLISKALRKGLIENGIERVMNPNSQNYNYRW				NZ_JAWIAM010000010.1_123235_140081_rc	140081	16847	6305	6847
	227800900	RefSeq	NZ_JAWIAP010000036.1	6302	6844	+	WP_127353304.1	hypothetical protein	Enterobacter asburiae	23-M-SD-106	GCF_032742815.1	MMPLVKIGSLYLDGEGCKKLVTGNFPDDYATHFFAIEVIGDRITLDESILYWRLLIKKHRFLSGRSKRIFFKGVMSFYPLVTNERQLRELDGWLVSTIYRALLLRSKLLAQHGYNRNHSFPFNQSKVNLLTNCSKVKINGKKLLEIPSFLLISKALRKGLIENGIERVMNPNSQNYNYRW				NZ_JAWIAP010000036.1_1_16844	16844	16844	6302	6844
	227800900	RefSeq	NZ_JAWICT010000010.1	133543	134085	-	WP_127353304.1	hypothetical protein	Enterobacter asburiae	23-L20	GCF_032744255.1	MMPLVKIGSLYLDGEGCKKLVTGNFPDDYATHFFAIEVIGDRITLDESILYWRLLIKKHRFLSGRSKRIFFKGVMSFYPLVTNERQLRELDGWLVSTIYRALLLRSKLLAQHGYNRNHSFPFNQSKVNLLTNCSKVKINGKKLLEIPSFLLISKALRKGLIENGIERVMNPNSQNYNYRW				NZ_JAWICT010000010.1_123543_140389_rc	140389	16847	6305	6847
	227800900	RefSeq	NZ_JAWNDN010000012.1	22841	23383	+	WP_127353304.1	hypothetical protein	Enterobacter sp. 214E4	2140000	GCF_034106965.1	MMPLVKIGSLYLDGEGCKKLVTGNFPDDYATHFFAIEVIGDRITLDESILYWRLLIKKHRFLSGRSKRIFFKGVMSFYPLVTNERQLRELDGWLVSTIYRALLLRSKLLAQHGYNRNHSFPFNQSKVNLLTNCSKVKINGKKLLEIPSFLLISKALRKGLIENGIERVMNPNSQNYNYRW				NZ_JAWNDN010000012.1_12841_33383	33383	20543	10001	10543
	227800900	RefSeq	NZ_JAWNGQ010000010.1	134119	134661	-	WP_127353304.1	hypothetical protein	Enterobacter asburiae	343	GCF_033486235.1	MMPLVKIGSLYLDGEGCKKLVTGNFPDDYATHFFAIEVIGDRITLDESILYWRLLIKKHRFLSGRSKRIFFKGVMSFYPLVTNERQLRELDGWLVSTIYRALLLRSKLLAQHGYNRNHSFPFNQSKVNLLTNCSKVKINGKKLLEIPSFLLISKALRKGLIENGIERVMNPNSQNYNYRW				NZ_JAWNGQ010000010.1_124119_140965_rc	140965	16847	6305	6847
	227800900	RefSeq	NZ_JAWNGW010000010.1	133235	133777	-	WP_127353304.1	hypothetical protein	Enterobacter asburiae	313	GCF_033486355.1	MMPLVKIGSLYLDGEGCKKLVTGNFPDDYATHFFAIEVIGDRITLDESILYWRLLIKKHRFLSGRSKRIFFKGVMSFYPLVTNERQLRELDGWLVSTIYRALLLRSKLLAQHGYNRNHSFPFNQSKVNLLTNCSKVKINGKKLLEIPSFLLISKALRKGLIENGIERVMNPNSQNYNYRW				NZ_JAWNGW010000010.1_123235_140081_rc	140081	16847	6305	6847
	227800900	RefSeq	NZ_JAWNGX010000036.1	6302	6844	+	WP_127353304.1	hypothetical protein	Enterobacter asburiae	312	GCF_033486395.1	MMPLVKIGSLYLDGEGCKKLVTGNFPDDYATHFFAIEVIGDRITLDESILYWRLLIKKHRFLSGRSKRIFFKGVMSFYPLVTNERQLRELDGWLVSTIYRALLLRSKLLAQHGYNRNHSFPFNQSKVNLLTNCSKVKINGKKLLEIPSFLLISKALRKGLIENGIERVMNPNSQNYNYRW				NZ_JAWNGX010000036.1_1_16844	16844	16844	6302	6844
	227800900	RefSeq	NZ_JAWNHA010000011.1	133235	133777	-	WP_127353304.1	hypothetical protein	Enterobacter asburiae	309	GCF_033486475.1	MMPLVKIGSLYLDGEGCKKLVTGNFPDDYATHFFAIEVIGDRITLDESILYWRLLIKKHRFLSGRSKRIFFKGVMSFYPLVTNERQLRELDGWLVSTIYRALLLRSKLLAQHGYNRNHSFPFNQSKVNLLTNCSKVKINGKKLLEIPSFLLISKALRKGLIENGIERVMNPNSQNYNYRW				NZ_JAWNHA010000011.1_123235_140081_rc	140081	16847	6305	6847
	227800900	RefSeq	NZ_JAWNHB010000036.1	6302	6844	+	WP_127353304.1	hypothetical protein	Enterobacter asburiae	308	GCF_033486455.1	MMPLVKIGSLYLDGEGCKKLVTGNFPDDYATHFFAIEVIGDRITLDESILYWRLLIKKHRFLSGRSKRIFFKGVMSFYPLVTNERQLRELDGWLVSTIYRALLLRSKLLAQHGYNRNHSFPFNQSKVNLLTNCSKVKINGKKLLEIPSFLLISKALRKGLIENGIERVMNPNSQNYNYRW				NZ_JAWNHB010000036.1_1_16844	16844	16844	6302	6844
	227800900	RefSeq	NZ_JAWNHC010000009.1	134119	134661	-	WP_127353304.1	hypothetical protein	Enterobacter asburiae	307	GCF_033486515.1	MMPLVKIGSLYLDGEGCKKLVTGNFPDDYATHFFAIEVIGDRITLDESILYWRLLIKKHRFLSGRSKRIFFKGVMSFYPLVTNERQLRELDGWLVSTIYRALLLRSKLLAQHGYNRNHSFPFNQSKVNLLTNCSKVKINGKKLLEIPSFLLISKALRKGLIENGIERVMNPNSQNYNYRW				NZ_JAWNHC010000009.1_124119_140965_rc	140965	16847	6305	6847
	227800900	RefSeq	NZ_JAWNHE010000035.1	6302	6844	+	WP_127353304.1	hypothetical protein	Enterobacter asburiae	305	GCF_033486535.1	MMPLVKIGSLYLDGEGCKKLVTGNFPDDYATHFFAIEVIGDRITLDESILYWRLLIKKHRFLSGRSKRIFFKGVMSFYPLVTNERQLRELDGWLVSTIYRALLLRSKLLAQHGYNRNHSFPFNQSKVNLLTNCSKVKINGKKLLEIPSFLLISKALRKGLIENGIERVMNPNSQNYNYRW				NZ_JAWNHE010000035.1_1_16844	16844	16844	6302	6844
	227800900	RefSeq	NZ_JAWUEQ010000010.1	133543	134085	-	WP_127353304.1	hypothetical protein	Enterobacter asburiae	346	GCF_033550125.1	MMPLVKIGSLYLDGEGCKKLVTGNFPDDYATHFFAIEVIGDRITLDESILYWRLLIKKHRFLSGRSKRIFFKGVMSFYPLVTNERQLRELDGWLVSTIYRALLLRSKLLAQHGYNRNHSFPFNQSKVNLLTNCSKVKINGKKLLEIPSFLLISKALRKGLIENGIERVMNPNSQNYNYRW				NZ_JAWUEQ010000010.1_123543_140389_rc	140389	16847	6305	6847
	227800900	RefSeq	NZ_JAXAWD010000017.1	4547	5089	+	WP_127353304.1	hypothetical protein	Enterobacter asburiae	6370PV	GCF_039549365.1	MMPLVKIGSLYLDGEGCKKLVTGNFPDDYATHFFAIEVIGDRITLDESILYWRLLIKKHRFLSGRSKRIFFKGVMSFYPLVTNERQLRELDGWLVSTIYRALLLRSKLLAQHGYNRNHSFPFNQSKVNLLTNCSKVKINGKKLLEIPSFLLISKALRKGLIENGIERVMNPNSQNYNYRW				NZ_JAXAWD010000017.1_1_15089	15089	15089	4547	5089
	227800900	RefSeq	NZ_JAXAWE010000013.1	20378	20920	+	WP_127353304.1	hypothetical protein	Enterobacter asburiae	7108PV	GCF_039549255.1	MMPLVKIGSLYLDGEGCKKLVTGNFPDDYATHFFAIEVIGDRITLDESILYWRLLIKKHRFLSGRSKRIFFKGVMSFYPLVTNERQLRELDGWLVSTIYRALLLRSKLLAQHGYNRNHSFPFNQSKVNLLTNCSKVKINGKKLLEIPSFLLISKALRKGLIENGIERVMNPNSQNYNYRW				NZ_JAXAWE010000013.1_10378_30920	30920	20543	10001	10543
	227800900	RefSeq	NZ_JAYDXE010000009.1	133664	134206	-	WP_127353304.1	hypothetical protein	Enterobacter asburiae	CDS2201	GCF_039572145.1	MMPLVKIGSLYLDGEGCKKLVTGNFPDDYATHFFAIEVIGDRITLDESILYWRLLIKKHRFLSGRSKRIFFKGVMSFYPLVTNERQLRELDGWLVSTIYRALLLRSKLLAQHGYNRNHSFPFNQSKVNLLTNCSKVKINGKKLLEIPSFLLISKALRKGLIENGIERVMNPNSQNYNYRW				NZ_JAYDXE010000009.1_123664_140544_rc	140544	16881	6339	6881
	227800900	RefSeq	NZ_JYMF01000016.1	75387	75929	-	WP_127353304.1	hypothetical protein	Enterobacter asburiae	MNCRE14	GCF_000952605.1	MMPLVKIGSLYLDGEGCKKLVTGNFPDDYATHFFAIEVIGDRITLDESILYWRLLIKKHRFLSGRSKRIFFKGVMSFYPLVTNERQLRELDGWLVSTIYRALLLRSKLLAQHGYNRNHSFPFNQSKVNLLTNCSKVKINGKKLLEIPSFLLISKALRKGLIENGIERVMNPNSQNYNYRW				NZ_JYMF01000016.1_65387_85929_rc	85929	20543	10001	10543
	227800900	RefSeq	NZ_JZKO01000002.1	4375	4917	+	WP_127353304.1	hypothetical protein	Enterobacter asburiae	CIDEIMsCOL4	GCF_000966005.1	MMPLVKIGSLYLDGEGCKKLVTGNFPDDYATHFFAIEVIGDRITLDESILYWRLLIKKHRFLSGRSKRIFFKGVMSFYPLVTNERQLRELDGWLVSTIYRALLLRSKLLAQHGYNRNHSFPFNQSKVNLLTNCSKVKINGKKLLEIPSFLLISKALRKGLIENGIERVMNPNSQNYNYRW				NZ_JZKO01000002.1_1_14917	14917	14917	4375	4917
	227800900	RefSeq	NZ_JZKP01000003.1	4629	5171	+	WP_127353304.1	hypothetical protein	Enterobacter asburiae	CIDEIMsCOL5	GCF_000965825.1	MMPLVKIGSLYLDGEGCKKLVTGNFPDDYATHFFAIEVIGDRITLDESILYWRLLIKKHRFLSGRSKRIFFKGVMSFYPLVTNERQLRELDGWLVSTIYRALLLRSKLLAQHGYNRNHSFPFNQSKVNLLTNCSKVKINGKKLLEIPSFLLISKALRKGLIENGIERVMNPNSQNYNYRW				NZ_JZKP01000003.1_1_15171	15171	15171	4629	5171
	227800900	INSDC	CP083834.1	89525	90067	+	UOY56438.1	hypothetical protein	Enterobacter asburiae	AR0468-yvys	GCA_023023265.1	MMPLVKIGSLYLDGEGCKKLVTGNFPDDYATHFFAIEVIGDRITLDESILYWRLLIKKHRFLSGRSKRIFFKGVMSFYPLVTNERQLRELDGWLVSTIYRALLLRSKLLAQHGYNRNHSFPFNQSKVNLLTNCSKVKINGKKLLEIPSFLLISKALRKGLIENGIERVMNPNSQNYNYRW				CP083834.1_79525_100067	100067	20543	10001	10543
	227800900	INSDC	CP115980.1	84796	85338	+	XAQ52754.1	hypothetical protein	Enterobacter asburiae	WUM-UW/843	GCA_039623865.1	MMPLVKIGSLYLDGEGCKKLVTGNFPDDYATHFFAIEVIGDRITLDESILYWRLLIKKHRFLSGRSKRIFFKGVMSFYPLVTNERQLRELDGWLVSTIYRALLLRSKLLAQHGYNRNHSFPFNQSKVNLLTNCSKVKINGKKLLEIPSFLLISKALRKGLIENGIERVMNPNSQNYNYRW				CP115980.1_74796_95338	95338	20543	10001	10543
	79243694	RefSeq	NZ_JAMHKA010000003.1	88373	88912	+	WP_045899517.1	hypothetical protein	Enterobacter asburiae	C210211	GCF_023559005.1	MPLVKIGSLYLDGEGCKKLVTGNFPDDYATHFFAIEVIGDRITLDESILYWRLLIKKHRFLSGRSKRIFFKGVMSFYPLVTNERQLRELDGWLVSTIYRALLLRSKLLAQHGYNRNHSFPFNQSKVNLLTNCSKVKINGKKLLEIPSFLLISKALRKGLIENGIERVMNPNSQNYNYRW				NZ_JAMHKA010000003.1_78373_98912	98912	20540	10001	10540
	79243694	RefSeq	NZ_JAUPXB010000001.1	1514082	1514621	-	WP_045899517.1	hypothetical protein	Enterobacter asburiae	L4424	GCF_030580805.1	MPLVKIGSLYLDGEGCKKLVTGNFPDDYATHFFAIEVIGDRITLDESILYWRLLIKKHRFLSGRSKRIFFKGVMSFYPLVTNERQLRELDGWLVSTIYRALLLRSKLLAQHGYNRNHSFPFNQSKVNLLTNCSKVKINGKKLLEIPSFLLISKALRKGLIENGIERVMNPNSQNYNYRW				NZ_JAUPXB010000001.1_1504082_1524621_rc	1524621	20540	10001	10540
	79243694	INSDC	JZKO01000002.1	4378	4917	+	KJX14321.1	hypothetical protein	Enterobacter asburiae	CIDEIMsCOL4	GCA_000966005.1	MPLVKIGSLYLDGEGCKKLVTGNFPDDYATHFFAIEVIGDRITLDESILYWRLLIKKHRFLSGRSKRIFFKGVMSFYPLVTNERQLRELDGWLVSTIYRALLLRSKLLAQHGYNRNHSFPFNQSKVNLLTNCSKVKINGKKLLEIPSFLLISKALRKGLIENGIERVMNPNSQNYNYRW				JZKO01000002.1_1_14917	14917	14917	4378	4917
	371957004	RefSeq	NZ_JADIXM010000025.1	21181	21723	+	WP_194304829.1	hypothetical protein	Enterobacter asburiae	EC10	GCF_015266285.1	MMLLVKIGSLYLDGEGFKKLVTGNLPDDYATHFFAIEVIGDRITLDESILYWRLLIKKHRFLSGRSKRIFFKGVMSFYPLVTNERQLRELDGWLVSTIYRALLLRSKLLAQHGYNRNHSFPFNQSKVNLLTNCSKVKINGKKLLEIPSFLLISKALRKGLIENGIERVINPNSQNYNYRW				NZ_JADIXM010000025.1_11181_31723	31723	20543	10001	10543
	371957004	RefSeq	NZ_JAELXL010000043.1	22066	22608	-	WP_194304829.1	hypothetical protein	Enterobacter asburiae	172D2	GCF_016427805.1	MMLLVKIGSLYLDGEGFKKLVTGNLPDDYATHFFAIEVIGDRITLDESILYWRLLIKKHRFLSGRSKRIFFKGVMSFYPLVTNERQLRELDGWLVSTIYRALLLRSKLLAQHGYNRNHSFPFNQSKVNLLTNCSKVKINGKKLLEIPSFLLISKALRKGLIENGIERVINPNSQNYNYRW				NZ_JAELXL010000043.1_12066_32608_rc	32608	20543	10001	10543
	371957004	RefSeq	NZ_JAWIQX010000027.1	21835	22377	+	WP_194304829.1	hypothetical protein	Enterobacter asburiae	EBG18	GCF_032803805.1	MMLLVKIGSLYLDGEGFKKLVTGNLPDDYATHFFAIEVIGDRITLDESILYWRLLIKKHRFLSGRSKRIFFKGVMSFYPLVTNERQLRELDGWLVSTIYRALLLRSKLLAQHGYNRNHSFPFNQSKVNLLTNCSKVKINGKKLLEIPSFLLISKALRKGLIENGIERVINPNSQNYNYRW				NZ_JAWIQX010000027.1_11835_32377	32377	20543	10001	10543
	485489786	RefSeq	NZ_CP074154.1	81672	82214	+	WP_223535424.1	hypothetical protein	Enterobacter asburiae	JBIWA007	GCF_019968785.1	MMLLVKIGSLYLDGEGFKKLVTGNLPDDYAAHFFAIEVIGDRITLDESILYWRLLIKKHRFLSGRSKRIFFKGVMSFYPLVTNERQLRELDGWLVSTIYRALLLRSKLLAQHGYNRNHSFPFNQSKVNLLTNCSKVKINGKKLLEIPGFLLISKALRKGLIENGIERVMNPNSQNYNYRW				NZ_CP074154.1_71672_92214	92214	20543	10001	10543
	485489786	INSDC	CP074154.1	81672	82214	+	UAN36475.1	hypothetical protein	Enterobacter asburiae	JBIWA007	GCA_019968785.1	MMLLVKIGSLYLDGEGFKKLVTGNLPDDYAAHFFAIEVIGDRITLDESILYWRLLIKKHRFLSGRSKRIFFKGVMSFYPLVTNERQLRELDGWLVSTIYRALLLRSKLLAQHGYNRNHSFPFNQSKVNLLTNCSKVKINGKKLLEIPGFLLISKALRKGLIENGIERVMNPNSQNYNYRW				CP074154.1_71672_92214	92214	20543	10001	10543
	262364496	RefSeq	NZ_AP019632.1	83461	84030	+	WP_143346344.1	hypothetical protein	Enterobacter asburiae	1808-013	GCF_007035645.1	MMLLVKIGSLYLDGEGFKKLVTGNLPDDYATHFFAIEVIGDRITLDESILYWRLLIKKHRFLSGRSKRIFFKGVMSFYPLVTNERQLRELDGWLVSTIYRALLLRSKLLAQHGYNRNHSFPFNQSKVNLLTNCSKVNLLTNCSKVKINGKKLLEIPSFLLISKALRKGLIENGIERVMNPNSQNYNYRW				NZ_AP019632.1_73461_94030	94030	20570	10001	10570
	262364496	RefSeq	NZ_JAXRPL010000007.1	19934	20503	+	WP_143346344.1	hypothetical protein	Enterobacter asburiae	ELB139	GCF_036708955.1	MMLLVKIGSLYLDGEGFKKLVTGNLPDDYATHFFAIEVIGDRITLDESILYWRLLIKKHRFLSGRSKRIFFKGVMSFYPLVTNERQLRELDGWLVSTIYRALLLRSKLLAQHGYNRNHSFPFNQSKVNLLTNCSKVNLLTNCSKVKINGKKLLEIPSFLLISKALRKGLIENGIERVMNPNSQNYNYRW				NZ_JAXRPL010000007.1_9934_30503	30503	20570	10001	10570
	262364496	RefSeq	NZ_JAXRPM010000008.1	121603	122172	-	WP_143346344.1	hypothetical protein	Enterobacter asburiae	ELB138	GCF_036708975.1	MMLLVKIGSLYLDGEGFKKLVTGNLPDDYATHFFAIEVIGDRITLDESILYWRLLIKKHRFLSGRSKRIFFKGVMSFYPLVTNERQLRELDGWLVSTIYRALLLRSKLLAQHGYNRNHSFPFNQSKVNLLTNCSKVNLLTNCSKVKINGKKLLEIPSFLLISKALRKGLIENGIERVMNPNSQNYNYRW				NZ_JAXRPM010000008.1_111603_132172_rc	132172	20570	10001	10570
	262364496	RefSeq	NZ_JAXRTM010000008.1	19934	20503	+	WP_143346344.1	hypothetical protein	Enterobacter asburiae	ELB029	GCF_036711055.1	MMLLVKIGSLYLDGEGFKKLVTGNLPDDYATHFFAIEVIGDRITLDESILYWRLLIKKHRFLSGRSKRIFFKGVMSFYPLVTNERQLRELDGWLVSTIYRALLLRSKLLAQHGYNRNHSFPFNQSKVNLLTNCSKVNLLTNCSKVKINGKKLLEIPSFLLISKALRKGLIENGIERVMNPNSQNYNYRW				NZ_JAXRTM010000008.1_9934_30503	30503	20570	10001	10570
	249476581	INSDC	AP019632.1	83464	84030	+	BBJ61093.1	hypothetical protein	Enterobacter asburiae	1808-013	GCA_007035645.1	MLLVKIGSLYLDGEGFKKLVTGNLPDDYATHFFAIEVIGDRITLDESILYWRLLIKKHRFLSGRSKRIFFKGVMSFYPLVTNERQLRELDGWLVSTIYRALLLRSKLLAQHGYNRNHSFPFNQSKVNLLTNCSKVNLLTNCSKVKINGKKLLEIPSFLLISKALRKGLIENGIERVMNPNSQNYNYRW				AP019632.1_73464_94030	94030	20567	10001	10567
	138747205	RefSeq	NZ_MVDN01000002.1	156268	157764	-	WP_077927535.1	reverse transcriptase domain-containing protein	Wohlfahrtiimonas populi	34C10-3-10	GCF_002006795.1	MTLQKQIEEAIKNEAEKLIVRYHQYHNRVSLVAESNSKRLGESAKRKQVYTPEYWSHDKKFNPFYVKKHYKSIAHAIAMKIQNRTYVPGKPYIKEIPKVDGGIRHVTIYQIQDAAISKLFFNRLLAKNKHRFSSFSYAYRNDRNVHFAIQDISVDLKRNERTFVAEFDFSDFFGSISHSFLYNQFDQNGFYISSEEIFIIKSFLKSRKTGIPQGTSISLFLANLTCWKLDQNFEREGLKFSRYADDTIVWSTDYNKICKAVNLINDFSKEAKVKINLAKSSGISLLTKPGFPSEIESKVNLDFLGYSLSVDKISIKSRSLLKIKKQISYLLYKNLIQPLKCQSLAGQHIPANGRDSNLLSAICEIRRYLYGNLDKKQIYDYLSGRRKHLYFKGIMSFYP…	UG28			NZ_MVDN01000002.1_146268_167764_rc	167764	21497	10001	11497
	36070329	RefSeq	NZ_KB976991.1	376240	377751	+	WP_016143792.1	RNA-dependent DNA polymerase	Acinetobacter lactucae	ANC 4052	GCF_000399705.1	MGLENILVREISKECDKLIKRYHNYHNYIHLEHLRDSKRLNKVEDKYLKEPDYWITNKGCNPFYVKKNINVIAHSIAKKITERKYKPLSPSTFEILKENGTLRPIVVYPIADNVVSKLFYKRLLKKNKHRFSSYAYAYRNDRNVHFAIEEISIDLNRSSRSFVAEFDFSDFFGNISHDYLRKQFDLNGFKISDEERYIIDAFLSNQVNKGIPQGTSISLFLANLACWELDHKLEKEGLNFARYADDTLIWSTNYQKICNSFNMINEFSQAAGIPINTGKSEGISLLKQSDYKKSEFSEKGTKTNVDFLGYSISIDKISFRQKSIENIKKEISYIIYKNLIQPLRNNNFRSHIQITENKDYHLMVAIMQIKRYIYGGLNNGQLVNYITGRSNRLMFKGLM…	UG28			NZ_KB976991.1_366240_387751	387751	21512	10001	11512
	36070329	INSDC	APQO01000004.1	376240	377751	+	EOQ74631.1	hypothetical protein	Acinetobacter lactucae	ANC 4052	GCA_000399705.1	MGLENILVREISKECDKLIKRYHNYHNYIHLEHLRDSKRLNKVEDKYLKEPDYWITNKGCNPFYVKKNINVIAHSIAKKITERKYKPLSPSTFEILKENGTLRPIVVYPIADNVVSKLFYKRLLKKNKHRFSSYAYAYRNDRNVHFAIEEISIDLNRSSRSFVAEFDFSDFFGNISHDYLRKQFDLNGFKISDEERYIIDAFLSNQVNKGIPQGTSISLFLANLACWELDHKLEKEGLNFARYADDTLIWSTNYQKICNSFNMINEFSQAAGIPINTGKSEGISLLKQSDYKKSEFSEKGTKTNVDFLGYSISIDKISFRQKSIENIKKEISYIIYKNLIQPLRNNNFRSHIQITENKDYHLMVAIMQIKRYIYGGLNNGQLVNYITGRSNRLMFKGLM…	UG28			APQO01000004.1_366240_387751	387751	21512	10001	11512
	36070329	INSDC	KB976991.1	376240	377751	+	EOQ74631.1	hypothetical protein	Acinetobacter lactucae	ANC 4052	GCA_000399705.1	MGLENILVREISKECDKLIKRYHNYHNYIHLEHLRDSKRLNKVEDKYLKEPDYWITNKGCNPFYVKKNINVIAHSIAKKITERKYKPLSPSTFEILKENGTLRPIVVYPIADNVVSKLFYKRLLKKNKHRFSSYAYAYRNDRNVHFAIEEISIDLNRSSRSFVAEFDFSDFFGNISHDYLRKQFDLNGFKISDEERYIIDAFLSNQVNKGIPQGTSISLFLANLACWELDHKLEKEGLNFARYADDTLIWSTNYQKICNSFNMINEFSQAAGIPINTGKSEGISLLKQSDYKKSEFSEKGTKTNVDFLGYSISIDKISFRQKSIENIKKEISYIIYKNLIQPLRNNNFRSHIQITENKDYHLMVAIMQIKRYIYGGLNNGQLVNYITGRSNRLMFKGLM…	UG28			KB976991.1_366240_387751	387751	21512	10001	11512
	276115166	RefSeq	NZ_BKVV01000162.1	1	1339	+	WP_151958099.1	reverse transcriptase domain-containing protein	Acinetobacter guillouiae	TUM15493	GCF_009011835.1	GCNPFYVKKNINVIAHSISKKITEKNYKQFSPSIFEIPKENGLPRKIVVYPIADNVVSKLFYKRLLKKNKHRFSSYAYAYRNDRNVHFAIEDISIDLSRNSRSFVAEFDFSDFFGNISHDYLRKQFDRNGFKISDEEQYIIDAFLSNEGDKGIPQGTSISLFLANLACWELDHELEKEGLNFARYADDTLIWSTNYQKICNSFNMINEFSRAAEIPINTEKSEGISLLKQPEYKKSEFSEKGTKTNVDFLGYSISIDKISFREKMITKIKKEISYIIYKNLIQPLKNNNFRKHTEITTGKDYNLMIAIMQIKRYIYGGLNNQQIVNYITGRSNRLMFKGLMSFYPLVNDVNQLKSLDGWLVSSLHRAIKLRAKLLINNNYIVSGKYAFPLDKANLVIGL…				NZ_BKVV01000162.1_1_4179	4179	4179	1	1339
	122950659	RefSeq	NZ_FMYK01000007.1	95193	96686	-	WP_092620679.1	reverse transcriptase domain-containing protein	Acinetobacter marinus	ANC 3699	GCF_900096915.1	MSLEKQLNNEILNECNKLIARYYNYLENLNSEHVRSSKRLTNPPKKIIKRPEYWSTNKGCDPFHVKKNIKAIAKAIAKKISQKTYEPLKPSELEVPKEDGKTRKVIIYQIADAVVSKIFYKRLLAKNKHRFSSFSYAYRNDRNVHFAIQDISIDLNRNSRSFVAEFDFSDFFGNISHTYLFEQFDKNAFKISHEERFIIQSFLKNRDKGIPQGTSISLFLANLACWELDYKLEKEWLKFARYADDTLIWSTDYQKVCNAFNIITSFSQSAEIPINAKKSDGISLLIQKDYPSELAADSTKNSVNFLGYSISVDTISFRESSILKIKKQISYLLYRNLIQPLKNGNFRIYTNIEKNKDYNLMISLMQIRRYIYGDLSHQQLTNYIEGRSKRLRFKGVMSF…	UG28			NZ_FMYK01000007.1_85193_99525_rc	99525	14333	2840	4333
	122950659	INSDC	FMYK01000007.1	95193	96686	-	SDC57472.1	Reverse transcriptase (RNA-dependent DNA polymerase)	Acinetobacter marinus	ANC 3699	GCA_900096915.1	MSLEKQLNNEILNECNKLIARYYNYLENLNSEHVRSSKRLTNPPKKIIKRPEYWSTNKGCDPFHVKKNIKAIAKAIAKKISQKTYEPLKPSELEVPKEDGKTRKVIIYQIADAVVSKIFYKRLLAKNKHRFSSFSYAYRNDRNVHFAIQDISIDLNRNSRSFVAEFDFSDFFGNISHTYLFEQFDKNAFKISHEERFIIQSFLKNRDKGIPQGTSISLFLANLACWELDYKLEKEWLKFARYADDTLIWSTDYQKVCNAFNIITSFSQSAEIPINAKKSDGISLLIQKDYPSELAADSTKNSVNFLGYSISVDTISFRESSILKIKKQISYLLYRNLIQPLKNGNFRIYTNIEKNKDYNLMISLMQIRRYIYGDLSHQQLTNYIEGRSKRLRFKGVMSF…	UG28			FMYK01000007.1_85193_99525_rc	99525	14333	2840	4333
	517103878	RefSeq	NZ_CP045101.1	406105	407598	-	WP_234955195.1	reverse transcriptase domain-containing protein	Acinetobacter johnsonii	AJ210	GCF_021496345.1	MNLKKDLTDGILEECTKLINRYHDYHNSLNSEYVRNKKRLIISPKKVIKRPSYWATNKGCDPFYVKKNHKAIIKSILKKISEKSYKPLEASTLLIPKDDGKMRTVIIYQIADAVVSKIFYKHLLAKNKHRFSSFAYAYRNDRNVHFAIQDVSIDLHRNDRSFVAEFDFSDFFGNISHQYLFKQFESNGFNISQEEEFIIKAFLDLEKGKGIPQGTSISLFLANLACWQLDYKLEKEGLKFARYADDTLIWSTDYQKICNSFNIITAFSRSAGIPINATKSAGISLLKQKDFIGSEFSHSSTKKSVDFLGYSISVDAISFREKSISNIKKEISYLLYKNLIQPLKNNNFKVFTSIEKEKDYNLMVALMQIKRYIYGGLTHRQLLNYINGRSKRLQFKGIM…				NZ_CP045101.1_396105_417598_rc	417598	21494	10001	11494
	516868543	INSDC	CP045101.1	406105	407676	-	UIZ96765.1	RNA-dependent DNA polymerase	Acinetobacter johnsonii	AJ210	GCA_021496345.1	METYFYLRSPRIGFDFYQILFFKEKTLNLKKDLTDGILEECTKLINRYHDYHNSLNSEYVRNKKRLIISPKKVIKRPSYWATNKGCDPFYVKKNHKAIIKSILKKISEKSYKPLEASTLLIPKDDGKMRTVIIYQIADAVVSKIFYKHLLAKNKHRFSSFAYAYRNDRNVHFAIQDVSIDLHRNDRSFVAEFDFSDFFGNISHQYLFKQFESNGFNISQEEEFIIKAFLDLEKGKGIPQGTSISLFLANLACWQLDYKLEKEGLKFARYADDTLIWSTDYQKICNSFNIITAFSRSAGIPINATKSAGISLLKQKDFIGSEFSHSSTKKSVDFLGYSISVDAISFREKSISNIKKEISYLLYKNLIQPLKNNNFKVFTSIEKEKDYNLMVALMQIKRYI…				CP045101.1_396105_417676_rc	417676	21572	10001	11572
	267909019	INSDC	SSGX01000041.1	25038	26531	+	TXI91970.1	RNA-dependent DNA polymerase	Neisseriales bacterium	NA	GCA_008017155.1	MLLEQRIARYIKEEAEKLIKRYNLYHNVVHVEYVRNKKRLGDNCPNKDIKFPDYWQDNRKFNPFYVRKKYKAIAKSITKKIISREYKPNQPYVRQVPKSDGTTRDVTIFQIQDAAISKMYFDKLLTKNKHRFSSFSYAYRNDRNVHFAIQDIFVDFQNHNRMFVAEFDFSKFFPSISHKFLKLQFDENGFNISDEEKFIINSFLAINTNDNTGIPQGTSLSLFLANLSCWYIDKELEKLGVKFARYADDTLIWSSDYSKINAACTIINNFSKTSGIKINVKKSAGVSLITQTNLPSEIKKSNYIDFLGYSVTIENIKIKKASLQKIKHQVSYLLYRNLIQPFRKSLIINHNVSTKAAVAIAIMQIRRYLYGGLTDKHLKDYISGRIAKIYFKGIMSFYP…	UG28			SSGX01000041.1_15038_36531	36531	21494	10001	11494
	176077218	RefSeq	NZ_CP024847.1	28445	29383	-	WP_102950068.1	reverse transcriptase domain-containing protein	Aquella oligotrophica	DSM 100970	GCF_002892535.1	MLLGQRIARYIKEEAEKLIERYNLYHNVVHVEYVRNKKRLGDNCPNKDIKFPDYWQDNRKFNPFYVRKKYKAIAKSITKKIISREYKPNQPYVRQVPKSDGTTRDVTIFQIQDAAISKMYFDKLLTKNKHRFSSFSYAYRNDRNVHFAIQDIFVDFQNHNRMFVAEFDFSKFFPSISHKFLKLQFDENGFNISDEEKFIINSFLAINTNDNTGIPQGTSLSLFLANLSCWYIDKELEKLGVKFARYADDTLIWSSDYSKINAACIIINNFSKTSGIKINVKKSAGVSLITQTNLPSEIKKSNYIDFLEPVWN				NZ_CP024847.1_18445_39383_rc	39383	20939	10001	10939
	176077218	INSDC	CP024847.1	28445	29383	-	AUR50768.1	hypothetical protein	Aquella oligotrophica	DSM 100970	GCA_002892535.1	MLLGQRIARYIKEEAEKLIERYNLYHNVVHVEYVRNKKRLGDNCPNKDIKFPDYWQDNRKFNPFYVRKKYKAIAKSITKKIISREYKPNQPYVRQVPKSDGTTRDVTIFQIQDAAISKMYFDKLLTKNKHRFSSFSYAYRNDRNVHFAIQDIFVDFQNHNRMFVAEFDFSKFFPSISHKFLKLQFDENGFNISDEEKFIINSFLAINTNDNTGIPQGTSLSLFLANLSCWYIDKELEKLGVKFARYADDTLIWSSDYSKINAACIIINNFSKTSGIKINVKKSAGVSLITQTNLPSEIKKSNYIDFLEPVWN				CP024847.1_18445_39383_rc	39383	20939	10001	10939
	176077279	RefSeq	NZ_CP024847.1	27018	27458	-	WP_102950066.1	hypothetical protein	Aquella oligotrophica	DSM 100970	GCF_002892535.1	MSTKTAVAIAIMQIRRYLYGGLTDKHLKDYISGRIAKIYFKGIMSFYPLVNDEEQLKKLDGWMISTIFRTLKLHSKLVHNSDFSFVDIRNNSELLKFFRTQKINISDKEIDLQIPSFMRVYRAINRGILDFGIEGIMNPRSLNYDY				NZ_CP024847.1_17018_37458_rc	37458	20441	10001	10441
	176077279	INSDC	CP024847.1	27018	27458	-	AUR50766.1	hypothetical protein	Aquella oligotrophica	DSM 100970	GCA_002892535.1	MSTKTAVAIAIMQIRRYLYGGLTDKHLKDYISGRIAKIYFKGIMSFYPLVNDEEQLKKLDGWMISTIFRTLKLHSKLVHNSDFSFVDIRNNSELLKFFRTQKINISDKEIDLQIPSFMRVYRAINRGILDFGIEGIMNPRSLNYDY				CP024847.1_17018_37458_rc	37458	20441	10001	10441
	143765832	RefSeq	NZ_KB898473.1	159358	160860	+	WP_081629832.1	reverse transcriptase domain-containing protein	Thiomonas sp. FB-6	FB-6	GCF_000377645.1	MSLELHLKERIVAECDKLIDRHHSYHNHLHREWLRNRDRIDGAPEKDVKVPEYWALDPKFNPFHVRRNATAIAKSIARKIAARTYKPYGPHRKKIPKAGGGERELTVYQIPDAAVSTYFYSRLLAKNRHRFSSFSYAYRNDRNVHFAIQDIAVDLAQNARTFIAEFDFSDFFGSIDHTFLFSQLHENGFLVSQEEEFIIKAFLNDRDRGIPQGTSLSLFLANLVCWKLDKSLEKSGLKFARYADDTVIWSPIYPAICESFNIVDAFSREAKVSINIKKSDGISLLSKDGLAAEIASKSSFNFLGYAIGVDRVSVRDKTIQRIKKQVSYLLYRNLVQPLKSTPLKGLVIPANNRDKALLTAMMQIRRYLYGGLLHRDMVAYIKGRRKTLHFKGVMSFYPL…	UG28			NZ_KB898473.1_149358_170860	170860	21503	10001	11503
	265272421	RefSeq	NZ_LR778301.1	3891011	3892513	+	WP_145770474.1	reverse transcriptase domain-containing protein	Denitratisoma oestradiolicum	DSM 16959	GCF_902813185.1	MNLELLLKERIVAECTKLIDRHHAYHNHLHLEWLRNRGRIADAPAKEVKVPEYWALDPKYNPFHVRRNATAIAMSIARKLTARSYVPHAPHYKTIPKPGGGERELTIYQIPDAAVSSYFYGRLLAKNRHRFSSFSYAYRNDRNIHFAIQDIAVDLAQNGRTFIAEFDFSDFFGSIDHTFLFAQLHENGFLVSEEEEDVIKAFLNGRDRGIPQGTSLSLFLANLVCWKLDKTLEKAGLKFARYADDTVIWSPTYAAICESFNIVDAFSREAKVSINVKKSDGISLLAKDGLAAEIASKSSFNFLGYAIGVDRVSIRDKTIQRIKKQVSYLLYRNLVQPLKSTPLKGLVIPANNRDKALLTAIMQIRRYLYGGLLHRDMVAYIKGRRKTLHFKGVMSFYPL…				NZ_LR778301.1_3881011_3902513	3902513	21503	10001	11503
	265272421	RefSeq	NZ_NCXS01000006.1	188341	189843	-	WP_145770474.1	reverse transcriptase domain-containing protein	Denitratisoma oestradiolicum	DSM 16959	GCF_007844305.1	MNLELLLKERIVAECTKLIDRHHAYHNHLHLEWLRNRGRIADAPAKEVKVPEYWALDPKYNPFHVRRNATAIAMSIARKLTARSYVPHAPHYKTIPKPGGGERELTIYQIPDAAVSSYFYGRLLAKNRHRFSSFSYAYRNDRNIHFAIQDIAVDLAQNGRTFIAEFDFSDFFGSIDHTFLFAQLHENGFLVSEEEEDVIKAFLNGRDRGIPQGTSLSLFLANLVCWKLDKTLEKAGLKFARYADDTVIWSPTYAAICESFNIVDAFSREAKVSINVKKSDGISLLAKDGLAAEIASKSSFNFLGYAIGVDRVSIRDKTIQRIKKQVSYLLYRNLVQPLKSTPLKGLVIPANNRDKALLTAIMQIRRYLYGGLLHRDMVAYIKGRRKTLHFKGVMSFYPL…				NZ_NCXS01000006.1_178341_193073_rc	193073	14733	3231	4733
	265272421	INSDC	LR778301.1	3891011	3892513	+	CAB1370879.1	RNA-dependent DNA polymerase	Denitratisoma oestradiolicum	DSM 16959	GCA_902813185.1	MNLELLLKERIVAECTKLIDRHHAYHNHLHLEWLRNRGRIADAPAKEVKVPEYWALDPKYNPFHVRRNATAIAMSIARKLTARSYVPHAPHYKTIPKPGGGERELTIYQIPDAAVSSYFYGRLLAKNRHRFSSFSYAYRNDRNIHFAIQDIAVDLAQNGRTFIAEFDFSDFFGSIDHTFLFAQLHENGFLVSEEEEDVIKAFLNGRDRGIPQGTSLSLFLANLVCWKLDKTLEKAGLKFARYADDTVIWSPTYAAICESFNIVDAFSREAKVSINVKKSDGISLLAKDGLAAEIASKSSFNFLGYAIGVDRVSIRDKTIQRIKKQVSYLLYRNLVQPLKSTPLKGLVIPANNRDKALLTAIMQIRRYLYGGLLHRDMVAYIKGRRKTLHFKGVMSFYPL…				LR778301.1_3881011_3902513	3902513	21503	10001	11503
	265272421	INSDC	NCXS01000006.1	188341	189843	-	TWO80804.1	RNA-dependent DNA polymerase	Denitratisoma oestradiolicum	DSM 16959	GCA_007844305.1	MNLELLLKERIVAECTKLIDRHHAYHNHLHLEWLRNRGRIADAPAKEVKVPEYWALDPKYNPFHVRRNATAIAMSIARKLTARSYVPHAPHYKTIPKPGGGERELTIYQIPDAAVSSYFYGRLLAKNRHRFSSFSYAYRNDRNIHFAIQDIAVDLAQNGRTFIAEFDFSDFFGSIDHTFLFAQLHENGFLVSEEEEDVIKAFLNGRDRGIPQGTSLSLFLANLVCWKLDKTLEKAGLKFARYADDTVIWSPTYAAICESFNIVDAFSREAKVSINVKKSDGISLLAKDGLAAEIASKSSFNFLGYAIGVDRVSIRDKTIQRIKKQVSYLLYRNLVQPLKSTPLKGLVIPANNRDKALLTAIMQIRRYLYGGLLHRDMVAYIKGRRKTLHFKGVMSFYPL…				NCXS01000006.1_178341_193073_rc	193073	14733	3231	4733
	353671864	RefSeq	NZ_JACORT010000004.1	388901	390400	-	WP_187076532.1	reverse transcriptase domain-containing protein	Ramlibacter cellulosilyticus	USB13	GCF_014297465.1	MSLELQLRERLVAECERWIERHHAYHNHLNSEWLRNKARIADAPPKVVQVPEYWDVDRKFNPFYVRSNASAIARSIAGKIRSSTYRPHKPFQKTIPKPGGGQRELTVYQIPDAAVSGYFYSRLLAKNRHRFSSFSYAYRNDRNVHFAIQDIAVDLAQNARTFIAEFDFSDFFGSINHEYLLSQLHENGFFVSDEEKAVIKAFLHGREQGIPQGTSLSLFLANLVCWRLDKSLEKGGLKFARYADDTVIWSPSYTAICESFNIVNAFSLEAGVPINLKKSEGINLLSREGLSSEIASKGSFDFLGYSISVDKISVKIKTVQRIKKQISYILYRNLLQPLKTVPLGAMIIPANDRDKALLVAISQIRRYLYGGLLHREMWAYIKGRRKTLHFKGVMSFYPL…	UG28			NZ_JACORT010000004.1_378901_391121_rc	391121	12221	722	2221
	185383922	RefSeq	NZ_QAIH01000091.1	14404	15903	+	WP_108616372.1	reverse transcriptase domain-containing protein	Acidovorax sp. HMWF029	HMWF029	GCF_003060895.1	MSLEIKIKERILDECAKWIERHHAYHNSLHLDWKRNNDRIAKAPKKEVRVPEYWSIDNKFNPFYVRRNASAIAKSIAAKIENSTYIPNEPFKKKIPKPGGGQRELTVYQIPDAAVSSYFYTRLLAKNRHRFSSFSYAYRNDRNVHFAIQDIAIDLSLNARTFIAEFDFSDFFGSIDHQYLFSQLHENGFFVSNEEESVIKAFLKGRDKGIPQGTSISLFLANLVCWRLDKSLEKGGLKFARYADDTVIWSTSYAAICESFNIVNDFSRNTGVPINLKKSDGISLLSKDGLNAEISHKLDFNFLGYSIGIDKISIRDKTIQRIKKQISYLLYRNLIQPLKTKPLGAMIIPANDRDKALLVALSQVRRYIYGGLLHRELWDYIKGRRNSLRFKGVMSFYPL…	UG28			NZ_QAIH01000091.1_4404_25903	25903	21500	10001	11500
	185383922	INSDC	QAIH01000091.1	14404	15903	+	PTT21775.1	RNA-dependent DNA polymerase	Acidovorax sp. HMWF029	HMWF029	GCA_003060895.1	MSLEIKIKERILDECAKWIERHHAYHNSLHLDWKRNNDRIAKAPKKEVRVPEYWSIDNKFNPFYVRRNASAIAKSIAAKIENSTYIPNEPFKKKIPKPGGGQRELTVYQIPDAAVSSYFYTRLLAKNRHRFSSFSYAYRNDRNVHFAIQDIAIDLSLNARTFIAEFDFSDFFGSIDHQYLFSQLHENGFFVSNEEESVIKAFLKGRDKGIPQGTSISLFLANLVCWRLDKSLEKGGLKFARYADDTVIWSTSYAAICESFNIVNDFSRNTGVPINLKKSDGISLLSKDGLNAEISHKLDFNFLGYSIGIDKISIRDKTIQRIKKQISYLLYRNLIQPLKTKPLGAMIIPANDRDKALLVALSQVRRYIYGGLLHRELWDYIKGRRNSLRFKGVMSFYPL…	UG28			QAIH01000091.1_4404_25903	25903	21500	10001	11500
	127878803	RefSeq	NZ_FOWX01000035.1	47958	49454	+	WP_090504921.1	reverse transcriptase domain-containing protein	Pseudomonas borbori	DSM 17834	GCF_900115555.1	MEQKIYIAIVKECEKLILRHHNYHNKLHIEWVRNTKRISDAPPKKVESPEYWGVDRRFNPFYVKSNAKAIARSIAKKISNRTYVPAEPFRKSIPKSSGGSRELTIYQIPDAAVSRYFYGRLLAKNRHRFSSFSYAYRNDRNVHFAIQDIAIDISQEARTFIAEFDFSDFFGSIDHAYLYSQLHENGFLISDEEEAVIKAFLASREKGIPQGTSISLFLANLVCWKIDKSLEKSGLKFARYADDTVIWSPDYAAICKSFSIINDFSKEAGVSINAKKSDGISLLARDGLPAEIASKNYFNFLGYSIGVGKVSIKETAEKRIKKQISYLLYRSMIQPLRSSPLKGLIIPANDRDKALLVSIMQVRRYMYGGLSNRDITDYISGRKKYLHFKGVMSFYPLLN…	UG28			NZ_FOWX01000035.1_37958_52629	52629	14672	10001	11497
	127878803	INSDC	FOWX01000035.1	47958	49454	+	SFQ14417.1	Reverse transcriptase (RNA-dependent DNA polymerase)	Pseudomonas borbori	DSM 17834	GCA_900115555.1	MEQKIYIAIVKECEKLILRHHNYHNKLHIEWVRNTKRISDAPPKKVESPEYWGVDRRFNPFYVKSNAKAIARSIAKKISNRTYVPAEPFRKSIPKSSGGSRELTIYQIPDAAVSRYFYGRLLAKNRHRFSSFSYAYRNDRNVHFAIQDIAIDISQEARTFIAEFDFSDFFGSIDHAYLYSQLHENGFLISDEEEAVIKAFLASREKGIPQGTSISLFLANLVCWKIDKSLEKSGLKFARYADDTVIWSPDYAAICKSFSIINDFSKEAGVSINAKKSDGISLLARDGLPAEIASKNYFNFLGYSIGVGKVSIKETAEKRIKKQISYLLYRSMIQPLRSSPLKGLIIPANDRDKALLVSIMQVRRYMYGGLSNRDITDYISGRKKYLHFKGVMSFYPLLN…	UG28			FOWX01000035.1_37958_52629	52629	14672	10001	11497
	390241883	RefSeq	NZ_CP067024.1	6248941	6250437	+	WP_200380626.1	reverse transcriptase domain-containing protein	Pseudomonas syringae pv. maculicola	MAFF 302723	GCF_016599655.1	MEQKIYIAIVKECEKLILRHHSYHNKLHIDWVRNTKRISDAPSKKVESPEYWEVDRRFNPFYVKSNAKAIARSIAKKISNRTYAPAEPFRKSIPKSSGGSRELTIYQIPDAAISRYFYSRLLDKNRHRFSSFSYAYRNDRNVHFAIQDIAIDISQEARTFIAEFDFSDFFGSIDHTYLYSQLHENGFLISDEEEAVIKAFLASRDKGIPQGTSISLFLANLVCWKIDKSLEKSGLKFARYADDTVIWSPDYAAICKSFSIINDFSKEAGVSINAKKSDGISLLARDGLPAEIASKSYLNFLGYSIGVGKVSIKESAEKRIKKQMAYLLYRSMIQPLKSSPLKGLVIPANDRDKALLVSIMQVRRYMYGGLSNRDITDYISGRKKYLQFKGVMSFYPLLN…				NZ_CP067024.1_6238941_6260437	6260437	21497	10001	11497
	390241883	INSDC	CP067024.1	6248941	6250437	+	QQN27362.1	RNA-dependent DNA polymerase	Pseudomonas syringae pv. maculicola	MAFF 302723	GCA_016599655.1	MEQKIYIAIVKECEKLILRHHSYHNKLHIDWVRNTKRISDAPSKKVESPEYWEVDRRFNPFYVKSNAKAIARSIAKKISNRTYAPAEPFRKSIPKSSGGSRELTIYQIPDAAISRYFYSRLLDKNRHRFSSFSYAYRNDRNVHFAIQDIAIDISQEARTFIAEFDFSDFFGSIDHTYLYSQLHENGFLISDEEEAVIKAFLASRDKGIPQGTSISLFLANLVCWKIDKSLEKSGLKFARYADDTVIWSPDYAAICKSFSIINDFSKEAGVSINAKKSDGISLLARDGLPAEIASKSYLNFLGYSIGVGKVSIKESAEKRIKKQMAYLLYRSMIQPLKSSPLKGLVIPANDRDKALLVSIMQVRRYMYGGLSNRDITDYISGRKKYLQFKGVMSFYPLLN…				CP067024.1_6238941_6260437	6260437	21497	10001	11497
	175670289	RefSeq	NZ_JACMZO010000008.1	856	2352	-	WP_102617655.1	reverse transcriptase domain-containing protein	Pseudomonas sp. GW704-F5	GW704-F5	GCF_017349525.1	MEQKIYIAIVKECEKLILRHHSYHNKLHIDWVRNTKRISDAPPKKVESPEYWKVDRRFNPFYVKSNAKAIARSIAKKISNRTYAPAEPFRKSIPKSSGGSRELTIYQIPDAAISRYFYSRLLDKNRHRFSSFSYAYRNDRNVHFAIQDIAIDISQEARTFIAEFDFSDFFGSIDHTYLYSQLHENGFLISDEEEAVIKAFLASRDKGIPQGTSISLFLANLVCWKIDKSLEKSGLKFARYADDTVIWSPDYAAICKSFSIINDFSKEAGVSINAKKSDGISLLARDGLPAEIASKSYLNFLGYSIGVGKVSIKESAEKRIKKHMAYLLYRSMIQPLKSSPLRGLVIPANDRDKALLVSIMQVRRYMYGGLSNRDITDYISGRKKYLQFKGVMSFYPLLN…				NZ_JACMZO010000008.1_1_12352_rc	12352	12352	10001	11497
	175670289	RefSeq	NZ_JACMZP010000002.1	276020	277516	+	WP_102617655.1	reverse transcriptase domain-containing protein	Pseudomonas sp. GW704-F3	GW704-F3	GCF_017349545.1	MEQKIYIAIVKECEKLILRHHSYHNKLHIDWVRNTKRISDAPPKKVESPEYWKVDRRFNPFYVKSNAKAIARSIAKKISNRTYAPAEPFRKSIPKSSGGSRELTIYQIPDAAISRYFYSRLLDKNRHRFSSFSYAYRNDRNVHFAIQDIAIDISQEARTFIAEFDFSDFFGSIDHTYLYSQLHENGFLISDEEEAVIKAFLASRDKGIPQGTSISLFLANLVCWKIDKSLEKSGLKFARYADDTVIWSPDYAAICKSFSIINDFSKEAGVSINAKKSDGISLLARDGLPAEIASKSYLNFLGYSIGVGKVSIKESAEKRIKKHMAYLLYRSMIQPLKSSPLRGLVIPANDRDKALLVSIMQVRRYMYGGLSNRDITDYISGRKKYLQFKGVMSFYPLLN…				NZ_JACMZP010000002.1_266020_278371	278371	12352	10001	11497
	175670289	RefSeq	NZ_JACMZQ010000002.1	856	2352	-	WP_102617655.1	reverse transcriptase domain-containing protein	Pseudomonas sp. GW704-F2	GW704-F2	GCF_017349515.1	MEQKIYIAIVKECEKLILRHHSYHNKLHIDWVRNTKRISDAPPKKVESPEYWKVDRRFNPFYVKSNAKAIARSIAKKISNRTYAPAEPFRKSIPKSSGGSRELTIYQIPDAAISRYFYSRLLDKNRHRFSSFSYAYRNDRNVHFAIQDIAIDISQEARTFIAEFDFSDFFGSIDHTYLYSQLHENGFLISDEEEAVIKAFLASRDKGIPQGTSISLFLANLVCWKIDKSLEKSGLKFARYADDTVIWSPDYAAICKSFSIINDFSKEAGVSINAKKSDGISLLARDGLPAEIASKSYLNFLGYSIGVGKVSIKESAEKRIKKHMAYLLYRSMIQPLKSSPLRGLVIPANDRDKALLVSIMQVRRYMYGGLSNRDITDYISGRKKYLQFKGVMSFYPLLN…				NZ_JACMZQ010000002.1_1_12352_rc	12352	12352	10001	11497
	175670289	RefSeq	NZ_JACMZR010000006.1	856	2352	-	WP_102617655.1	reverse transcriptase domain-containing protein	Pseudomonas sp. GW704-E3	GW704-E3	GCF_017349575.1	MEQKIYIAIVKECEKLILRHHSYHNKLHIDWVRNTKRISDAPPKKVESPEYWKVDRRFNPFYVKSNAKAIARSIAKKISNRTYAPAEPFRKSIPKSSGGSRELTIYQIPDAAISRYFYSRLLDKNRHRFSSFSYAYRNDRNVHFAIQDIAIDISQEARTFIAEFDFSDFFGSIDHTYLYSQLHENGFLISDEEEAVIKAFLASRDKGIPQGTSISLFLANLVCWKIDKSLEKSGLKFARYADDTVIWSPDYAAICKSFSIINDFSKEAGVSINAKKSDGISLLARDGLPAEIASKSYLNFLGYSIGVGKVSIKESAEKRIKKHMAYLLYRSMIQPLKSSPLRGLVIPANDRDKALLVSIMQVRRYMYGGLSNRDITDYISGRKKYLQFKGVMSFYPLLN…				NZ_JACMZR010000006.1_1_12352_rc	12352	12352	10001	11497
	175670289	RefSeq	NZ_PODZ01000003.1	933	2429	-	WP_102617655.1	reverse transcriptase domain-containing protein	Pseudomonas sp. GW704-F3	GW704-F3	GCF_002882855.1	MEQKIYIAIVKECEKLILRHHSYHNKLHIDWVRNTKRISDAPPKKVESPEYWKVDRRFNPFYVKSNAKAIARSIAKKISNRTYAPAEPFRKSIPKSSGGSRELTIYQIPDAAISRYFYSRLLDKNRHRFSSFSYAYRNDRNVHFAIQDIAIDISQEARTFIAEFDFSDFFGSIDHTYLYSQLHENGFLISDEEEAVIKAFLASRDKGIPQGTSISLFLANLVCWKIDKSLEKSGLKFARYADDTVIWSPDYAAICKSFSIINDFSKEAGVSINAKKSDGISLLARDGLPAEIASKSYLNFLGYSIGVGKVSIKESAEKRIKKHMAYLLYRSMIQPLKSSPLRGLVIPANDRDKALLVSIMQVRRYMYGGLSNRDITDYISGRKKYLQFKGVMSFYPLLN…				NZ_PODZ01000003.1_1_12429_rc	12429	12429	10001	11497
	175670289	RefSeq	NZ_POEB01000008.1	933	2429	-	WP_102617655.1	reverse transcriptase domain-containing protein	Pseudomonas sp. GW704-F5	GW704-F5	GCF_002882895.1	MEQKIYIAIVKECEKLILRHHSYHNKLHIDWVRNTKRISDAPPKKVESPEYWKVDRRFNPFYVKSNAKAIARSIAKKISNRTYAPAEPFRKSIPKSSGGSRELTIYQIPDAAISRYFYSRLLDKNRHRFSSFSYAYRNDRNVHFAIQDIAIDISQEARTFIAEFDFSDFFGSIDHTYLYSQLHENGFLISDEEEAVIKAFLASRDKGIPQGTSISLFLANLVCWKIDKSLEKSGLKFARYADDTVIWSPDYAAICKSFSIINDFSKEAGVSINAKKSDGISLLARDGLPAEIASKSYLNFLGYSIGVGKVSIKESAEKRIKKHMAYLLYRSMIQPLKSSPLRGLVIPANDRDKALLVSIMQVRRYMYGGLSNRDITDYISGRKKYLQFKGVMSFYPLLN…				NZ_POEB01000008.1_1_12429_rc	12429	12429	10001	11497
	175670289	RefSeq	NZ_POEC01000013.1	933	2429	-	WP_102617655.1	reverse transcriptase domain-containing protein	Pseudomonas sp. GW704-F2	GW704-F2	GCF_002881895.1	MEQKIYIAIVKECEKLILRHHSYHNKLHIDWVRNTKRISDAPPKKVESPEYWKVDRRFNPFYVKSNAKAIARSIAKKISNRTYAPAEPFRKSIPKSSGGSRELTIYQIPDAAISRYFYSRLLDKNRHRFSSFSYAYRNDRNVHFAIQDIAIDISQEARTFIAEFDFSDFFGSIDHTYLYSQLHENGFLISDEEEAVIKAFLASRDKGIPQGTSISLFLANLVCWKIDKSLEKSGLKFARYADDTVIWSPDYAAICKSFSIINDFSKEAGVSINAKKSDGISLLARDGLPAEIASKSYLNFLGYSIGVGKVSIKESAEKRIKKHMAYLLYRSMIQPLKSSPLRGLVIPANDRDKALLVSIMQVRRYMYGGLSNRDITDYISGRKKYLQFKGVMSFYPLLN…				NZ_POEC01000013.1_1_12429_rc	12429	12429	10001	11497
	175670289	INSDC	PODZ01000003.1	933	2429	-	PMU93285.1	RNA-dependent DNA polymerase	Pseudomonas sp. GW704-F3	GW704-F3	GCA_002882855.1	MEQKIYIAIVKECEKLILRHHSYHNKLHIDWVRNTKRISDAPPKKVESPEYWKVDRRFNPFYVKSNAKAIARSIAKKISNRTYAPAEPFRKSIPKSSGGSRELTIYQIPDAAISRYFYSRLLDKNRHRFSSFSYAYRNDRNVHFAIQDIAIDISQEARTFIAEFDFSDFFGSIDHTYLYSQLHENGFLISDEEEAVIKAFLASRDKGIPQGTSISLFLANLVCWKIDKSLEKSGLKFARYADDTVIWSPDYAAICKSFSIINDFSKEAGVSINAKKSDGISLLARDGLPAEIASKSYLNFLGYSIGVGKVSIKESAEKRIKKHMAYLLYRSMIQPLKSSPLRGLVIPANDRDKALLVSIMQVRRYMYGGLSNRDITDYISGRKKYLQFKGVMSFYPLLN…				PODZ01000003.1_1_12429_rc	12429	12429	10001	11497
	175670289	INSDC	POEB01000008.1	933	2429	-	PMU96174.1	RNA-dependent DNA polymerase	Pseudomonas sp. GW704-F5	GW704-F5	GCA_002882895.1	MEQKIYIAIVKECEKLILRHHSYHNKLHIDWVRNTKRISDAPPKKVESPEYWKVDRRFNPFYVKSNAKAIARSIAKKISNRTYAPAEPFRKSIPKSSGGSRELTIYQIPDAAISRYFYSRLLDKNRHRFSSFSYAYRNDRNVHFAIQDIAIDISQEARTFIAEFDFSDFFGSIDHTYLYSQLHENGFLISDEEEAVIKAFLASRDKGIPQGTSISLFLANLVCWKIDKSLEKSGLKFARYADDTVIWSPDYAAICKSFSIINDFSKEAGVSINAKKSDGISLLARDGLPAEIASKSYLNFLGYSIGVGKVSIKESAEKRIKKHMAYLLYRSMIQPLKSSPLRGLVIPANDRDKALLVSIMQVRRYMYGGLSNRDITDYISGRKKYLQFKGVMSFYPLLN…				POEB01000008.1_1_12429_rc	12429	12429	10001	11497
	175670289	INSDC	POEC01000013.1	933	2429	-	PMV32898.1	RNA-dependent DNA polymerase	Pseudomonas sp. GW704-F2	GW704-F2	GCA_002881895.1	MEQKIYIAIVKECEKLILRHHSYHNKLHIDWVRNTKRISDAPPKKVESPEYWKVDRRFNPFYVKSNAKAIARSIAKKISNRTYAPAEPFRKSIPKSSGGSRELTIYQIPDAAISRYFYSRLLDKNRHRFSSFSYAYRNDRNVHFAIQDIAIDISQEARTFIAEFDFSDFFGSIDHTYLYSQLHENGFLISDEEEAVIKAFLASRDKGIPQGTSISLFLANLVCWKIDKSLEKSGLKFARYADDTVIWSPDYAAICKSFSIINDFSKEAGVSINAKKSDGISLLARDGLPAEIASKSYLNFLGYSIGVGKVSIKESAEKRIKKHMAYLLYRSMIQPLKSSPLRGLVIPANDRDKALLVSIMQVRRYMYGGLSNRDITDYISGRKKYLQFKGVMSFYPLLN…				POEC01000013.1_1_12429_rc	12429	12429	10001	11497
	175670835	RefSeq	NZ_POEA01000064.1	31965	32968	+	WP_102667102.1	reverse transcriptase domain-containing protein	Pseudomonas sp. MPBD4-3	MPBD4-3	GCF_002882875.1	MEQKIYIAIVKECEKLILRHHSYHNKLHIDWVRNTKRISDAPPKKVESPEYWKVDRRFNPFYVKSNAKAIARSIAKKISNRTYAPAEPFRKSIPKSSGGSRELTIYQIPDAAISRYFYSRLLDKNRHRFSSFSYAYRNDRNVHFAIQDIAIDISQEARTFIAEFDFSDFFGSIDHTYLYSQLHENGFLISDEEEAVIKAFLASRDKGIPQGTSISLFLANLVCWKIDKSLEKSGLKFARYADDTVIWSPDYAAICKSFSIINDFSKEAGVSINAKKSDGISLLARDGLPAEIASKSYLNFLGYSIGVGKVSIKESAEKRIKKHMAYLLYRSMIQP				NZ_POEA01000064.1_21965_32968	32968	11004	10001	11004
	175670835	INSDC	POEA01000064.1	31965	32968	+	PMU99974.1	RNA-dependent DNA polymerase	Pseudomonas sp. MPBD4-3	MPBD4-3	GCA_002882875.1	MEQKIYIAIVKECEKLILRHHSYHNKLHIDWVRNTKRISDAPPKKVESPEYWKVDRRFNPFYVKSNAKAIARSIAKKISNRTYAPAEPFRKSIPKSSGGSRELTIYQIPDAAISRYFYSRLLDKNRHRFSSFSYAYRNDRNVHFAIQDIAIDISQEARTFIAEFDFSDFFGSIDHTYLYSQLHENGFLISDEEEAVIKAFLASRDKGIPQGTSISLFLANLVCWKIDKSLEKSGLKFARYADDTVIWSPDYAAICKSFSIINDFSKEAGVSINAKKSDGISLLARDGLPAEIASKSYLNFLGYSIGVGKVSIKESAEKRIKKHMAYLLYRSMIQP				POEA01000064.1_21965_32968	32968	11004	10001	11004
	606303521	RefSeq	NZ_LGLC01000144.1	1	990	+	WP_269058745.1	reverse transcriptase domain-containing protein	Pseudomonas syringae pv. maculicola str. M6	M6	NA	RRWADHTYLYSQLHENGFLISDEEEAVIKAFLASRDKGIPQGTSISLFLANLVCWKIDKSLEKSGLKFARYADDTVIWSPDYAAICKSFSIINDFSKEAGVSINAKKSDGISLLARDGLPAEIASKSYLNFLGYSISVGKVSIKESAEKRIKKQMAYLLYRSMIQPLKSSPLKGLVIPANDRDKALLVSIMQVRRYMYGGLSNRDITDYISGRKKYLQFKGVMSFYPLLNDESQLRNLDGWLVSMIYRCIQLRSKLLILHGFNRQHSFPFNVAHKNLVEQLGRRRIKGKRLLEIPSFTLIYRALQRGLREAGIEKVMHPQSLKYEYKGI				NZ_LGLC01000144.1_1_7494	7494	7494	1	990
	575133824	RefSeq	NZ_JACMZS010000066.1	1	941	-	WP_258538543.1	reverse transcriptase domain-containing protein	Pseudomonas sp. GW704-E2	GW704-E2	GCF_017349595.1	MEQKIYIAIVKECEKLILRHHSYHNKLHIDWVRNTKRISDAPPKKVESPEYWKVDRRFNPFYVKSNAKAIARSIAKKISNRTYAPAEPFRKSIPKSSGGSRELTIYQIPDAAISRYFYSRLLDKNRHRFSSFSYAYRNDRNVHFAIQDIAIDISQEARTFIAEFDFSDFFGSIDHTYLYSQLHENGFLISDEEEAVIKAFLASRDKGIPQGTSISLFLANLVCWKIDKSLEKSGLKFARYADDTVIWSPDYAAICKSFSIINDFSKEAGVSINAKKSDGISLLARDGLPAEIASKSYLNFLGYSIGVGKVSIK				NZ_JACMZS010000066.1_1_10941_rc	10941	10941	10001	10941
	606336269	RefSeq	NZ_JYHH01000128.1	77	1126	-	WP_269082241.1	reverse transcriptase domain-containing protein	Pseudomonas syringae pv. maculicola	CFBP 1657	GCF_000935725.1	SEIAQNEPGYISASMLYRSSNCDCRRWADHTYLYSQLHENGFLISDEEEAVIKAFLASRDKGIPQGTSISLFLANLVCWKIDKSLEKSGLKFARYADDTVIWSPDYAAICKSFSIINDFSKEAGVSINAKKSDGISLLARDGLPAEIASKSYLNFLGYSISVGKVSIKESAEKRIKKQMAYLLYRSMIQPLKSSPLKGLVIPANDRDKALLVSIMQVRRYMYGGLSNRDITDYISGRKKYLQFKGVMSFYPLLNDESQLRNLDGWLVSMIYRCIQLRSKLLILHGFNRQHSFPFNVAHKNLVEQLGRRRIKGKRLLEIPSFTLIYRALQRGLREAGIEKVMHPQSLRKL				NZ_JYHH01000128.1_1_1126_rc	1126	1126	1	1050
	91958455	INSDC	LGLC01000144.1	196	990	+	KPC09466.1	Retron-type reverse transcriptase	Pseudomonas syringae pv. maculicola str. M6	M6	GCA_001294165.1	MKFARYADDTVIWSPDYAAICKSFSIINDFSKEAGVSINAKKSDGISLLARDGLPAEIASKSYLNFLGYSISVGKVSIKESAEKRIKKQMAYLLYRSMIQPLKSSPLKGLVIPANDRDKALLVSIMQVRRYMYGGLSNRDITDYISGRKKYLQFKGVMSFYPLLNDESQLRNLDGWLVSMIYRCIQLRSKLLILHGFNRQHSFPFNVAHKNLVEQLGRRRIKGKRLLEIPSFTLIYRALQRGLREAGIEKVMHPQSLKYEYKGI				LGLC01000144.1_1_7494	7494	7494	196	990
	550500521	RefSeq	NZ_LJQR01000054.1	1	755	+	WP_248842659.1	reverse transcriptase domain-containing protein	Pseudomonas syringae pv. maculicola	ICMP 3935	GCF_001400855.1	RWADHTYLYSQLHENGFLISDEEEAVIKAFLASRDKGIPQGTSISLFLANLVCWKIDKSLEKSGLKFARYADDTVIWSPDYAAICKSFSIINDFSKEAGVSINAKKSDGISLLARDGLPAEIASKSYLNFLGYSISVGKVSIKESAEKRIKKQMAYLLYRSMIQPLKSSPLKGLVIPANDRDKALLVSIMQVRRYMYGGLSNRDITDYISGRKKYLQFKGVMSFYPLLNDESQLRNLDGWLVSMIYRCIQL				NZ_LJQR01000054.1_1_755	755	755	1	755
	94326536	RefSeq	NZ_JYHH01000018.1	99114	99644	+	WP_149037181.1	hypothetical protein	Pseudomonas syringae pv. maculicola	CFBP 1657	GCF_000935725.1	MEQKIYIAIVKECEKLILRHHSYHNKLHIDWVRNTKRISDAPSKKVESPEYWEVDRRFNPFYVKSNAKAIARSIAKKISNRTYAPAEPFRKSIPKSSGGSRELTIYQIPDAAISRYFYSRLLDKNRHRFSSFSYAYRNDRNVHFAIQDIAIDISQEARTFIAEFDFSDFFGSIDHT				NZ_JYHH01000018.1_89114_99734	99734	10621	10001	10531
	94326536	RefSeq	NZ_LGLC01000068.1	4606	5136	+	WP_149037181.1	hypothetical protein	Pseudomonas syringae pv. maculicola str. M6	M6	GCF_001294165.1	MEQKIYIAIVKECEKLILRHHSYHNKLHIDWVRNTKRISDAPSKKVESPEYWEVDRRFNPFYVKSNAKAIARSIAKKISNRTYAPAEPFRKSIPKSSGGSRELTIYQIPDAAISRYFYSRLLDKNRHRFSSFSYAYRNDRNVHFAIQDIAIDISQEARTFIAEFDFSDFFGSIDHT				NZ_LGLC01000068.1_1_5154	5154	5154	4606	5136
	94326536	RefSeq	NZ_LJQR01000218.1	17	547	-	WP_149037181.1	hypothetical protein	Pseudomonas syringae pv. maculicola	ICMP 3935	GCF_001400855.1	MEQKIYIAIVKECEKLILRHHSYHNKLHIDWVRNTKRISDAPSKKVESPEYWEVDRRFNPFYVKSNAKAIARSIAKKISNRTYAPAEPFRKSIPKSSGGSRELTIYQIPDAAISRYFYSRLLDKNRHRFSSFSYAYRNDRNVHFAIQDIAIDISQEARTFIAEFDFSDFFGSIDHT				NZ_LJQR01000218.1_1_10547_rc	10547	10547	10001	10531
	94326536	INSDC	LJQR01000218.1	17	547	-	KPX67944.1	hypothetical protein	Pseudomonas syringae pv. maculicola	ICMP 3935	GCA_001400855.1	MEQKIYIAIVKECEKLILRHHSYHNKLHIDWVRNTKRISDAPSKKVESPEYWEVDRRFNPFYVKSNAKAIARSIAKKISNRTYAPAEPFRKSIPKSSGGSRELTIYQIPDAAISRYFYSRLLDKNRHRFSSFSYAYRNDRNVHFAIQDIAIDISQEARTFIAEFDFSDFFGSIDHT				LJQR01000218.1_1_10547_rc	10547	10547	10001	10531
	570041604	RefSeq	NZ_POEA01000190.1	1	510	+	WP_256583812.1	hypothetical protein	Pseudomonas sp. MPBD4-3	MPBD4-3	GCF_002882875.1	RSMIQPLKSSPLRGLVIPANDRDKALLVSIMQVRRYMYGGLSNRDITDYISGRKKYLQFKGVMSFYPLLNDESQLRNLDGWLVSMIYRCIQLRSKLLILHGFNRLHSFPFNVAHKNLVEQLGRRRIKGKRLLEIPSFTLIYRALQRGLREAGIEKVMHPQSLKYEYKGI				NZ_POEA01000190.1_1_737	737	737	1	510
	140769778	INSDC	CP031449.2	14959	16461	+	AXN29535.1	RNA-dependent DNA polymerase	Pseudomonas aeruginosa	97	GCA_002411865.3	MRMEQKIYIAIVKECEKLILRHHSYHNKLHVDWVRNTKRISDAPPKVVETPEYWSVDRRFNPFYVKSNAKAIARSIAKKISNRTYVPAEPFRKSIPKSGGGTRELTIYQIPDAAVSQYFYGRLLAKNRHRFSSFSYAYRNDRNVHFAIQDIAVDISRDARTFIAEFDFSDFFGSIDHDYLYGQLHENGFYVSEEEEAVIRSFLAARAKGIPQGTSISLFLANLVCWKIDKTLEKSGLKFARYADDTVIWSPDYAAICKSFTIINDFSKEAGVPINAKKSDGISLLAREGLPAEIASKNYFNFLGYSIGVGKVSIREASQKRIKKQISYLLYRSMIQPLKSSPLRGLVIPHNNRDKALLVAIMQVRRYMYGGLSNRDITDYISGRKRHLHFKGVMSFYPL…				CP031449.2_4959_26461	26461	21503	10001	11503
	140769778	INSDC	NXHN01000007.1	130831	132333	+	PCM99329.1	RNA-dependent DNA polymerase	Pseudomonas aeruginosa	142	GCA_002411785.1	MRMEQKIYIAIVKECEKLILRHHSYHNKLHVDWVRNTKRISDAPPKVVETPEYWSVDRRFNPFYVKSNAKAIARSIAKKISNRTYVPAEPFRKSIPKSGGGTRELTIYQIPDAAVSQYFYGRLLAKNRHRFSSFSYAYRNDRNVHFAIQDIAVDISRDARTFIAEFDFSDFFGSIDHDYLYGQLHENGFYVSEEEEAVIRSFLAARAKGIPQGTSISLFLANLVCWKIDKTLEKSGLKFARYADDTVIWSPDYAAICKSFTIINDFSKEAGVPINAKKSDGISLLAREGLPAEIASKNYFNFLGYSIGVGKVSIREASQKRIKKQISYLLYRSMIQPLKSSPLRGLVIPHNNRDKALLVAIMQVRRYMYGGLSNRDITDYISGRKRHLHFKGVMSFYPL…				NXHN01000007.1_120831_132646	132646	11816	10001	11503
	140769778	INSDC	NXHO01000005.1	166419	167921	+	PCN06078.1	RNA-dependent DNA polymerase	Pseudomonas aeruginosa	140	GCA_002411815.1	MRMEQKIYIAIVKECEKLILRHHSYHNKLHVDWVRNTKRISDAPPKVVETPEYWSVDRRFNPFYVKSNAKAIARSIAKKISNRTYVPAEPFRKSIPKSGGGTRELTIYQIPDAAVSQYFYGRLLAKNRHRFSSFSYAYRNDRNVHFAIQDIAVDISRDARTFIAEFDFSDFFGSIDHDYLYGQLHENGFYVSEEEEAVIRSFLAARAKGIPQGTSISLFLANLVCWKIDKTLEKSGLKFARYADDTVIWSPDYAAICKSFTIINDFSKEAGVPINAKKSDGISLLAREGLPAEIASKNYFNFLGYSIGVGKVSIREASQKRIKKQISYLLYRSMIQPLKSSPLRGLVIPHNNRDKALLVAIMQVRRYMYGGLSNRDITDYISGRKRHLHFKGVMSFYPL…				NXHO01000005.1_156419_168234	168234	11816	10001	11503
	140769778	INSDC	NXHP01000005.1	167725	169227	+	PCN17797.1	RNA-dependent DNA polymerase	Pseudomonas aeruginosa	130	GCA_002411845.1	MRMEQKIYIAIVKECEKLILRHHSYHNKLHVDWVRNTKRISDAPPKVVETPEYWSVDRRFNPFYVKSNAKAIARSIAKKISNRTYVPAEPFRKSIPKSGGGTRELTIYQIPDAAVSQYFYGRLLAKNRHRFSSFSYAYRNDRNVHFAIQDIAVDISRDARTFIAEFDFSDFFGSIDHDYLYGQLHENGFYVSEEEEAVIRSFLAARAKGIPQGTSISLFLANLVCWKIDKTLEKSGLKFARYADDTVIWSPDYAAICKSFTIINDFSKEAGVPINAKKSDGISLLAREGLPAEIASKNYFNFLGYSIGVGKVSIREASQKRIKKQISYLLYRSMIQPLKSSPLRGLVIPHNNRDKALLVAIMQVRRYMYGGLSNRDITDYISGRKRHLHFKGVMSFYPL…				NXHP01000005.1_157725_169540	169540	11816	10001	11503
	140769778	INSDC	CP035739.1	4083791	4085293	-	QBC11408.1	RNA-dependent DNA polymerase	Pseudomonas aeruginosa	1334/14	GCA_004193735.1	MRMEQKIYIAIVKECEKLILRHHSYHNKLHVDWVRNTKRISDAPPKVVETPEYWSVDRRFNPFYVKSNAKAIARSIAKKISNRTYVPAEPFRKSIPKSGGGTRELTIYQIPDAAVSQYFYGRLLAKNRHRFSSFSYAYRNDRNVHFAIQDIAVDISRDARTFIAEFDFSDFFGSIDHDYLYGQLHENGFYVSEEEEAVIRSFLAARAKGIPQGTSISLFLANLVCWKIDKTLEKSGLKFARYADDTVIWSPDYAAICKSFTIINDFSKEAGVPINAKKSDGISLLAREGLPAEIASKNYFNFLGYSIGVGKVSIREASQKRIKKQISYLLYRSMIQPLKSSPLRGLVIPHNNRDKALLVAIMQVRRYMYGGLSNRDITDYISGRKRHLHFKGVMSFYPL…				CP035739.1_4073791_4095293_rc	4095293	21503	10001	11503
	140769778	INSDC	NSXU01000010.1	36768	38270	-	RQC96102.1	RNA-dependent DNA polymerase	Pseudomonas aeruginosa	AUS077	GCA_003839285.1	MRMEQKIYIAIVKECEKLILRHHSYHNKLHVDWVRNTKRISDAPPKVVETPEYWSVDRRFNPFYVKSNAKAIARSIAKKISNRTYVPAEPFRKSIPKSGGGTRELTIYQIPDAAVSQYFYGRLLAKNRHRFSSFSYAYRNDRNVHFAIQDIAVDISRDARTFIAEFDFSDFFGSIDHDYLYGQLHENGFYVSEEEEAVIRSFLAARAKGIPQGTSISLFLANLVCWKIDKTLEKSGLKFARYADDTVIWSPDYAAICKSFTIINDFSKEAGVPINAKKSDGISLLAREGLPAEIASKNYFNFLGYSIGVGKVSIREASQKRIKKQISYLLYRSMIQPLKSSPLRGLVIPHNNRDKALLVAIMQVRRYMYGGLSNRDITDYISGRKRHLHFKGVMSFYPL…				NSXU01000010.1_26768_48270_rc	48270	21503	10001	11503
	140769778	INSDC	RWWL01000115.1	314	1816	-	RTA86024.1	RNA-dependent DNA polymerase	Pseudomonas aeruginosa	R4671	GCA_003954285.1	MRMEQKIYIAIVKECEKLILRHHSYHNKLHVDWVRNTKRISDAPPKVVETPEYWSVDRRFNPFYVKSNAKAIARSIAKKISNRTYVPAEPFRKSIPKSGGGTRELTIYQIPDAAVSQYFYGRLLAKNRHRFSSFSYAYRNDRNVHFAIQDIAVDISRDARTFIAEFDFSDFFGSIDHDYLYGQLHENGFYVSEEEEAVIRSFLAARAKGIPQGTSISLFLANLVCWKIDKTLEKSGLKFARYADDTVIWSPDYAAICKSFTIINDFSKEAGVPINAKKSDGISLLAREGLPAEIASKNYFNFLGYSIGVGKVSIREASQKRIKKQISYLLYRSMIQPLKSSPLRGLVIPHNNRDKALLVAIMQVRRYMYGGLSNRDITDYISGRKRHLHFKGVMSFYPL…				RWWL01000115.1_1_11816_rc	11816	11816	10001	11503
	140769778	INSDC	RXUP01000066.1	83	1585	-	RTU49863.1	RNA-dependent DNA polymerase	Pseudomonas aeruginosa	MRSN2444	GCA_003969055.1	MRMEQKIYIAIVKECEKLILRHHSYHNKLHVDWVRNTKRISDAPPKVVETPEYWSVDRRFNPFYVKSNAKAIARSIAKKISNRTYVPAEPFRKSIPKSGGGTRELTIYQIPDAAVSQYFYGRLLAKNRHRFSSFSYAYRNDRNVHFAIQDIAVDISRDARTFIAEFDFSDFFGSIDHDYLYGQLHENGFYVSEEEEAVIRSFLAARAKGIPQGTSISLFLANLVCWKIDKTLEKSGLKFARYADDTVIWSPDYAAICKSFTIINDFSKEAGVPINAKKSDGISLLAREGLPAEIASKNYFNFLGYSIGVGKVSIREASQKRIKKQISYLLYRSMIQPLKSSPLRGLVIPHNNRDKALLVAIMQVRRYMYGGLSNRDITDYISGRKRHLHFKGVMSFYPL…				RXUP01000066.1_1_11585_rc	11585	11585	10001	11503
	140769778	INSDC	CP053747.1	14951	16453	+	UIE09708.1	RNA-dependent DNA polymerase	Pseudomonas aeruginosa	Pae1255-NDM1	GCA_021378395.1	MRMEQKIYIAIVKECEKLILRHHSYHNKLHVDWVRNTKRISDAPPKVVETPEYWSVDRRFNPFYVKSNAKAIARSIAKKISNRTYVPAEPFRKSIPKSGGGTRELTIYQIPDAAVSQYFYGRLLAKNRHRFSSFSYAYRNDRNVHFAIQDIAVDISRDARTFIAEFDFSDFFGSIDHDYLYGQLHENGFYVSEEEEAVIRSFLAARAKGIPQGTSISLFLANLVCWKIDKTLEKSGLKFARYADDTVIWSPDYAAICKSFTIINDFSKEAGVPINAKKSDGISLLAREGLPAEIASKNYFNFLGYSIGVGKVSIREASQKRIKKQISYLLYRSMIQPLKSSPLRGLVIPHNNRDKALLVAIMQVRRYMYGGLSNRDITDYISGRKRHLHFKGVMSFYPL…				CP053747.1_4951_26453	26453	21503	10001	11503
	403240133	RefSeq	NZ_JTMY01000049.1	350	1846	-	WP_202966183.1	reverse transcriptase domain-containing protein	Pseudomonas aeruginosa	AZPAE15048	GCF_000793135.1	MEQKIYIAIVKECEKLILRHHSYHNKLHVDWVRNTKRISDAPPKVVETPEYWSVDRRFNPFYVKSNAKAIARSIAKKISNRTYVPAEPFRKSIPKSGGGTRELTIYQIPDAAVSQYFYGRLLAKNRHRFSSFSYAYRNDRNVHFAIQDIAVDISRDARTFIAEFDFSVFFGSIDHDYLYGQLHENGFYVSEEEEAVIRSFLAARAKGIPQGTSISLFLANLVCWKIDKTLEKSGLKFARYADDTVIWSPDYAAICKSFTIINDFSKEAGVPINAKKSDGISLLAREGLPAEIASKNYFNFLGYSIGVGKVSIREASQKRIKKQISYLLYRSMIQPLKSSPLRGLVIPHNNRDKALLVAIMQVRRYMYGGLSNRDITDYISGRKRHLHFKGVMSFYPLLN…				NZ_JTMY01000049.1_1_11846_rc	11846	11846	10001	11497
	100610610	RefSeq	NZ_CAHPSG010000008.1	687	2183	-	WP_071567741.1	reverse transcriptase domain-containing protein	Pseudomonas aeruginosa	NA	GCF_903684655.1	MEQKIYIAIVKECEKLILRHHSYHNKLHVDWVRNTKRISDAPPKVVETPEYWSVDRRFNPFYVKSNAKAIARSIAKKISNRTYVPAEPFRKSIPKSGGGTRELTIYQIPDAAVSQYFYGRLLAKNRHRFSSFSYAYRNDRNVHFAIQDIAVDISRDARTFIAEFDFSDFFGSIDHDYLYGQLHENGFYVSEEEEAVIRSFLAARAKGIPQGTSISLFLANLVCWKIDKTLEKSGLKFARYADDTVIWSPDYAAICKSFTIINDFSKEAGVPINAKKSDGISLLAREGLPAEIASKNYFNFLGYSIGVGKVSIREASQKRIKKQISYLLYRSMIQPLKSSPLRGLVIPHNNRDKALLVAIMQVRRYMYGGLSNRDITDYISGRKRHLHFKGVMSFYPLLN…				NZ_CAHPSG010000008.1_1_12183_rc	12183	12183	10001	11497
	100610610	RefSeq	NZ_CP012901.1	6958000	6959496	-	WP_071567741.1	reverse transcriptase domain-containing protein	Pseudomonas aeruginosa	N15-01092	GCF_003571505.1	MEQKIYIAIVKECEKLILRHHSYHNKLHVDWVRNTKRISDAPPKVVETPEYWSVDRRFNPFYVKSNAKAIARSIAKKISNRTYVPAEPFRKSIPKSGGGTRELTIYQIPDAAVSQYFYGRLLAKNRHRFSSFSYAYRNDRNVHFAIQDIAVDISRDARTFIAEFDFSDFFGSIDHDYLYGQLHENGFYVSEEEEAVIRSFLAARAKGIPQGTSISLFLANLVCWKIDKTLEKSGLKFARYADDTVIWSPDYAAICKSFTIINDFSKEAGVPINAKKSDGISLLAREGLPAEIASKNYFNFLGYSIGVGKVSIREASQKRIKKQISYLLYRSMIQPLKSSPLRGLVIPHNNRDKALLVAIMQVRRYMYGGLSNRDITDYISGRKRHLHFKGVMSFYPLLN…				NZ_CP012901.1_6948000_6969496_rc	6969496	21497	10001	11497
	100610610	RefSeq	NZ_CP024024.1	4926077	4927573	+	WP_071567741.1	reverse transcriptase domain-containing protein	Pseudomonas aeruginosa	PARM801	GCF_016864415.1	MEQKIYIAIVKECEKLILRHHSYHNKLHVDWVRNTKRISDAPPKVVETPEYWSVDRRFNPFYVKSNAKAIARSIAKKISNRTYVPAEPFRKSIPKSGGGTRELTIYQIPDAAVSQYFYGRLLAKNRHRFSSFSYAYRNDRNVHFAIQDIAVDISRDARTFIAEFDFSDFFGSIDHDYLYGQLHENGFYVSEEEEAVIRSFLAARAKGIPQGTSISLFLANLVCWKIDKTLEKSGLKFARYADDTVIWSPDYAAICKSFTIINDFSKEAGVPINAKKSDGISLLAREGLPAEIASKNYFNFLGYSIGVGKVSIREASQKRIKKQISYLLYRSMIQPLKSSPLRGLVIPHNNRDKALLVAIMQVRRYMYGGLSNRDITDYISGRKRHLHFKGVMSFYPLLN…				NZ_CP024024.1_4916077_4937573	4937573	21497	10001	11497
	100610610	RefSeq	NZ_CP031449.2	14965	16461	+	WP_071567741.1	reverse transcriptase domain-containing protein	Pseudomonas aeruginosa	97	GCF_002411865.3	MEQKIYIAIVKECEKLILRHHSYHNKLHVDWVRNTKRISDAPPKVVETPEYWSVDRRFNPFYVKSNAKAIARSIAKKISNRTYVPAEPFRKSIPKSGGGTRELTIYQIPDAAVSQYFYGRLLAKNRHRFSSFSYAYRNDRNVHFAIQDIAVDISRDARTFIAEFDFSDFFGSIDHDYLYGQLHENGFYVSEEEEAVIRSFLAARAKGIPQGTSISLFLANLVCWKIDKTLEKSGLKFARYADDTVIWSPDYAAICKSFTIINDFSKEAGVPINAKKSDGISLLAREGLPAEIASKNYFNFLGYSIGVGKVSIREASQKRIKKQISYLLYRSMIQPLKSSPLRGLVIPHNNRDKALLVAIMQVRRYMYGGLSNRDITDYISGRKRHLHFKGVMSFYPLLN…				NZ_CP031449.2_4965_26461	26461	21497	10001	11497
	100610610	RefSeq	NZ_CP035739.1	4083791	4085287	-	WP_071567741.1	reverse transcriptase domain-containing protein	Pseudomonas aeruginosa	1334/14	GCF_004193735.1	MEQKIYIAIVKECEKLILRHHSYHNKLHVDWVRNTKRISDAPPKVVETPEYWSVDRRFNPFYVKSNAKAIARSIAKKISNRTYVPAEPFRKSIPKSGGGTRELTIYQIPDAAVSQYFYGRLLAKNRHRFSSFSYAYRNDRNVHFAIQDIAVDISRDARTFIAEFDFSDFFGSIDHDYLYGQLHENGFYVSEEEEAVIRSFLAARAKGIPQGTSISLFLANLVCWKIDKTLEKSGLKFARYADDTVIWSPDYAAICKSFTIINDFSKEAGVPINAKKSDGISLLAREGLPAEIASKNYFNFLGYSIGVGKVSIREASQKRIKKQISYLLYRSMIQPLKSSPLRGLVIPHNNRDKALLVAIMQVRRYMYGGLSNRDITDYISGRKRHLHFKGVMSFYPLLN…				NZ_CP035739.1_4073791_4095287_rc	4095287	21497	10001	11497
	100610610	RefSeq	NZ_CP053747.1	14957	16453	+	WP_071567741.1	reverse transcriptase domain-containing protein	Pseudomonas aeruginosa	Pae1255-NDM1	GCF_021378395.1	MEQKIYIAIVKECEKLILRHHSYHNKLHVDWVRNTKRISDAPPKVVETPEYWSVDRRFNPFYVKSNAKAIARSIAKKISNRTYVPAEPFRKSIPKSGGGTRELTIYQIPDAAVSQYFYGRLLAKNRHRFSSFSYAYRNDRNVHFAIQDIAVDISRDARTFIAEFDFSDFFGSIDHDYLYGQLHENGFYVSEEEEAVIRSFLAARAKGIPQGTSISLFLANLVCWKIDKTLEKSGLKFARYADDTVIWSPDYAAICKSFTIINDFSKEAGVPINAKKSDGISLLAREGLPAEIASKNYFNFLGYSIGVGKVSIREASQKRIKKQISYLLYRSMIQPLKSSPLRGLVIPHNNRDKALLVAIMQVRRYMYGGLSNRDITDYISGRKRHLHFKGVMSFYPLLN…				NZ_CP053747.1_4957_26453	26453	21497	10001	11497
	100610610	RefSeq	NZ_CP069198.1	5416166	5417662	-	WP_071567741.1	reverse transcriptase domain-containing protein	Pseudomonas aeruginosa	152962	GCF_016811975.1	MEQKIYIAIVKECEKLILRHHSYHNKLHVDWVRNTKRISDAPPKVVETPEYWSVDRRFNPFYVKSNAKAIARSIAKKISNRTYVPAEPFRKSIPKSGGGTRELTIYQIPDAAVSQYFYGRLLAKNRHRFSSFSYAYRNDRNVHFAIQDIAVDISRDARTFIAEFDFSDFFGSIDHDYLYGQLHENGFYVSEEEEAVIRSFLAARAKGIPQGTSISLFLANLVCWKIDKTLEKSGLKFARYADDTVIWSPDYAAICKSFTIINDFSKEAGVPINAKKSDGISLLAREGLPAEIASKNYFNFLGYSIGVGKVSIREASQKRIKKQISYLLYRSMIQPLKSSPLRGLVIPHNNRDKALLVAIMQVRRYMYGGLSNRDITDYISGRKRHLHFKGVMSFYPLLN…				NZ_CP069198.1_5406166_5427662_rc	5427662	21497	10001	11497
	100610610	RefSeq	NZ_CP078007.1	14965	16461	+	WP_071567741.1	reverse transcriptase domain-containing protein	Pseudomonas aeruginosa	FAHZU40	GCF_019857625.1	MEQKIYIAIVKECEKLILRHHSYHNKLHVDWVRNTKRISDAPPKVVETPEYWSVDRRFNPFYVKSNAKAIARSIAKKISNRTYVPAEPFRKSIPKSGGGTRELTIYQIPDAAVSQYFYGRLLAKNRHRFSSFSYAYRNDRNVHFAIQDIAVDISRDARTFIAEFDFSDFFGSIDHDYLYGQLHENGFYVSEEEEAVIRSFLAARAKGIPQGTSISLFLANLVCWKIDKTLEKSGLKFARYADDTVIWSPDYAAICKSFTIINDFSKEAGVPINAKKSDGISLLAREGLPAEIASKNYFNFLGYSIGVGKVSIREASQKRIKKQISYLLYRSMIQPLKSSPLRGLVIPHNNRDKALLVAIMQVRRYMYGGLSNRDITDYISGRKRHLHFKGVMSFYPLLN…				NZ_CP078007.1_4965_26461	26461	21497	10001	11497
	100610610	RefSeq	NZ_CP087674.1	15228	16724	+	WP_071567741.1	reverse transcriptase domain-containing protein	Pseudomonas aeruginosa	P4970C	GCF_020990465.1	MEQKIYIAIVKECEKLILRHHSYHNKLHVDWVRNTKRISDAPPKVVETPEYWSVDRRFNPFYVKSNAKAIARSIAKKISNRTYVPAEPFRKSIPKSGGGTRELTIYQIPDAAVSQYFYGRLLAKNRHRFSSFSYAYRNDRNVHFAIQDIAVDISRDARTFIAEFDFSDFFGSIDHDYLYGQLHENGFYVSEEEEAVIRSFLAARAKGIPQGTSISLFLANLVCWKIDKTLEKSGLKFARYADDTVIWSPDYAAICKSFTIINDFSKEAGVPINAKKSDGISLLAREGLPAEIASKNYFNFLGYSIGVGKVSIREASQKRIKKQISYLLYRSMIQPLKSSPLRGLVIPHNNRDKALLVAIMQVRRYMYGGLSNRDITDYISGRKRHLHFKGVMSFYPLLN…				NZ_CP087674.1_5228_26724	26724	21497	10001	11497
	100610610	RefSeq	NZ_CP087675.1	15228	16724	+	WP_071567741.1	reverse transcriptase domain-containing protein	Pseudomonas aeruginosa	P93127	GCF_020990485.1	MEQKIYIAIVKECEKLILRHHSYHNKLHVDWVRNTKRISDAPPKVVETPEYWSVDRRFNPFYVKSNAKAIARSIAKKISNRTYVPAEPFRKSIPKSGGGTRELTIYQIPDAAVSQYFYGRLLAKNRHRFSSFSYAYRNDRNVHFAIQDIAVDISRDARTFIAEFDFSDFFGSIDHDYLYGQLHENGFYVSEEEEAVIRSFLAARAKGIPQGTSISLFLANLVCWKIDKTLEKSGLKFARYADDTVIWSPDYAAICKSFTIINDFSKEAGVPINAKKSDGISLLAREGLPAEIASKNYFNFLGYSIGVGKVSIREASQKRIKKQISYLLYRSMIQPLKSSPLRGLVIPHNNRDKALLVAIMQVRRYMYGGLSNRDITDYISGRKRHLHFKGVMSFYPLLN…				NZ_CP087675.1_5228_26724	26724	21497	10001	11497
	100610610	RefSeq	NZ_CP089064.2	2824872	2826368	+	WP_071567741.1	reverse transcriptase domain-containing protein	Pseudomonas aeruginosa	UNC_PaerCF35	GCF_021166315.2	MEQKIYIAIVKECEKLILRHHSYHNKLHVDWVRNTKRISDAPPKVVETPEYWSVDRRFNPFYVKSNAKAIARSIAKKISNRTYVPAEPFRKSIPKSGGGTRELTIYQIPDAAVSQYFYGRLLAKNRHRFSSFSYAYRNDRNVHFAIQDIAVDISRDARTFIAEFDFSDFFGSIDHDYLYGQLHENGFYVSEEEEAVIRSFLAARAKGIPQGTSISLFLANLVCWKIDKTLEKSGLKFARYADDTVIWSPDYAAICKSFTIINDFSKEAGVPINAKKSDGISLLAREGLPAEIASKNYFNFLGYSIGVGKVSIREASQKRIKKQISYLLYRSMIQPLKSSPLRGLVIPHNNRDKALLVAIMQVRRYMYGGLSNRDITDYISGRKRHLHFKGVMSFYPLLN…				NZ_CP089064.2_2814872_2836368	2836368	21497	10001	11497
	100610610	RefSeq	NZ_CP096207.1	5519179	5520675	-	WP_071567741.1	reverse transcriptase domain-containing protein	Pseudomonas aeruginosa TBCF10839	TBCF10839	GCF_025079255.1	MEQKIYIAIVKECEKLILRHHSYHNKLHVDWVRNTKRISDAPPKVVETPEYWSVDRRFNPFYVKSNAKAIARSIAKKISNRTYVPAEPFRKSIPKSGGGTRELTIYQIPDAAVSQYFYGRLLAKNRHRFSSFSYAYRNDRNVHFAIQDIAVDISRDARTFIAEFDFSDFFGSIDHDYLYGQLHENGFYVSEEEEAVIRSFLAARAKGIPQGTSISLFLANLVCWKIDKTLEKSGLKFARYADDTVIWSPDYAAICKSFTIINDFSKEAGVPINAKKSDGISLLAREGLPAEIASKNYFNFLGYSIGVGKVSIREASQKRIKKQISYLLYRSMIQPLKSSPLRGLVIPHNNRDKALLVAIMQVRRYMYGGLSNRDITDYISGRKRHLHFKGVMSFYPLLN…				NZ_CP096207.1_5509179_5530675_rc	5530675	21497	10001	11497
	100610610	RefSeq	NZ_CP097709.1	16044	17540	+	WP_071567741.1	reverse transcriptase domain-containing protein	Pseudomonas aeruginosa	PA-1	GCF_024266915.1	MEQKIYIAIVKECEKLILRHHSYHNKLHVDWVRNTKRISDAPPKVVETPEYWSVDRRFNPFYVKSNAKAIARSIAKKISNRTYVPAEPFRKSIPKSGGGTRELTIYQIPDAAVSQYFYGRLLAKNRHRFSSFSYAYRNDRNVHFAIQDIAVDISRDARTFIAEFDFSDFFGSIDHDYLYGQLHENGFYVSEEEEAVIRSFLAARAKGIPQGTSISLFLANLVCWKIDKTLEKSGLKFARYADDTVIWSPDYAAICKSFTIINDFSKEAGVPINAKKSDGISLLAREGLPAEIASKNYFNFLGYSIGVGKVSIREASQKRIKKQISYLLYRSMIQPLKSSPLRGLVIPHNNRDKALLVAIMQVRRYMYGGLSNRDITDYISGRKRHLHFKGVMSFYPLLN…				NZ_CP097709.1_6044_27540	27540	21497	10001	11497
	100610610	RefSeq	NZ_CP097710.1	16044	17540	+	WP_071567741.1	reverse transcriptase domain-containing protein	Pseudomonas aeruginosa	PA-2	GCF_024266935.1	MEQKIYIAIVKECEKLILRHHSYHNKLHVDWVRNTKRISDAPPKVVETPEYWSVDRRFNPFYVKSNAKAIARSIAKKISNRTYVPAEPFRKSIPKSGGGTRELTIYQIPDAAVSQYFYGRLLAKNRHRFSSFSYAYRNDRNVHFAIQDIAVDISRDARTFIAEFDFSDFFGSIDHDYLYGQLHENGFYVSEEEEAVIRSFLAARAKGIPQGTSISLFLANLVCWKIDKTLEKSGLKFARYADDTVIWSPDYAAICKSFTIINDFSKEAGVPINAKKSDGISLLAREGLPAEIASKNYFNFLGYSIGVGKVSIREASQKRIKKQISYLLYRSMIQPLKSSPLRGLVIPHNNRDKALLVAIMQVRRYMYGGLSNRDITDYISGRKRHLHFKGVMSFYPLLN…				NZ_CP097710.1_6044_27540	27540	21497	10001	11497
	100610610	RefSeq	NZ_CP116935.1	14957	16453	+	WP_071567741.1	reverse transcriptase domain-containing protein	Pseudomonas aeruginosa	CUVET18-860	GCF_033375815.1	MEQKIYIAIVKECEKLILRHHSYHNKLHVDWVRNTKRISDAPPKVVETPEYWSVDRRFNPFYVKSNAKAIARSIAKKISNRTYVPAEPFRKSIPKSGGGTRELTIYQIPDAAVSQYFYGRLLAKNRHRFSSFSYAYRNDRNVHFAIQDIAVDISRDARTFIAEFDFSDFFGSIDHDYLYGQLHENGFYVSEEEEAVIRSFLAARAKGIPQGTSISLFLANLVCWKIDKTLEKSGLKFARYADDTVIWSPDYAAICKSFTIINDFSKEAGVPINAKKSDGISLLAREGLPAEIASKNYFNFLGYSIGVGKVSIREASQKRIKKQISYLLYRSMIQPLKSSPLRGLVIPHNNRDKALLVAIMQVRRYMYGGLSNRDITDYISGRKRHLHFKGVMSFYPLLN…				NZ_CP116935.1_4957_26453	26453	21497	10001	11497
	100610610	RefSeq	NZ_CP125288.1	14957	16453	+	WP_071567741.1	reverse transcriptase domain-containing protein	Pseudomonas aeruginosa	SF416	GCF_030028275.1	MEQKIYIAIVKECEKLILRHHSYHNKLHVDWVRNTKRISDAPPKVVETPEYWSVDRRFNPFYVKSNAKAIARSIAKKISNRTYVPAEPFRKSIPKSGGGTRELTIYQIPDAAVSQYFYGRLLAKNRHRFSSFSYAYRNDRNVHFAIQDIAVDISRDARTFIAEFDFSDFFGSIDHDYLYGQLHENGFYVSEEEEAVIRSFLAARAKGIPQGTSISLFLANLVCWKIDKTLEKSGLKFARYADDTVIWSPDYAAICKSFTIINDFSKEAGVPINAKKSDGISLLAREGLPAEIASKNYFNFLGYSIGVGKVSIREASQKRIKKQISYLLYRSMIQPLKSSPLRGLVIPHNNRDKALLVAIMQVRRYMYGGLSNRDITDYISGRKRHLHFKGVMSFYPLLN…				NZ_CP125288.1_4957_26453	26453	21497	10001	11497
	100610610	RefSeq	NZ_CP127016.1	4326071	4327567	-	WP_071567741.1	reverse transcriptase domain-containing protein	Pseudomonas aeruginosa	TBCF10839	GCF_030252465.1	MEQKIYIAIVKECEKLILRHHSYHNKLHVDWVRNTKRISDAPPKVVETPEYWSVDRRFNPFYVKSNAKAIARSIAKKISNRTYVPAEPFRKSIPKSGGGTRELTIYQIPDAAVSQYFYGRLLAKNRHRFSSFSYAYRNDRNVHFAIQDIAVDISRDARTFIAEFDFSDFFGSIDHDYLYGQLHENGFYVSEEEEAVIRSFLAARAKGIPQGTSISLFLANLVCWKIDKTLEKSGLKFARYADDTVIWSPDYAAICKSFTIINDFSKEAGVPINAKKSDGISLLAREGLPAEIASKNYFNFLGYSIGVGKVSIREASQKRIKKQISYLLYRSMIQPLKSSPLRGLVIPHNNRDKALLVAIMQVRRYMYGGLSNRDITDYISGRKRHLHFKGVMSFYPLLN…				NZ_CP127016.1_4316071_4337567_rc	4337567	21497	10001	11497
	100610610	RefSeq	NZ_CP143907.1	1552683	1554179	+	WP_071567741.1	reverse transcriptase domain-containing protein	Pseudomonas aeruginosa	PA7_SE3_14.22_ST654_NDM1	GCF_036418275.1	MEQKIYIAIVKECEKLILRHHSYHNKLHVDWVRNTKRISDAPPKVVETPEYWSVDRRFNPFYVKSNAKAIARSIAKKISNRTYVPAEPFRKSIPKSGGGTRELTIYQIPDAAVSQYFYGRLLAKNRHRFSSFSYAYRNDRNVHFAIQDIAVDISRDARTFIAEFDFSDFFGSIDHDYLYGQLHENGFYVSEEEEAVIRSFLAARAKGIPQGTSISLFLANLVCWKIDKTLEKSGLKFARYADDTVIWSPDYAAICKSFTIINDFSKEAGVPINAKKSDGISLLAREGLPAEIASKNYFNFLGYSIGVGKVSIREASQKRIKKQISYLLYRSMIQPLKSSPLRGLVIPHNNRDKALLVAIMQVRRYMYGGLSNRDITDYISGRKRHLHFKGVMSFYPLLN…				NZ_CP143907.1_1542683_1564179	1564179	21497	10001	11497
	100610610	RefSeq	NZ_CTFL01000060.1	186122	187618	+	WP_071567741.1	reverse transcriptase domain-containing protein	Pseudomonas aeruginosa	NA	GCF_001374155.1	MEQKIYIAIVKECEKLILRHHSYHNKLHVDWVRNTKRISDAPPKVVETPEYWSVDRRFNPFYVKSNAKAIARSIAKKISNRTYVPAEPFRKSIPKSGGGTRELTIYQIPDAAVSQYFYGRLLAKNRHRFSSFSYAYRNDRNVHFAIQDIAVDISRDARTFIAEFDFSDFFGSIDHDYLYGQLHENGFYVSEEEEAVIRSFLAARAKGIPQGTSISLFLANLVCWKIDKTLEKSGLKFARYADDTVIWSPDYAAICKSFTIINDFSKEAGVPINAKKSDGISLLAREGLPAEIASKNYFNFLGYSIGVGKVSIREASQKRIKKQISYLLYRSMIQPLKSSPLRGLVIPHNNRDKALLVAIMQVRRYMYGGLSNRDITDYISGRKRHLHFKGVMSFYPLLN…				NZ_CTFL01000060.1_176122_188084	188084	11963	10001	11497
	100610610	RefSeq	NZ_CTFN01000066.1	533	2029	-	WP_071567741.1	reverse transcriptase domain-containing protein	Pseudomonas aeruginosa	NA	GCF_001374235.1	MEQKIYIAIVKECEKLILRHHSYHNKLHVDWVRNTKRISDAPPKVVETPEYWSVDRRFNPFYVKSNAKAIARSIAKKISNRTYVPAEPFRKSIPKSGGGTRELTIYQIPDAAVSQYFYGRLLAKNRHRFSSFSYAYRNDRNVHFAIQDIAVDISRDARTFIAEFDFSDFFGSIDHDYLYGQLHENGFYVSEEEEAVIRSFLAARAKGIPQGTSISLFLANLVCWKIDKTLEKSGLKFARYADDTVIWSPDYAAICKSFTIINDFSKEAGVPINAKKSDGISLLAREGLPAEIASKNYFNFLGYSIGVGKVSIREASQKRIKKQISYLLYRSMIQPLKSSPLRGLVIPHNNRDKALLVAIMQVRRYMYGGLSNRDITDYISGRKRHLHFKGVMSFYPLLN…				NZ_CTFN01000066.1_1_12029_rc	12029	12029	10001	11497
	100610610	RefSeq	NZ_JABJWI010000013.1	186132	187628	+	WP_071567741.1	reverse transcriptase domain-containing protein	Pseudomonas aeruginosa	Pae1252-NDM1	GCF_013413775.1	MEQKIYIAIVKECEKLILRHHSYHNKLHVDWVRNTKRISDAPPKVVETPEYWSVDRRFNPFYVKSNAKAIARSIAKKISNRTYVPAEPFRKSIPKSGGGTRELTIYQIPDAAVSQYFYGRLLAKNRHRFSSFSYAYRNDRNVHFAIQDIAVDISRDARTFIAEFDFSDFFGSIDHDYLYGQLHENGFYVSEEEEAVIRSFLAARAKGIPQGTSISLFLANLVCWKIDKTLEKSGLKFARYADDTVIWSPDYAAICKSFTIINDFSKEAGVPINAKKSDGISLLAREGLPAEIASKNYFNFLGYSIGVGKVSIREASQKRIKKQISYLLYRSMIQPLKSSPLRGLVIPHNNRDKALLVAIMQVRRYMYGGLSNRDITDYISGRKRHLHFKGVMSFYPLLN…				NZ_JABJWI010000013.1_176132_187941	187941	11810	10001	11497
	100610610	RefSeq	NZ_JABJWJ010000016.1	130827	132323	+	WP_071567741.1	reverse transcriptase domain-containing protein	Pseudomonas aeruginosa	Pae1257-NDM1	GCF_013413795.1	MEQKIYIAIVKECEKLILRHHSYHNKLHVDWVRNTKRISDAPPKVVETPEYWSVDRRFNPFYVKSNAKAIARSIAKKISNRTYVPAEPFRKSIPKSGGGTRELTIYQIPDAAVSQYFYGRLLAKNRHRFSSFSYAYRNDRNVHFAIQDIAVDISRDARTFIAEFDFSDFFGSIDHDYLYGQLHENGFYVSEEEEAVIRSFLAARAKGIPQGTSISLFLANLVCWKIDKTLEKSGLKFARYADDTVIWSPDYAAICKSFTIINDFSKEAGVPINAKKSDGISLLAREGLPAEIASKNYFNFLGYSIGVGKVSIREASQKRIKKQISYLLYRSMIQPLKSSPLRGLVIPHNNRDKALLVAIMQVRRYMYGGLSNRDITDYISGRKRHLHFKGVMSFYPLLN…				NZ_JABJWJ010000016.1_120827_132636	132636	11810	10001	11497
	100610610	RefSeq	NZ_JABTWB010000084.1	38048	39544	+	WP_071567741.1	reverse transcriptase domain-containing protein	Pseudomonas aeruginosa	KPA14	GCF_017168745.1	MEQKIYIAIVKECEKLILRHHSYHNKLHVDWVRNTKRISDAPPKVVETPEYWSVDRRFNPFYVKSNAKAIARSIAKKISNRTYVPAEPFRKSIPKSGGGTRELTIYQIPDAAVSQYFYGRLLAKNRHRFSSFSYAYRNDRNVHFAIQDIAVDISRDARTFIAEFDFSDFFGSIDHDYLYGQLHENGFYVSEEEEAVIRSFLAARAKGIPQGTSISLFLANLVCWKIDKTLEKSGLKFARYADDTVIWSPDYAAICKSFTIINDFSKEAGVPINAKKSDGISLLAREGLPAEIASKNYFNFLGYSIGVGKVSIREASQKRIKKQISYLLYRSMIQPLKSSPLRGLVIPHNNRDKALLVAIMQVRRYMYGGLSNRDITDYISGRKRHLHFKGVMSFYPLLN…				NZ_JABTWB010000084.1_28048_39626	39626	11579	10001	11497
	100610610	RefSeq	NZ_JABTXA010000024.1	186226	187722	+	WP_071567741.1	reverse transcriptase domain-containing protein	Pseudomonas aeruginosa	KPA6	GCF_017169395.1	MEQKIYIAIVKECEKLILRHHSYHNKLHVDWVRNTKRISDAPPKVVETPEYWSVDRRFNPFYVKSNAKAIARSIAKKISNRTYVPAEPFRKSIPKSGGGTRELTIYQIPDAAVSQYFYGRLLAKNRHRFSSFSYAYRNDRNVHFAIQDIAVDISRDARTFIAEFDFSDFFGSIDHDYLYGQLHENGFYVSEEEEAVIRSFLAARAKGIPQGTSISLFLANLVCWKIDKTLEKSGLKFARYADDTVIWSPDYAAICKSFTIINDFSKEAGVPINAKKSDGISLLAREGLPAEIASKNYFNFLGYSIGVGKVSIREASQKRIKKQISYLLYRSMIQPLKSSPLRGLVIPHNNRDKALLVAIMQVRRYMYGGLSNRDITDYISGRKRHLHFKGVMSFYPLLN…				NZ_JABTXA010000024.1_176226_188051	188051	11826	10001	11497
	100610610	RefSeq	NZ_JACBNI010000007.1	243024	244520	+	WP_071567741.1	reverse transcriptase domain-containing protein	Pseudomonas aeruginosa	PAEM	GCF_013402965.1	MEQKIYIAIVKECEKLILRHHSYHNKLHVDWVRNTKRISDAPPKVVETPEYWSVDRRFNPFYVKSNAKAIARSIAKKISNRTYVPAEPFRKSIPKSGGGTRELTIYQIPDAAVSQYFYGRLLAKNRHRFSSFSYAYRNDRNVHFAIQDIAVDISRDARTFIAEFDFSDFFGSIDHDYLYGQLHENGFYVSEEEEAVIRSFLAARAKGIPQGTSISLFLANLVCWKIDKTLEKSGLKFARYADDTVIWSPDYAAICKSFTIINDFSKEAGVPINAKKSDGISLLAREGLPAEIASKNYFNFLGYSIGVGKVSIREASQKRIKKQISYLLYRSMIQPLKSSPLRGLVIPHNNRDKALLVAIMQVRRYMYGGLSNRDITDYISGRKRHLHFKGVMSFYPLLN…				NZ_JACBNI010000007.1_233024_254520	254520	21497	10001	11497
	100610610	RefSeq	NZ_JACCII010000011.1	140	1636	-	WP_071567741.1	reverse transcriptase domain-containing protein	Pseudomonas aeruginosa	NNPS244	GCF_013421385.1	MEQKIYIAIVKECEKLILRHHSYHNKLHVDWVRNTKRISDAPPKVVETPEYWSVDRRFNPFYVKSNAKAIARSIAKKISNRTYVPAEPFRKSIPKSGGGTRELTIYQIPDAAVSQYFYGRLLAKNRHRFSSFSYAYRNDRNVHFAIQDIAVDISRDARTFIAEFDFSDFFGSIDHDYLYGQLHENGFYVSEEEEAVIRSFLAARAKGIPQGTSISLFLANLVCWKIDKTLEKSGLKFARYADDTVIWSPDYAAICKSFTIINDFSKEAGVPINAKKSDGISLLAREGLPAEIASKNYFNFLGYSIGVGKVSIREASQKRIKKQISYLLYRSMIQPLKSSPLRGLVIPHNNRDKALLVAIMQVRRYMYGGLSNRDITDYISGRKRHLHFKGVMSFYPLLN…				NZ_JACCII010000011.1_1_11636_rc	11636	11636	10001	11497
	100610610	RefSeq	NZ_JACFOK010000010.1	495	1991	-	WP_071567741.1	reverse transcriptase domain-containing protein	Pseudomonas aeruginosa	AAK/M11	GCF_014042515.1	MEQKIYIAIVKECEKLILRHHSYHNKLHVDWVRNTKRISDAPPKVVETPEYWSVDRRFNPFYVKSNAKAIARSIAKKISNRTYVPAEPFRKSIPKSGGGTRELTIYQIPDAAVSQYFYGRLLAKNRHRFSSFSYAYRNDRNVHFAIQDIAVDISRDARTFIAEFDFSDFFGSIDHDYLYGQLHENGFYVSEEEEAVIRSFLAARAKGIPQGTSISLFLANLVCWKIDKTLEKSGLKFARYADDTVIWSPDYAAICKSFTIINDFSKEAGVPINAKKSDGISLLAREGLPAEIASKNYFNFLGYSIGVGKVSIREASQKRIKKQISYLLYRSMIQPLKSSPLRGLVIPHNNRDKALLVAIMQVRRYMYGGLSNRDITDYISGRKRHLHFKGVMSFYPLLN…				NZ_JACFOK010000010.1_1_11991_rc	11991	11991	10001	11497
	100610610	RefSeq	NZ_JACTAE010000010.1	106	1602	-	WP_071567741.1	reverse transcriptase domain-containing protein	Pseudomonas aeruginosa	P469	GCF_014489175.1	MEQKIYIAIVKECEKLILRHHSYHNKLHVDWVRNTKRISDAPPKVVETPEYWSVDRRFNPFYVKSNAKAIARSIAKKISNRTYVPAEPFRKSIPKSGGGTRELTIYQIPDAAVSQYFYGRLLAKNRHRFSSFSYAYRNDRNVHFAIQDIAVDISRDARTFIAEFDFSDFFGSIDHDYLYGQLHENGFYVSEEEEAVIRSFLAARAKGIPQGTSISLFLANLVCWKIDKTLEKSGLKFARYADDTVIWSPDYAAICKSFTIINDFSKEAGVPINAKKSDGISLLAREGLPAEIASKNYFNFLGYSIGVGKVSIREASQKRIKKQISYLLYRSMIQPLKSSPLRGLVIPHNNRDKALLVAIMQVRRYMYGGLSNRDITDYISGRKRHLHFKGVMSFYPLLN…				NZ_JACTAE010000010.1_1_11602_rc	11602	11602	10001	11497
	100610610	RefSeq	NZ_JACWHF010000014.1	1065208	1066704	-	WP_071567741.1	reverse transcriptase domain-containing protein	Pseudomonas aeruginosa	ZBX-P3	GCF_017693985.1	MEQKIYIAIVKECEKLILRHHSYHNKLHVDWVRNTKRISDAPPKVVETPEYWSVDRRFNPFYVKSNAKAIARSIAKKISNRTYVPAEPFRKSIPKSGGGTRELTIYQIPDAAVSQYFYGRLLAKNRHRFSSFSYAYRNDRNVHFAIQDIAVDISRDARTFIAEFDFSDFFGSIDHDYLYGQLHENGFYVSEEEEAVIRSFLAARAKGIPQGTSISLFLANLVCWKIDKTLEKSGLKFARYADDTVIWSPDYAAICKSFTIINDFSKEAGVPINAKKSDGISLLAREGLPAEIASKNYFNFLGYSIGVGKVSIREASQKRIKKQISYLLYRSMIQPLKSSPLRGLVIPHNNRDKALLVAIMQVRRYMYGGLSNRDITDYISGRKRHLHFKGVMSFYPLLN…				NZ_JACWHF010000014.1_1055208_1076704_rc	1076704	21497	10001	11497
	100610610	RefSeq	NZ_JAEMBW010000007.1	235879	237375	+	WP_071567741.1	reverse transcriptase domain-containing protein	Pseudomonas aeruginosa	SPA02	GCF_016456225.1	MEQKIYIAIVKECEKLILRHHSYHNKLHVDWVRNTKRISDAPPKVVETPEYWSVDRRFNPFYVKSNAKAIARSIAKKISNRTYVPAEPFRKSIPKSGGGTRELTIYQIPDAAVSQYFYGRLLAKNRHRFSSFSYAYRNDRNVHFAIQDIAVDISRDARTFIAEFDFSDFFGSIDHDYLYGQLHENGFYVSEEEEAVIRSFLAARAKGIPQGTSISLFLANLVCWKIDKTLEKSGLKFARYADDTVIWSPDYAAICKSFTIINDFSKEAGVPINAKKSDGISLLAREGLPAEIASKNYFNFLGYSIGVGKVSIREASQKRIKKQISYLLYRSMIQPLKSSPLRGLVIPHNNRDKALLVAIMQVRRYMYGGLSNRDITDYISGRKRHLHFKGVMSFYPLLN…				NZ_JAEMBW010000007.1_225879_237459	237459	11581	10001	11497
	100610610	RefSeq	NZ_JAFCGZ010000001.1	6753992	6755488	+	WP_071567741.1	reverse transcriptase domain-containing protein	Pseudomonas aeruginosa	199	GCF_016836685.1	MEQKIYIAIVKECEKLILRHHSYHNKLHVDWVRNTKRISDAPPKVVETPEYWSVDRRFNPFYVKSNAKAIARSIAKKISNRTYVPAEPFRKSIPKSGGGTRELTIYQIPDAAVSQYFYGRLLAKNRHRFSSFSYAYRNDRNVHFAIQDIAVDISRDARTFIAEFDFSDFFGSIDHDYLYGQLHENGFYVSEEEEAVIRSFLAARAKGIPQGTSISLFLANLVCWKIDKTLEKSGLKFARYADDTVIWSPDYAAICKSFTIINDFSKEAGVPINAKKSDGISLLAREGLPAEIASKNYFNFLGYSIGVGKVSIREASQKRIKKQISYLLYRSMIQPLKSSPLRGLVIPHNNRDKALLVAIMQVRRYMYGGLSNRDITDYISGRKRHLHFKGVMSFYPLLN…				NZ_JAFCGZ010000001.1_6743992_6755572	6755572	11581	10001	11497
	100610610	RefSeq	NZ_JAFCHA010000001.1	6888797	6890293	+	WP_071567741.1	reverse transcriptase domain-containing protein	Pseudomonas aeruginosa	200	GCF_016836665.1	MEQKIYIAIVKECEKLILRHHSYHNKLHVDWVRNTKRISDAPPKVVETPEYWSVDRRFNPFYVKSNAKAIARSIAKKISNRTYVPAEPFRKSIPKSGGGTRELTIYQIPDAAVSQYFYGRLLAKNRHRFSSFSYAYRNDRNVHFAIQDIAVDISRDARTFIAEFDFSDFFGSIDHDYLYGQLHENGFYVSEEEEAVIRSFLAARAKGIPQGTSISLFLANLVCWKIDKTLEKSGLKFARYADDTVIWSPDYAAICKSFTIINDFSKEAGVPINAKKSDGISLLAREGLPAEIASKNYFNFLGYSIGVGKVSIREASQKRIKKQISYLLYRSMIQPLKSSPLRGLVIPHNNRDKALLVAIMQVRRYMYGGLSNRDITDYISGRKRHLHFKGVMSFYPLLN…				NZ_JAFCHA010000001.1_6878797_6890377	6890377	11581	10001	11497
	100610610	RefSeq	NZ_JAFCHB010000001.1	85	1581	-	WP_071567741.1	reverse transcriptase domain-containing protein	Pseudomonas aeruginosa	208	GCF_016836645.1	MEQKIYIAIVKECEKLILRHHSYHNKLHVDWVRNTKRISDAPPKVVETPEYWSVDRRFNPFYVKSNAKAIARSIAKKISNRTYVPAEPFRKSIPKSGGGTRELTIYQIPDAAVSQYFYGRLLAKNRHRFSSFSYAYRNDRNVHFAIQDIAVDISRDARTFIAEFDFSDFFGSIDHDYLYGQLHENGFYVSEEEEAVIRSFLAARAKGIPQGTSISLFLANLVCWKIDKTLEKSGLKFARYADDTVIWSPDYAAICKSFTIINDFSKEAGVPINAKKSDGISLLAREGLPAEIASKNYFNFLGYSIGVGKVSIREASQKRIKKQISYLLYRSMIQPLKSSPLRGLVIPHNNRDKALLVAIMQVRRYMYGGLSNRDITDYISGRKRHLHFKGVMSFYPLLN…				NZ_JAFCHB010000001.1_1_11581_rc	11581	11581	10001	11497
	100610610	RefSeq	NZ_JAFCHC010000001.1	85	1581	-	WP_071567741.1	reverse transcriptase domain-containing protein	Pseudomonas aeruginosa	217	GCF_016836605.1	MEQKIYIAIVKECEKLILRHHSYHNKLHVDWVRNTKRISDAPPKVVETPEYWSVDRRFNPFYVKSNAKAIARSIAKKISNRTYVPAEPFRKSIPKSGGGTRELTIYQIPDAAVSQYFYGRLLAKNRHRFSSFSYAYRNDRNVHFAIQDIAVDISRDARTFIAEFDFSDFFGSIDHDYLYGQLHENGFYVSEEEEAVIRSFLAARAKGIPQGTSISLFLANLVCWKIDKTLEKSGLKFARYADDTVIWSPDYAAICKSFTIINDFSKEAGVPINAKKSDGISLLAREGLPAEIASKNYFNFLGYSIGVGKVSIREASQKRIKKQISYLLYRSMIQPLKSSPLRGLVIPHNNRDKALLVAIMQVRRYMYGGLSNRDITDYISGRKRHLHFKGVMSFYPLLN…				NZ_JAFCHC010000001.1_1_11581_rc	11581	11581	10001	11497
	100610610	RefSeq	NZ_JAFCHD010000001.1	85	1581	-	WP_071567741.1	reverse transcriptase domain-containing protein	Pseudomonas aeruginosa	225	GCF_016836615.1	MEQKIYIAIVKECEKLILRHHSYHNKLHVDWVRNTKRISDAPPKVVETPEYWSVDRRFNPFYVKSNAKAIARSIAKKISNRTYVPAEPFRKSIPKSGGGTRELTIYQIPDAAVSQYFYGRLLAKNRHRFSSFSYAYRNDRNVHFAIQDIAVDISRDARTFIAEFDFSDFFGSIDHDYLYGQLHENGFYVSEEEEAVIRSFLAARAKGIPQGTSISLFLANLVCWKIDKTLEKSGLKFARYADDTVIWSPDYAAICKSFTIINDFSKEAGVPINAKKSDGISLLAREGLPAEIASKNYFNFLGYSIGVGKVSIREASQKRIKKQISYLLYRSMIQPLKSSPLRGLVIPHNNRDKALLVAIMQVRRYMYGGLSNRDITDYISGRKRHLHFKGVMSFYPLLN…				NZ_JAFCHD010000001.1_1_11581_rc	11581	11581	10001	11497
	100610610	RefSeq	NZ_JAFCHH010000001.1	85	1581	-	WP_071567741.1	reverse transcriptase domain-containing protein	Pseudomonas aeruginosa	239	GCF_016836505.1	MEQKIYIAIVKECEKLILRHHSYHNKLHVDWVRNTKRISDAPPKVVETPEYWSVDRRFNPFYVKSNAKAIARSIAKKISNRTYVPAEPFRKSIPKSGGGTRELTIYQIPDAAVSQYFYGRLLAKNRHRFSSFSYAYRNDRNVHFAIQDIAVDISRDARTFIAEFDFSDFFGSIDHDYLYGQLHENGFYVSEEEEAVIRSFLAARAKGIPQGTSISLFLANLVCWKIDKTLEKSGLKFARYADDTVIWSPDYAAICKSFTIINDFSKEAGVPINAKKSDGISLLAREGLPAEIASKNYFNFLGYSIGVGKVSIREASQKRIKKQISYLLYRSMIQPLKSSPLRGLVIPHNNRDKALLVAIMQVRRYMYGGLSNRDITDYISGRKRHLHFKGVMSFYPLLN…				NZ_JAFCHH010000001.1_1_11581_rc	11581	11581	10001	11497
	100610610	RefSeq	NZ_JAFCHJ010000001.1	6891624	6893120	+	WP_071567741.1	reverse transcriptase domain-containing protein	Pseudomonas aeruginosa	251	GCF_016836485.1	MEQKIYIAIVKECEKLILRHHSYHNKLHVDWVRNTKRISDAPPKVVETPEYWSVDRRFNPFYVKSNAKAIARSIAKKISNRTYVPAEPFRKSIPKSGGGTRELTIYQIPDAAVSQYFYGRLLAKNRHRFSSFSYAYRNDRNVHFAIQDIAVDISRDARTFIAEFDFSDFFGSIDHDYLYGQLHENGFYVSEEEEAVIRSFLAARAKGIPQGTSISLFLANLVCWKIDKTLEKSGLKFARYADDTVIWSPDYAAICKSFTIINDFSKEAGVPINAKKSDGISLLAREGLPAEIASKNYFNFLGYSIGVGKVSIREASQKRIKKQISYLLYRSMIQPLKSSPLRGLVIPHNNRDKALLVAIMQVRRYMYGGLSNRDITDYISGRKRHLHFKGVMSFYPLLN…				NZ_JAFCHJ010000001.1_6881624_6893204	6893204	11581	10001	11497
	100610610	RefSeq	NZ_JAFCHK010000001.1	85	1581	-	WP_071567741.1	reverse transcriptase domain-containing protein	Pseudomonas aeruginosa	255	GCF_016836465.1	MEQKIYIAIVKECEKLILRHHSYHNKLHVDWVRNTKRISDAPPKVVETPEYWSVDRRFNPFYVKSNAKAIARSIAKKISNRTYVPAEPFRKSIPKSGGGTRELTIYQIPDAAVSQYFYGRLLAKNRHRFSSFSYAYRNDRNVHFAIQDIAVDISRDARTFIAEFDFSDFFGSIDHDYLYGQLHENGFYVSEEEEAVIRSFLAARAKGIPQGTSISLFLANLVCWKIDKTLEKSGLKFARYADDTVIWSPDYAAICKSFTIINDFSKEAGVPINAKKSDGISLLAREGLPAEIASKNYFNFLGYSIGVGKVSIREASQKRIKKQISYLLYRSMIQPLKSSPLRGLVIPHNNRDKALLVAIMQVRRYMYGGLSNRDITDYISGRKRHLHFKGVMSFYPLLN…				NZ_JAFCHK010000001.1_1_11581_rc	11581	11581	10001	11497
	100610610	RefSeq	NZ_JAGFDP010000014.1	629	2125	-	WP_071567741.1	reverse transcriptase domain-containing protein	Pseudomonas aeruginosa	15986	GCF_017582685.1	MEQKIYIAIVKECEKLILRHHSYHNKLHVDWVRNTKRISDAPPKVVETPEYWSVDRRFNPFYVKSNAKAIARSIAKKISNRTYVPAEPFRKSIPKSGGGTRELTIYQIPDAAVSQYFYGRLLAKNRHRFSSFSYAYRNDRNVHFAIQDIAVDISRDARTFIAEFDFSDFFGSIDHDYLYGQLHENGFYVSEEEEAVIRSFLAARAKGIPQGTSISLFLANLVCWKIDKTLEKSGLKFARYADDTVIWSPDYAAICKSFTIINDFSKEAGVPINAKKSDGISLLAREGLPAEIASKNYFNFLGYSIGVGKVSIREASQKRIKKQISYLLYRSMIQPLKSSPLRGLVIPHNNRDKALLVAIMQVRRYMYGGLSNRDITDYISGRKRHLHFKGVMSFYPLLN…				NZ_JAGFDP010000014.1_1_12125_rc	12125	12125	10001	11497
	100610610	RefSeq	NZ_JAGFEJ010000017.1	717	2213	-	WP_071567741.1	reverse transcriptase domain-containing protein	Pseudomonas aeruginosa	16018	GCF_017582385.1	MEQKIYIAIVKECEKLILRHHSYHNKLHVDWVRNTKRISDAPPKVVETPEYWSVDRRFNPFYVKSNAKAIARSIAKKISNRTYVPAEPFRKSIPKSGGGTRELTIYQIPDAAVSQYFYGRLLAKNRHRFSSFSYAYRNDRNVHFAIQDIAVDISRDARTFIAEFDFSDFFGSIDHDYLYGQLHENGFYVSEEEEAVIRSFLAARAKGIPQGTSISLFLANLVCWKIDKTLEKSGLKFARYADDTVIWSPDYAAICKSFTIINDFSKEAGVPINAKKSDGISLLAREGLPAEIASKNYFNFLGYSIGVGKVSIREASQKRIKKQISYLLYRSMIQPLKSSPLRGLVIPHNNRDKALLVAIMQVRRYMYGGLSNRDITDYISGRKRHLHFKGVMSFYPLLN…				NZ_JAGFEJ010000017.1_1_12213_rc	12213	12213	10001	11497
	100610610	RefSeq	NZ_JAHWAV010000007.1	40244	41740	-	WP_071567741.1	reverse transcriptase domain-containing protein	Pseudomonas aeruginosa	ps190	GCF_025697785.1	MEQKIYIAIVKECEKLILRHHSYHNKLHVDWVRNTKRISDAPPKVVETPEYWSVDRRFNPFYVKSNAKAIARSIAKKISNRTYVPAEPFRKSIPKSGGGTRELTIYQIPDAAVSQYFYGRLLAKNRHRFSSFSYAYRNDRNVHFAIQDIAVDISRDARTFIAEFDFSDFFGSIDHDYLYGQLHENGFYVSEEEEAVIRSFLAARAKGIPQGTSISLFLANLVCWKIDKTLEKSGLKFARYADDTVIWSPDYAAICKSFTIINDFSKEAGVPINAKKSDGISLLAREGLPAEIASKNYFNFLGYSIGVGKVSIREASQKRIKKQISYLLYRSMIQPLKSSPLRGLVIPHNNRDKALLVAIMQVRRYMYGGLSNRDITDYISGRKRHLHFKGVMSFYPLLN…				NZ_JAHWAV010000007.1_30244_51740_rc	51740	21497	10001	11497
	100610610	RefSeq	NZ_JAHWBB010000011.1	162	1658	-	WP_071567741.1	reverse transcriptase domain-containing protein	Pseudomonas aeruginosa	Ps197	GCF_025697885.1	MEQKIYIAIVKECEKLILRHHSYHNKLHVDWVRNTKRISDAPPKVVETPEYWSVDRRFNPFYVKSNAKAIARSIAKKISNRTYVPAEPFRKSIPKSGGGTRELTIYQIPDAAVSQYFYGRLLAKNRHRFSSFSYAYRNDRNVHFAIQDIAVDISRDARTFIAEFDFSDFFGSIDHDYLYGQLHENGFYVSEEEEAVIRSFLAARAKGIPQGTSISLFLANLVCWKIDKTLEKSGLKFARYADDTVIWSPDYAAICKSFTIINDFSKEAGVPINAKKSDGISLLAREGLPAEIASKNYFNFLGYSIGVGKVSIREASQKRIKKQISYLLYRSMIQPLKSSPLRGLVIPHNNRDKALLVAIMQVRRYMYGGLSNRDITDYISGRKRHLHFKGVMSFYPLLN…				NZ_JAHWBB010000011.1_1_11658_rc	11658	11658	10001	11497
	100610610	RefSeq	NZ_JAHXZT010000018.1	59287	60783	+	WP_071567741.1	reverse transcriptase domain-containing protein	Pseudomonas aeruginosa	CriePir324	GCF_019429705.1	MEQKIYIAIVKECEKLILRHHSYHNKLHVDWVRNTKRISDAPPKVVETPEYWSVDRRFNPFYVKSNAKAIARSIAKKISNRTYVPAEPFRKSIPKSGGGTRELTIYQIPDAAVSQYFYGRLLAKNRHRFSSFSYAYRNDRNVHFAIQDIAVDISRDARTFIAEFDFSDFFGSIDHDYLYGQLHENGFYVSEEEEAVIRSFLAARAKGIPQGTSISLFLANLVCWKIDKTLEKSGLKFARYADDTVIWSPDYAAICKSFTIINDFSKEAGVPINAKKSDGISLLAREGLPAEIASKNYFNFLGYSIGVGKVSIREASQKRIKKQISYLLYRSMIQPLKSSPLRGLVIPHNNRDKALLVAIMQVRRYMYGGLSNRDITDYISGRKRHLHFKGVMSFYPLLN…				NZ_JAHXZT010000018.1_49287_61469	61469	12183	10001	11497
	100610610	RefSeq	NZ_JAHXZY010000009.1	687	2183	-	WP_071567741.1	reverse transcriptase domain-containing protein	Pseudomonas aeruginosa	CriePir311	GCF_019429785.1	MEQKIYIAIVKECEKLILRHHSYHNKLHVDWVRNTKRISDAPPKVVETPEYWSVDRRFNPFYVKSNAKAIARSIAKKISNRTYVPAEPFRKSIPKSGGGTRELTIYQIPDAAVSQYFYGRLLAKNRHRFSSFSYAYRNDRNVHFAIQDIAVDISRDARTFIAEFDFSDFFGSIDHDYLYGQLHENGFYVSEEEEAVIRSFLAARAKGIPQGTSISLFLANLVCWKIDKTLEKSGLKFARYADDTVIWSPDYAAICKSFTIINDFSKEAGVPINAKKSDGISLLAREGLPAEIASKNYFNFLGYSIGVGKVSIREASQKRIKKQISYLLYRSMIQPLKSSPLRGLVIPHNNRDKALLVAIMQVRRYMYGGLSNRDITDYISGRKRHLHFKGVMSFYPLLN…				NZ_JAHXZY010000009.1_1_12183_rc	12183	12183	10001	11497
	100610610	RefSeq	NZ_JAHYAD010000008.1	59334	60830	+	WP_071567741.1	reverse transcriptase domain-containing protein	Pseudomonas aeruginosa	CriePir286	GCF_019429885.1	MEQKIYIAIVKECEKLILRHHSYHNKLHVDWVRNTKRISDAPPKVVETPEYWSVDRRFNPFYVKSNAKAIARSIAKKISNRTYVPAEPFRKSIPKSGGGTRELTIYQIPDAAVSQYFYGRLLAKNRHRFSSFSYAYRNDRNVHFAIQDIAVDISRDARTFIAEFDFSDFFGSIDHDYLYGQLHENGFYVSEEEEAVIRSFLAARAKGIPQGTSISLFLANLVCWKIDKTLEKSGLKFARYADDTVIWSPDYAAICKSFTIINDFSKEAGVPINAKKSDGISLLAREGLPAEIASKNYFNFLGYSIGVGKVSIREASQKRIKKQISYLLYRSMIQPLKSSPLRGLVIPHNNRDKALLVAIMQVRRYMYGGLSNRDITDYISGRKRHLHFKGVMSFYPLLN…				NZ_JAHYAD010000008.1_49334_61516	61516	12183	10001	11497
	100610610	RefSeq	NZ_JAHYAG010000014.1	186110	187606	+	WP_071567741.1	reverse transcriptase domain-containing protein	Pseudomonas aeruginosa	CriePir256	GCF_019429985.1	MEQKIYIAIVKECEKLILRHHSYHNKLHVDWVRNTKRISDAPPKVVETPEYWSVDRRFNPFYVKSNAKAIARSIAKKISNRTYVPAEPFRKSIPKSGGGTRELTIYQIPDAAVSQYFYGRLLAKNRHRFSSFSYAYRNDRNVHFAIQDIAVDISRDARTFIAEFDFSDFFGSIDHDYLYGQLHENGFYVSEEEEAVIRSFLAARAKGIPQGTSISLFLANLVCWKIDKTLEKSGLKFARYADDTVIWSPDYAAICKSFTIINDFSKEAGVPINAKKSDGISLLAREGLPAEIASKNYFNFLGYSIGVGKVSIREASQKRIKKQISYLLYRSMIQPLKSSPLRGLVIPHNNRDKALLVAIMQVRRYMYGGLSNRDITDYISGRKRHLHFKGVMSFYPLLN…				NZ_JAHYAG010000014.1_176110_187919	187919	11810	10001	11497
	100610610	RefSeq	NZ_JAHYAH010000009.1	186026	187522	+	WP_071567741.1	reverse transcriptase domain-containing protein	Pseudomonas aeruginosa	CriePir247	GCF_019430005.1	MEQKIYIAIVKECEKLILRHHSYHNKLHVDWVRNTKRISDAPPKVVETPEYWSVDRRFNPFYVKSNAKAIARSIAKKISNRTYVPAEPFRKSIPKSGGGTRELTIYQIPDAAVSQYFYGRLLAKNRHRFSSFSYAYRNDRNVHFAIQDIAVDISRDARTFIAEFDFSDFFGSIDHDYLYGQLHENGFYVSEEEEAVIRSFLAARAKGIPQGTSISLFLANLVCWKIDKTLEKSGLKFARYADDTVIWSPDYAAICKSFTIINDFSKEAGVPINAKKSDGISLLAREGLPAEIASKNYFNFLGYSIGVGKVSIREASQKRIKKQISYLLYRSMIQPLKSSPLRGLVIPHNNRDKALLVAIMQVRRYMYGGLSNRDITDYISGRKRHLHFKGVMSFYPLLN…				NZ_JAHYAH010000009.1_176026_187835	187835	11810	10001	11497
	100610610	RefSeq	NZ_JAHYAK010000006.1	153462	154958	+	WP_071567741.1	reverse transcriptase domain-containing protein	Pseudomonas aeruginosa	CriePir203	GCF_019430025.1	MEQKIYIAIVKECEKLILRHHSYHNKLHVDWVRNTKRISDAPPKVVETPEYWSVDRRFNPFYVKSNAKAIARSIAKKISNRTYVPAEPFRKSIPKSGGGTRELTIYQIPDAAVSQYFYGRLLAKNRHRFSSFSYAYRNDRNVHFAIQDIAVDISRDARTFIAEFDFSDFFGSIDHDYLYGQLHENGFYVSEEEEAVIRSFLAARAKGIPQGTSISLFLANLVCWKIDKTLEKSGLKFARYADDTVIWSPDYAAICKSFTIINDFSKEAGVPINAKKSDGISLLAREGLPAEIASKNYFNFLGYSIGVGKVSIREASQKRIKKQISYLLYRSMIQPLKSSPLRGLVIPHNNRDKALLVAIMQVRRYMYGGLSNRDITDYISGRKRHLHFKGVMSFYPLLN…				NZ_JAHYAK010000006.1_143462_155644	155644	12183	10001	11497
	100610610	RefSeq	NZ_JAHYAP010000002.1	153494	154990	+	WP_071567741.1	reverse transcriptase domain-containing protein	Pseudomonas aeruginosa	CriePir178	GCF_019430145.1	MEQKIYIAIVKECEKLILRHHSYHNKLHVDWVRNTKRISDAPPKVVETPEYWSVDRRFNPFYVKSNAKAIARSIAKKISNRTYVPAEPFRKSIPKSGGGTRELTIYQIPDAAVSQYFYGRLLAKNRHRFSSFSYAYRNDRNVHFAIQDIAVDISRDARTFIAEFDFSDFFGSIDHDYLYGQLHENGFYVSEEEEAVIRSFLAARAKGIPQGTSISLFLANLVCWKIDKTLEKSGLKFARYADDTVIWSPDYAAICKSFTIINDFSKEAGVPINAKKSDGISLLAREGLPAEIASKNYFNFLGYSIGVGKVSIREASQKRIKKQISYLLYRSMIQPLKSSPLRGLVIPHNNRDKALLVAIMQVRRYMYGGLSNRDITDYISGRKRHLHFKGVMSFYPLLN…				NZ_JAHYAP010000002.1_143494_155676	155676	12183	10001	11497
	100610610	RefSeq	NZ_JAHYAS010000001.1	160887	162383	+	WP_071567741.1	reverse transcriptase domain-containing protein	Pseudomonas aeruginosa	CriePir171	GCF_019430205.1	MEQKIYIAIVKECEKLILRHHSYHNKLHVDWVRNTKRISDAPPKVVETPEYWSVDRRFNPFYVKSNAKAIARSIAKKISNRTYVPAEPFRKSIPKSGGGTRELTIYQIPDAAVSQYFYGRLLAKNRHRFSSFSYAYRNDRNVHFAIQDIAVDISRDARTFIAEFDFSDFFGSIDHDYLYGQLHENGFYVSEEEEAVIRSFLAARAKGIPQGTSISLFLANLVCWKIDKTLEKSGLKFARYADDTVIWSPDYAAICKSFTIINDFSKEAGVPINAKKSDGISLLAREGLPAEIASKNYFNFLGYSIGVGKVSIREASQKRIKKQISYLLYRSMIQPLKSSPLRGLVIPHNNRDKALLVAIMQVRRYMYGGLSNRDITDYISGRKRHLHFKGVMSFYPLLN…				NZ_JAHYAS010000001.1_150887_172383	172383	21497	10001	11497
	100610610	RefSeq	NZ_JAHYAU010000013.1	54572	56068	+	WP_071567741.1	reverse transcriptase domain-containing protein	Pseudomonas aeruginosa	CriePir161	GCF_019430225.1	MEQKIYIAIVKECEKLILRHHSYHNKLHVDWVRNTKRISDAPPKVVETPEYWSVDRRFNPFYVKSNAKAIARSIAKKISNRTYVPAEPFRKSIPKSGGGTRELTIYQIPDAAVSQYFYGRLLAKNRHRFSSFSYAYRNDRNVHFAIQDIAVDISRDARTFIAEFDFSDFFGSIDHDYLYGQLHENGFYVSEEEEAVIRSFLAARAKGIPQGTSISLFLANLVCWKIDKTLEKSGLKFARYADDTVIWSPDYAAICKSFTIINDFSKEAGVPINAKKSDGISLLAREGLPAEIASKNYFNFLGYSIGVGKVSIREASQKRIKKQISYLLYRSMIQPLKSSPLRGLVIPHNNRDKALLVAIMQVRRYMYGGLSNRDITDYISGRKRHLHFKGVMSFYPLLN…				NZ_JAHYAU010000013.1_44572_56606	56606	12035	10001	11497
	100610610	RefSeq	NZ_JAHYAW010000005.1	687	2183	-	WP_071567741.1	reverse transcriptase domain-containing protein	Pseudomonas aeruginosa	CriePir153	GCF_019430275.1	MEQKIYIAIVKECEKLILRHHSYHNKLHVDWVRNTKRISDAPPKVVETPEYWSVDRRFNPFYVKSNAKAIARSIAKKISNRTYVPAEPFRKSIPKSGGGTRELTIYQIPDAAVSQYFYGRLLAKNRHRFSSFSYAYRNDRNVHFAIQDIAVDISRDARTFIAEFDFSDFFGSIDHDYLYGQLHENGFYVSEEEEAVIRSFLAARAKGIPQGTSISLFLANLVCWKIDKTLEKSGLKFARYADDTVIWSPDYAAICKSFTIINDFSKEAGVPINAKKSDGISLLAREGLPAEIASKNYFNFLGYSIGVGKVSIREASQKRIKKQISYLLYRSMIQPLKSSPLRGLVIPHNNRDKALLVAIMQVRRYMYGGLSNRDITDYISGRKRHLHFKGVMSFYPLLN…				NZ_JAHYAW010000005.1_1_12183_rc	12183	12183	10001	11497
	100610610	RefSeq	NZ_JAHYAX010000022.1	54577	56073	+	WP_071567741.1	reverse transcriptase domain-containing protein	Pseudomonas aeruginosa	CriePir141	GCF_019430305.1	MEQKIYIAIVKECEKLILRHHSYHNKLHVDWVRNTKRISDAPPKVVETPEYWSVDRRFNPFYVKSNAKAIARSIAKKISNRTYVPAEPFRKSIPKSGGGTRELTIYQIPDAAVSQYFYGRLLAKNRHRFSSFSYAYRNDRNVHFAIQDIAVDISRDARTFIAEFDFSDFFGSIDHDYLYGQLHENGFYVSEEEEAVIRSFLAARAKGIPQGTSISLFLANLVCWKIDKTLEKSGLKFARYADDTVIWSPDYAAICKSFTIINDFSKEAGVPINAKKSDGISLLAREGLPAEIASKNYFNFLGYSIGVGKVSIREASQKRIKKQISYLLYRSMIQPLKSSPLRGLVIPHNNRDKALLVAIMQVRRYMYGGLSNRDITDYISGRKRHLHFKGVMSFYPLLN…				NZ_JAHYAX010000022.1_44577_56457	56457	11881	10001	11497
	100610610	RefSeq	NZ_JAHYBF010000009.1	335	1831	-	WP_071567741.1	reverse transcriptase domain-containing protein	Pseudomonas aeruginosa	CriePir77	GCF_019430405.1	MEQKIYIAIVKECEKLILRHHSYHNKLHVDWVRNTKRISDAPPKVVETPEYWSVDRRFNPFYVKSNAKAIARSIAKKISNRTYVPAEPFRKSIPKSGGGTRELTIYQIPDAAVSQYFYGRLLAKNRHRFSSFSYAYRNDRNVHFAIQDIAVDISRDARTFIAEFDFSDFFGSIDHDYLYGQLHENGFYVSEEEEAVIRSFLAARAKGIPQGTSISLFLANLVCWKIDKTLEKSGLKFARYADDTVIWSPDYAAICKSFTIINDFSKEAGVPINAKKSDGISLLAREGLPAEIASKNYFNFLGYSIGVGKVSIREASQKRIKKQISYLLYRSMIQPLKSSPLRGLVIPHNNRDKALLVAIMQVRRYMYGGLSNRDITDYISGRKRHLHFKGVMSFYPLLN…				NZ_JAHYBF010000009.1_1_11831_rc	11831	11831	10001	11497
	100610610	RefSeq	NZ_JAHYBG010000010.1	168781	170277	+	WP_071567741.1	reverse transcriptase domain-containing protein	Pseudomonas aeruginosa	CriePir70	GCF_019430515.1	MEQKIYIAIVKECEKLILRHHSYHNKLHVDWVRNTKRISDAPPKVVETPEYWSVDRRFNPFYVKSNAKAIARSIAKKISNRTYVPAEPFRKSIPKSGGGTRELTIYQIPDAAVSQYFYGRLLAKNRHRFSSFSYAYRNDRNVHFAIQDIAVDISRDARTFIAEFDFSDFFGSIDHDYLYGQLHENGFYVSEEEEAVIRSFLAARAKGIPQGTSISLFLANLVCWKIDKTLEKSGLKFARYADDTVIWSPDYAAICKSFTIINDFSKEAGVPINAKKSDGISLLAREGLPAEIASKNYFNFLGYSIGVGKVSIREASQKRIKKQISYLLYRSMIQPLKSSPLRGLVIPHNNRDKALLVAIMQVRRYMYGGLSNRDITDYISGRKRHLHFKGVMSFYPLLN…				NZ_JAHYBG010000010.1_158781_170936	170936	12156	10001	11497
	100610610	RefSeq	NZ_JAHYBJ010000008.1	167702	169198	+	WP_071567741.1	reverse transcriptase domain-containing protein	Pseudomonas aeruginosa	CriePir44	GCF_019430505.1	MEQKIYIAIVKECEKLILRHHSYHNKLHVDWVRNTKRISDAPPKVVETPEYWSVDRRFNPFYVKSNAKAIARSIAKKISNRTYVPAEPFRKSIPKSGGGTRELTIYQIPDAAVSQYFYGRLLAKNRHRFSSFSYAYRNDRNVHFAIQDIAVDISRDARTFIAEFDFSDFFGSIDHDYLYGQLHENGFYVSEEEEAVIRSFLAARAKGIPQGTSISLFLANLVCWKIDKTLEKSGLKFARYADDTVIWSPDYAAICKSFTIINDFSKEAGVPINAKKSDGISLLAREGLPAEIASKNYFNFLGYSIGVGKVSIREASQKRIKKQISYLLYRSMIQPLKSSPLRGLVIPHNNRDKALLVAIMQVRRYMYGGLSNRDITDYISGRKRHLHFKGVMSFYPLLN…				NZ_JAHYBJ010000008.1_157702_169532	169532	11831	10001	11497
	100610610	RefSeq	NZ_JAHYBK010000006.1	167709	169205	+	WP_071567741.1	reverse transcriptase domain-containing protein	Pseudomonas aeruginosa	CriePir39	GCF_019430565.1	MEQKIYIAIVKECEKLILRHHSYHNKLHVDWVRNTKRISDAPPKVVETPEYWSVDRRFNPFYVKSNAKAIARSIAKKISNRTYVPAEPFRKSIPKSGGGTRELTIYQIPDAAVSQYFYGRLLAKNRHRFSSFSYAYRNDRNVHFAIQDIAVDISRDARTFIAEFDFSDFFGSIDHDYLYGQLHENGFYVSEEEEAVIRSFLAARAKGIPQGTSISLFLANLVCWKIDKTLEKSGLKFARYADDTVIWSPDYAAICKSFTIINDFSKEAGVPINAKKSDGISLLAREGLPAEIASKNYFNFLGYSIGVGKVSIREASQKRIKKQISYLLYRSMIQPLKSSPLRGLVIPHNNRDKALLVAIMQVRRYMYGGLSNRDITDYISGRKRHLHFKGVMSFYPLLN…				NZ_JAHYBK010000006.1_157709_169539	169539	11831	10001	11497
	100610610	RefSeq	NZ_JAHYBL010000016.1	167520	169016	+	WP_071567741.1	reverse transcriptase domain-containing protein	Pseudomonas aeruginosa	CriePir35	GCF_019430605.1	MEQKIYIAIVKECEKLILRHHSYHNKLHVDWVRNTKRISDAPPKVVETPEYWSVDRRFNPFYVKSNAKAIARSIAKKISNRTYVPAEPFRKSIPKSGGGTRELTIYQIPDAAVSQYFYGRLLAKNRHRFSSFSYAYRNDRNVHFAIQDIAVDISRDARTFIAEFDFSDFFGSIDHDYLYGQLHENGFYVSEEEEAVIRSFLAARAKGIPQGTSISLFLANLVCWKIDKTLEKSGLKFARYADDTVIWSPDYAAICKSFTIINDFSKEAGVPINAKKSDGISLLAREGLPAEIASKNYFNFLGYSIGVGKVSIREASQKRIKKQISYLLYRSMIQPLKSSPLRGLVIPHNNRDKALLVAIMQVRRYMYGGLSNRDITDYISGRKRHLHFKGVMSFYPLLN…				NZ_JAHYBL010000016.1_157520_169350	169350	11831	10001	11497
	100610610	RefSeq	NZ_JAHYBM010000008.1	153541	155037	+	WP_071567741.1	reverse transcriptase domain-containing protein	Pseudomonas aeruginosa	CriePir27	GCF_019430585.1	MEQKIYIAIVKECEKLILRHHSYHNKLHVDWVRNTKRISDAPPKVVETPEYWSVDRRFNPFYVKSNAKAIARSIAKKISNRTYVPAEPFRKSIPKSGGGTRELTIYQIPDAAVSQYFYGRLLAKNRHRFSSFSYAYRNDRNVHFAIQDIAVDISRDARTFIAEFDFSDFFGSIDHDYLYGQLHENGFYVSEEEEAVIRSFLAARAKGIPQGTSISLFLANLVCWKIDKTLEKSGLKFARYADDTVIWSPDYAAICKSFTIINDFSKEAGVPINAKKSDGISLLAREGLPAEIASKNYFNFLGYSIGVGKVSIREASQKRIKKQISYLLYRSMIQPLKSSPLRGLVIPHNNRDKALLVAIMQVRRYMYGGLSNRDITDYISGRKRHLHFKGVMSFYPLLN…				NZ_JAHYBM010000008.1_143541_155745	155745	12205	10001	11497
	100610610	RefSeq	NZ_JAHYBN010000010.1	167744	169240	+	WP_071567741.1	reverse transcriptase domain-containing protein	Pseudomonas aeruginosa	CriePir24	GCF_019430625.1	MEQKIYIAIVKECEKLILRHHSYHNKLHVDWVRNTKRISDAPPKVVETPEYWSVDRRFNPFYVKSNAKAIARSIAKKISNRTYVPAEPFRKSIPKSGGGTRELTIYQIPDAAVSQYFYGRLLAKNRHRFSSFSYAYRNDRNVHFAIQDIAVDISRDARTFIAEFDFSDFFGSIDHDYLYGQLHENGFYVSEEEEAVIRSFLAARAKGIPQGTSISLFLANLVCWKIDKTLEKSGLKFARYADDTVIWSPDYAAICKSFTIINDFSKEAGVPINAKKSDGISLLAREGLPAEIASKNYFNFLGYSIGVGKVSIREASQKRIKKQISYLLYRSMIQPLKSSPLRGLVIPHNNRDKALLVAIMQVRRYMYGGLSNRDITDYISGRKRHLHFKGVMSFYPLLN…				NZ_JAHYBN010000010.1_157744_169948	169948	12205	10001	11497
	100610610	RefSeq	NZ_JAHYBQ010000014.1	709	2205	-	WP_071567741.1	reverse transcriptase domain-containing protein	Pseudomonas aeruginosa	CriePir1	GCF_019430685.1	MEQKIYIAIVKECEKLILRHHSYHNKLHVDWVRNTKRISDAPPKVVETPEYWSVDRRFNPFYVKSNAKAIARSIAKKISNRTYVPAEPFRKSIPKSGGGTRELTIYQIPDAAVSQYFYGRLLAKNRHRFSSFSYAYRNDRNVHFAIQDIAVDISRDARTFIAEFDFSDFFGSIDHDYLYGQLHENGFYVSEEEEAVIRSFLAARAKGIPQGTSISLFLANLVCWKIDKTLEKSGLKFARYADDTVIWSPDYAAICKSFTIINDFSKEAGVPINAKKSDGISLLAREGLPAEIASKNYFNFLGYSIGVGKVSIREASQKRIKKQISYLLYRSMIQPLKSSPLRGLVIPHNNRDKALLVAIMQVRRYMYGGLSNRDITDYISGRKRHLHFKGVMSFYPLLN…				NZ_JAHYBQ010000014.1_1_12205_rc	12205	12205	10001	11497
	100610610	RefSeq	NZ_JAIEYZ010000004.1	485611	487107	+	WP_071567741.1	reverse transcriptase domain-containing protein	Pseudomonas aeruginosa	NDM1_1	GCF_020404785.1	MEQKIYIAIVKECEKLILRHHSYHNKLHVDWVRNTKRISDAPPKVVETPEYWSVDRRFNPFYVKSNAKAIARSIAKKISNRTYVPAEPFRKSIPKSGGGTRELTIYQIPDAAVSQYFYGRLLAKNRHRFSSFSYAYRNDRNVHFAIQDIAVDISRDARTFIAEFDFSDFFGSIDHDYLYGQLHENGFYVSEEEEAVIRSFLAARAKGIPQGTSISLFLANLVCWKIDKTLEKSGLKFARYADDTVIWSPDYAAICKSFTIINDFSKEAGVPINAKKSDGISLLAREGLPAEIASKNYFNFLGYSIGVGKVSIREASQKRIKKQISYLLYRSMIQPLKSSPLRGLVIPHNNRDKALLVAIMQVRRYMYGGLSNRDITDYISGRKRHLHFKGVMSFYPLLN…				NZ_JAIEYZ010000004.1_475611_497107	497107	21497	10001	11497
	100610610	RefSeq	NZ_JAIPSV010000008.1	235878	237374	+	WP_071567741.1	reverse transcriptase domain-containing protein	Pseudomonas aeruginosa	KPA6	GCF_020180315.1	MEQKIYIAIVKECEKLILRHHSYHNKLHVDWVRNTKRISDAPPKVVETPEYWSVDRRFNPFYVKSNAKAIARSIAKKISNRTYVPAEPFRKSIPKSGGGTRELTIYQIPDAAVSQYFYGRLLAKNRHRFSSFSYAYRNDRNVHFAIQDIAVDISRDARTFIAEFDFSDFFGSIDHDYLYGQLHENGFYVSEEEEAVIRSFLAARAKGIPQGTSISLFLANLVCWKIDKTLEKSGLKFARYADDTVIWSPDYAAICKSFTIINDFSKEAGVPINAKKSDGISLLAREGLPAEIASKNYFNFLGYSIGVGKVSIREASQKRIKKQISYLLYRSMIQPLKSSPLRGLVIPHNNRDKALLVAIMQVRRYMYGGLSNRDITDYISGRKRHLHFKGVMSFYPLLN…				NZ_JAIPSV010000008.1_225878_237850	237850	11973	10001	11497
	100610610	RefSeq	NZ_JAIPTK010000067.1	378	1874	-	WP_071567741.1	reverse transcriptase domain-containing protein	Pseudomonas aeruginosa	KPA74	GCF_020179935.1	MEQKIYIAIVKECEKLILRHHSYHNKLHVDWVRNTKRISDAPPKVVETPEYWSVDRRFNPFYVKSNAKAIARSIAKKISNRTYVPAEPFRKSIPKSGGGTRELTIYQIPDAAVSQYFYGRLLAKNRHRFSSFSYAYRNDRNVHFAIQDIAVDISRDARTFIAEFDFSDFFGSIDHDYLYGQLHENGFYVSEEEEAVIRSFLAARAKGIPQGTSISLFLANLVCWKIDKTLEKSGLKFARYADDTVIWSPDYAAICKSFTIINDFSKEAGVPINAKKSDGISLLAREGLPAEIASKNYFNFLGYSIGVGKVSIREASQKRIKKQISYLLYRSMIQPLKSSPLRGLVIPHNNRDKALLVAIMQVRRYMYGGLSNRDITDYISGRKRHLHFKGVMSFYPLLN…				NZ_JAIPTK010000067.1_1_11874_rc	11874	11874	10001	11497
	100610610	RefSeq	NZ_JAIVGE010000006.1	236088	237584	+	WP_071567741.1	reverse transcriptase domain-containing protein	Pseudomonas aeruginosa	2047	GCF_020404885.1	MEQKIYIAIVKECEKLILRHHSYHNKLHVDWVRNTKRISDAPPKVVETPEYWSVDRRFNPFYVKSNAKAIARSIAKKISNRTYVPAEPFRKSIPKSGGGTRELTIYQIPDAAVSQYFYGRLLAKNRHRFSSFSYAYRNDRNVHFAIQDIAVDISRDARTFIAEFDFSDFFGSIDHDYLYGQLHENGFYVSEEEEAVIRSFLAARAKGIPQGTSISLFLANLVCWKIDKTLEKSGLKFARYADDTVIWSPDYAAICKSFTIINDFSKEAGVPINAKKSDGISLLAREGLPAEIASKNYFNFLGYSIGVGKVSIREASQKRIKKQISYLLYRSMIQPLKSSPLRGLVIPHNNRDKALLVAIMQVRRYMYGGLSNRDITDYISGRKRHLHFKGVMSFYPLLN…				NZ_JAIVGE010000006.1_226088_247584	247584	21497	10001	11497
	100610610	RefSeq	NZ_JAJPNK010000011.1	236013	237509	+	WP_071567741.1	reverse transcriptase domain-containing protein	Pseudomonas aeruginosa	561/2	GCF_022555805.1	MEQKIYIAIVKECEKLILRHHSYHNKLHVDWVRNTKRISDAPPKVVETPEYWSVDRRFNPFYVKSNAKAIARSIAKKISNRTYVPAEPFRKSIPKSGGGTRELTIYQIPDAAVSQYFYGRLLAKNRHRFSSFSYAYRNDRNVHFAIQDIAVDISRDARTFIAEFDFSDFFGSIDHDYLYGQLHENGFYVSEEEEAVIRSFLAARAKGIPQGTSISLFLANLVCWKIDKTLEKSGLKFARYADDTVIWSPDYAAICKSFTIINDFSKEAGVPINAKKSDGISLLAREGLPAEIASKNYFNFLGYSIGVGKVSIREASQKRIKKQISYLLYRSMIQPLKSSPLRGLVIPHNNRDKALLVAIMQVRRYMYGGLSNRDITDYISGRKRHLHFKGVMSFYPLLN…				NZ_JAJPNK010000011.1_226013_237843	237843	11831	10001	11497
	100610610	RefSeq	NZ_JAPRDW010000012.1	193756	195252	+	WP_071567741.1	reverse transcriptase domain-containing protein	Pseudomonas aeruginosa	PA_49	GCF_036664995.1	MEQKIYIAIVKECEKLILRHHSYHNKLHVDWVRNTKRISDAPPKVVETPEYWSVDRRFNPFYVKSNAKAIARSIAKKISNRTYVPAEPFRKSIPKSGGGTRELTIYQIPDAAVSQYFYGRLLAKNRHRFSSFSYAYRNDRNVHFAIQDIAVDISRDARTFIAEFDFSDFFGSIDHDYLYGQLHENGFYVSEEEEAVIRSFLAARAKGIPQGTSISLFLANLVCWKIDKTLEKSGLKFARYADDTVIWSPDYAAICKSFTIINDFSKEAGVPINAKKSDGISLLAREGLPAEIASKNYFNFLGYSIGVGKVSIREASQKRIKKQISYLLYRSMIQPLKSSPLRGLVIPHNNRDKALLVAIMQVRRYMYGGLSNRDITDYISGRKRHLHFKGVMSFYPLLN…				NZ_JAPRDW010000012.1_183756_196176	196176	12421	10001	11497
	100610610	RefSeq	NZ_JAQRBF010000009.1	212	1708	-	WP_071567741.1	reverse transcriptase domain-containing protein	Pseudomonas aeruginosa	PA18	GCF_028594365.1	MEQKIYIAIVKECEKLILRHHSYHNKLHVDWVRNTKRISDAPPKVVETPEYWSVDRRFNPFYVKSNAKAIARSIAKKISNRTYVPAEPFRKSIPKSGGGTRELTIYQIPDAAVSQYFYGRLLAKNRHRFSSFSYAYRNDRNVHFAIQDIAVDISRDARTFIAEFDFSDFFGSIDHDYLYGQLHENGFYVSEEEEAVIRSFLAARAKGIPQGTSISLFLANLVCWKIDKTLEKSGLKFARYADDTVIWSPDYAAICKSFTIINDFSKEAGVPINAKKSDGISLLAREGLPAEIASKNYFNFLGYSIGVGKVSIREASQKRIKKQISYLLYRSMIQPLKSSPLRGLVIPHNNRDKALLVAIMQVRRYMYGGLSNRDITDYISGRKRHLHFKGVMSFYPLLN…				NZ_JAQRBF010000009.1_1_11708_rc	11708	11708	10001	11497
	100610610	RefSeq	NZ_JARJDO010000010.1	85	1581	-	WP_071567741.1	reverse transcriptase domain-containing protein	Pseudomonas aeruginosa	PYR_AQ101	GCF_029912245.1	MEQKIYIAIVKECEKLILRHHSYHNKLHVDWVRNTKRISDAPPKVVETPEYWSVDRRFNPFYVKSNAKAIARSIAKKISNRTYVPAEPFRKSIPKSGGGTRELTIYQIPDAAVSQYFYGRLLAKNRHRFSSFSYAYRNDRNVHFAIQDIAVDISRDARTFIAEFDFSDFFGSIDHDYLYGQLHENGFYVSEEEEAVIRSFLAARAKGIPQGTSISLFLANLVCWKIDKTLEKSGLKFARYADDTVIWSPDYAAICKSFTIINDFSKEAGVPINAKKSDGISLLAREGLPAEIASKNYFNFLGYSIGVGKVSIREASQKRIKKQISYLLYRSMIQPLKSSPLRGLVIPHNNRDKALLVAIMQVRRYMYGGLSNRDITDYISGRKRHLHFKGVMSFYPLLN…				NZ_JARJDO010000010.1_1_11581_rc	11581	11581	10001	11497
	100610610	RefSeq	NZ_JAUAST010000007.1	162	1658	-	WP_071567741.1	reverse transcriptase domain-containing protein	Pseudomonas aeruginosa	C517	GCF_030540965.1	MEQKIYIAIVKECEKLILRHHSYHNKLHVDWVRNTKRISDAPPKVVETPEYWSVDRRFNPFYVKSNAKAIARSIAKKISNRTYVPAEPFRKSIPKSGGGTRELTIYQIPDAAVSQYFYGRLLAKNRHRFSSFSYAYRNDRNVHFAIQDIAVDISRDARTFIAEFDFSDFFGSIDHDYLYGQLHENGFYVSEEEEAVIRSFLAARAKGIPQGTSISLFLANLVCWKIDKTLEKSGLKFARYADDTVIWSPDYAAICKSFTIINDFSKEAGVPINAKKSDGISLLAREGLPAEIASKNYFNFLGYSIGVGKVSIREASQKRIKKQISYLLYRSMIQPLKSSPLRGLVIPHNNRDKALLVAIMQVRRYMYGGLSNRDITDYISGRKRHLHFKGVMSFYPLLN…				NZ_JAUAST010000007.1_1_11658_rc	11658	11658	10001	11497
	100610610	RefSeq	NZ_JAUASU010000008.1	241784	243280	+	WP_071567741.1	reverse transcriptase domain-containing protein	Pseudomonas aeruginosa	C818-3	GCF_030540985.1	MEQKIYIAIVKECEKLILRHHSYHNKLHVDWVRNTKRISDAPPKVVETPEYWSVDRRFNPFYVKSNAKAIARSIAKKISNRTYVPAEPFRKSIPKSGGGTRELTIYQIPDAAVSQYFYGRLLAKNRHRFSSFSYAYRNDRNVHFAIQDIAVDISRDARTFIAEFDFSDFFGSIDHDYLYGQLHENGFYVSEEEEAVIRSFLAARAKGIPQGTSISLFLANLVCWKIDKTLEKSGLKFARYADDTVIWSPDYAAICKSFTIINDFSKEAGVPINAKKSDGISLLAREGLPAEIASKNYFNFLGYSIGVGKVSIREASQKRIKKQISYLLYRSMIQPLKSSPLRGLVIPHNNRDKALLVAIMQVRRYMYGGLSNRDITDYISGRKRHLHFKGVMSFYPLLN…				NZ_JAUASU010000008.1_231784_243441	243441	11658	10001	11497
	100610610	RefSeq	NZ_JAUOBY010000068.1	38130	39626	+	WP_071567741.1	reverse transcriptase domain-containing protein	Pseudomonas aeruginosa	SCCH89:Pa216599	GCF_033378895.1	MEQKIYIAIVKECEKLILRHHSYHNKLHVDWVRNTKRISDAPPKVVETPEYWSVDRRFNPFYVKSNAKAIARSIAKKISNRTYVPAEPFRKSIPKSGGGTRELTIYQIPDAAVSQYFYGRLLAKNRHRFSSFSYAYRNDRNVHFAIQDIAVDISRDARTFIAEFDFSDFFGSIDHDYLYGQLHENGFYVSEEEEAVIRSFLAARAKGIPQGTSISLFLANLVCWKIDKTLEKSGLKFARYADDTVIWSPDYAAICKSFTIINDFSKEAGVPINAKKSDGISLLAREGLPAEIASKNYFNFLGYSIGVGKVSIREASQKRIKKQISYLLYRSMIQPLKSSPLRGLVIPHNNRDKALLVAIMQVRRYMYGGLSNRDITDYISGRKRHLHFKGVMSFYPLLN…				NZ_JAUOBY010000068.1_28130_39960	39960	11831	10001	11497
	100610610	RefSeq	NZ_JAUZBG010000013.1	36322	37818	-	WP_071567741.1	reverse transcriptase domain-containing protein	Pseudomonas aeruginosa	845	GCF_032469595.1	MEQKIYIAIVKECEKLILRHHSYHNKLHVDWVRNTKRISDAPPKVVETPEYWSVDRRFNPFYVKSNAKAIARSIAKKISNRTYVPAEPFRKSIPKSGGGTRELTIYQIPDAAVSQYFYGRLLAKNRHRFSSFSYAYRNDRNVHFAIQDIAVDISRDARTFIAEFDFSDFFGSIDHDYLYGQLHENGFYVSEEEEAVIRSFLAARAKGIPQGTSISLFLANLVCWKIDKTLEKSGLKFARYADDTVIWSPDYAAICKSFTIINDFSKEAGVPINAKKSDGISLLAREGLPAEIASKNYFNFLGYSIGVGKVSIREASQKRIKKQISYLLYRSMIQPLKSSPLRGLVIPHNNRDKALLVAIMQVRRYMYGGLSNRDITDYISGRKRHLHFKGVMSFYPLLN…				NZ_JAUZBG010000013.1_26322_47818_rc	47818	21497	10001	11497
	100610610	RefSeq	NZ_JAVFCC010000277.1	5507	7003	+	WP_071567741.1	reverse transcriptase domain-containing protein	Pseudomonas aeruginosa	Psa-108	GCF_030865165.1	MEQKIYIAIVKECEKLILRHHSYHNKLHVDWVRNTKRISDAPPKVVETPEYWSVDRRFNPFYVKSNAKAIARSIAKKISNRTYVPAEPFRKSIPKSGGGTRELTIYQIPDAAVSQYFYGRLLAKNRHRFSSFSYAYRNDRNVHFAIQDIAVDISRDARTFIAEFDFSDFFGSIDHDYLYGQLHENGFYVSEEEEAVIRSFLAARAKGIPQGTSISLFLANLVCWKIDKTLEKSGLKFARYADDTVIWSPDYAAICKSFTIINDFSKEAGVPINAKKSDGISLLAREGLPAEIASKNYFNFLGYSIGVGKVSIREASQKRIKKQISYLLYRSMIQPLKSSPLRGLVIPHNNRDKALLVAIMQVRRYMYGGLSNRDITDYISGRKRHLHFKGVMSFYPLLN…				NZ_JAVFCC010000277.1_1_7087	7087	7087	5507	7003
	100610610	RefSeq	NZ_JAVFCD010000181.1	5509	7005	+	WP_071567741.1	reverse transcriptase domain-containing protein	Pseudomonas aeruginosa	Psa-76	GCF_030865655.1	MEQKIYIAIVKECEKLILRHHSYHNKLHVDWVRNTKRISDAPPKVVETPEYWSVDRRFNPFYVKSNAKAIARSIAKKISNRTYVPAEPFRKSIPKSGGGTRELTIYQIPDAAVSQYFYGRLLAKNRHRFSSFSYAYRNDRNVHFAIQDIAVDISRDARTFIAEFDFSDFFGSIDHDYLYGQLHENGFYVSEEEEAVIRSFLAARAKGIPQGTSISLFLANLVCWKIDKTLEKSGLKFARYADDTVIWSPDYAAICKSFTIINDFSKEAGVPINAKKSDGISLLAREGLPAEIASKNYFNFLGYSIGVGKVSIREASQKRIKKQISYLLYRSMIQPLKSSPLRGLVIPHNNRDKALLVAIMQVRRYMYGGLSNRDITDYISGRKRHLHFKGVMSFYPLLN…				NZ_JAVFCD010000181.1_1_7089	7089	7089	5509	7005
	100610610	RefSeq	NZ_JAVFCE010000144.1	85	1581	-	WP_071567741.1	reverse transcriptase domain-containing protein	Pseudomonas aeruginosa	Psa-75	GCF_030913445.1	MEQKIYIAIVKECEKLILRHHSYHNKLHVDWVRNTKRISDAPPKVVETPEYWSVDRRFNPFYVKSNAKAIARSIAKKISNRTYVPAEPFRKSIPKSGGGTRELTIYQIPDAAVSQYFYGRLLAKNRHRFSSFSYAYRNDRNVHFAIQDIAVDISRDARTFIAEFDFSDFFGSIDHDYLYGQLHENGFYVSEEEEAVIRSFLAARAKGIPQGTSISLFLANLVCWKIDKTLEKSGLKFARYADDTVIWSPDYAAICKSFTIINDFSKEAGVPINAKKSDGISLLAREGLPAEIASKNYFNFLGYSIGVGKVSIREASQKRIKKQISYLLYRSMIQPLKSSPLRGLVIPHNNRDKALLVAIMQVRRYMYGGLSNRDITDYISGRKRHLHFKGVMSFYPLLN…				NZ_JAVFCE010000144.1_1_7087_rc	7087	7087	5507	7003
	100610610	RefSeq	NZ_JAVFCF010000267.1	5509	7005	+	WP_071567741.1	reverse transcriptase domain-containing protein	Pseudomonas aeruginosa	Psa-74	GCF_030865485.1	MEQKIYIAIVKECEKLILRHHSYHNKLHVDWVRNTKRISDAPPKVVETPEYWSVDRRFNPFYVKSNAKAIARSIAKKISNRTYVPAEPFRKSIPKSGGGTRELTIYQIPDAAVSQYFYGRLLAKNRHRFSSFSYAYRNDRNVHFAIQDIAVDISRDARTFIAEFDFSDFFGSIDHDYLYGQLHENGFYVSEEEEAVIRSFLAARAKGIPQGTSISLFLANLVCWKIDKTLEKSGLKFARYADDTVIWSPDYAAICKSFTIINDFSKEAGVPINAKKSDGISLLAREGLPAEIASKNYFNFLGYSIGVGKVSIREASQKRIKKQISYLLYRSMIQPLKSSPLRGLVIPHNNRDKALLVAIMQVRRYMYGGLSNRDITDYISGRKRHLHFKGVMSFYPLLN…				NZ_JAVFCF010000267.1_1_7089	7089	7089	5509	7005
	100610610	RefSeq	NZ_JAVFCG010000007.1	85	1581	-	WP_071567741.1	reverse transcriptase domain-containing protein	Pseudomonas aeruginosa	UCO-549	GCF_030865725.1	MEQKIYIAIVKECEKLILRHHSYHNKLHVDWVRNTKRISDAPPKVVETPEYWSVDRRFNPFYVKSNAKAIARSIAKKISNRTYVPAEPFRKSIPKSGGGTRELTIYQIPDAAVSQYFYGRLLAKNRHRFSSFSYAYRNDRNVHFAIQDIAVDISRDARTFIAEFDFSDFFGSIDHDYLYGQLHENGFYVSEEEEAVIRSFLAARAKGIPQGTSISLFLANLVCWKIDKTLEKSGLKFARYADDTVIWSPDYAAICKSFTIINDFSKEAGVPINAKKSDGISLLAREGLPAEIASKNYFNFLGYSIGVGKVSIREASQKRIKKQISYLLYRSMIQPLKSSPLRGLVIPHNNRDKALLVAIMQVRRYMYGGLSNRDITDYISGRKRHLHFKGVMSFYPLLN…				NZ_JAVFCG010000007.1_1_11581_rc	11581	11581	10001	11497
	100610610	RefSeq	NZ_JAVFCH010000009.1	85	1581	-	WP_071567741.1	reverse transcriptase domain-containing protein	Pseudomonas aeruginosa	UCO-534	GCF_030865465.1	MEQKIYIAIVKECEKLILRHHSYHNKLHVDWVRNTKRISDAPPKVVETPEYWSVDRRFNPFYVKSNAKAIARSIAKKISNRTYVPAEPFRKSIPKSGGGTRELTIYQIPDAAVSQYFYGRLLAKNRHRFSSFSYAYRNDRNVHFAIQDIAVDISRDARTFIAEFDFSDFFGSIDHDYLYGQLHENGFYVSEEEEAVIRSFLAARAKGIPQGTSISLFLANLVCWKIDKTLEKSGLKFARYADDTVIWSPDYAAICKSFTIINDFSKEAGVPINAKKSDGISLLAREGLPAEIASKNYFNFLGYSIGVGKVSIREASQKRIKKQISYLLYRSMIQPLKSSPLRGLVIPHNNRDKALLVAIMQVRRYMYGGLSNRDITDYISGRKRHLHFKGVMSFYPLLN…				NZ_JAVFCH010000009.1_1_11581_rc	11581	11581	10001	11497
	100610610	RefSeq	NZ_JAVFCI010000010.1	85	1581	-	WP_071567741.1	reverse transcriptase domain-containing protein	Pseudomonas aeruginosa	P-697	GCF_030865525.1	MEQKIYIAIVKECEKLILRHHSYHNKLHVDWVRNTKRISDAPPKVVETPEYWSVDRRFNPFYVKSNAKAIARSIAKKISNRTYVPAEPFRKSIPKSGGGTRELTIYQIPDAAVSQYFYGRLLAKNRHRFSSFSYAYRNDRNVHFAIQDIAVDISRDARTFIAEFDFSDFFGSIDHDYLYGQLHENGFYVSEEEEAVIRSFLAARAKGIPQGTSISLFLANLVCWKIDKTLEKSGLKFARYADDTVIWSPDYAAICKSFTIINDFSKEAGVPINAKKSDGISLLAREGLPAEIASKNYFNFLGYSIGVGKVSIREASQKRIKKQISYLLYRSMIQPLKSSPLRGLVIPHNNRDKALLVAIMQVRRYMYGGLSNRDITDYISGRKRHLHFKGVMSFYPLLN…				NZ_JAVFCI010000010.1_1_11581_rc	11581	11581	10001	11497
	100610610	RefSeq	NZ_JAVFCJ010000078.1	5509	7005	+	WP_071567741.1	reverse transcriptase domain-containing protein	Pseudomonas aeruginosa	P-673	GCF_030865505.1	MEQKIYIAIVKECEKLILRHHSYHNKLHVDWVRNTKRISDAPPKVVETPEYWSVDRRFNPFYVKSNAKAIARSIAKKISNRTYVPAEPFRKSIPKSGGGTRELTIYQIPDAAVSQYFYGRLLAKNRHRFSSFSYAYRNDRNVHFAIQDIAVDISRDARTFIAEFDFSDFFGSIDHDYLYGQLHENGFYVSEEEEAVIRSFLAARAKGIPQGTSISLFLANLVCWKIDKTLEKSGLKFARYADDTVIWSPDYAAICKSFTIINDFSKEAGVPINAKKSDGISLLAREGLPAEIASKNYFNFLGYSIGVGKVSIREASQKRIKKQISYLLYRSMIQPLKSSPLRGLVIPHNNRDKALLVAIMQVRRYMYGGLSNRDITDYISGRKRHLHFKGVMSFYPLLN…				NZ_JAVFCJ010000078.1_1_7089	7089	7089	5509	7005
	100610610	RefSeq	NZ_JAVFCK010000079.1	85	1581	-	WP_071567741.1	reverse transcriptase domain-containing protein	Pseudomonas aeruginosa	P-671	GCF_030865575.1	MEQKIYIAIVKECEKLILRHHSYHNKLHVDWVRNTKRISDAPPKVVETPEYWSVDRRFNPFYVKSNAKAIARSIAKKISNRTYVPAEPFRKSIPKSGGGTRELTIYQIPDAAVSQYFYGRLLAKNRHRFSSFSYAYRNDRNVHFAIQDIAVDISRDARTFIAEFDFSDFFGSIDHDYLYGQLHENGFYVSEEEEAVIRSFLAARAKGIPQGTSISLFLANLVCWKIDKTLEKSGLKFARYADDTVIWSPDYAAICKSFTIINDFSKEAGVPINAKKSDGISLLAREGLPAEIASKNYFNFLGYSIGVGKVSIREASQKRIKKQISYLLYRSMIQPLKSSPLRGLVIPHNNRDKALLVAIMQVRRYMYGGLSNRDITDYISGRKRHLHFKGVMSFYPLLN…				NZ_JAVFCK010000079.1_1_7089_rc	7089	7089	5509	7005
	100610610	RefSeq	NZ_JAVFCL010000260.1	5509	7005	+	WP_071567741.1	reverse transcriptase domain-containing protein	Pseudomonas aeruginosa	P-653	GCF_030865535.1	MEQKIYIAIVKECEKLILRHHSYHNKLHVDWVRNTKRISDAPPKVVETPEYWSVDRRFNPFYVKSNAKAIARSIAKKISNRTYVPAEPFRKSIPKSGGGTRELTIYQIPDAAVSQYFYGRLLAKNRHRFSSFSYAYRNDRNVHFAIQDIAVDISRDARTFIAEFDFSDFFGSIDHDYLYGQLHENGFYVSEEEEAVIRSFLAARAKGIPQGTSISLFLANLVCWKIDKTLEKSGLKFARYADDTVIWSPDYAAICKSFTIINDFSKEAGVPINAKKSDGISLLAREGLPAEIASKNYFNFLGYSIGVGKVSIREASQKRIKKQISYLLYRSMIQPLKSSPLRGLVIPHNNRDKALLVAIMQVRRYMYGGLSNRDITDYISGRKRHLHFKGVMSFYPLLN…				NZ_JAVFCL010000260.1_1_7089	7089	7089	5509	7005
	100610610	RefSeq	NZ_JAVFCM010000076.1	5510	7006	+	WP_071567741.1	reverse transcriptase domain-containing protein	Pseudomonas aeruginosa	P-549	GCF_030865145.1	MEQKIYIAIVKECEKLILRHHSYHNKLHVDWVRNTKRISDAPPKVVETPEYWSVDRRFNPFYVKSNAKAIARSIAKKISNRTYVPAEPFRKSIPKSGGGTRELTIYQIPDAAVSQYFYGRLLAKNRHRFSSFSYAYRNDRNVHFAIQDIAVDISRDARTFIAEFDFSDFFGSIDHDYLYGQLHENGFYVSEEEEAVIRSFLAARAKGIPQGTSISLFLANLVCWKIDKTLEKSGLKFARYADDTVIWSPDYAAICKSFTIINDFSKEAGVPINAKKSDGISLLAREGLPAEIASKNYFNFLGYSIGVGKVSIREASQKRIKKQISYLLYRSMIQPLKSSPLRGLVIPHNNRDKALLVAIMQVRRYMYGGLSNRDITDYISGRKRHLHFKGVMSFYPLLN…				NZ_JAVFCM010000076.1_1_7090	7090	7090	5510	7006
	100610610	RefSeq	NZ_JAVFCN010000074.1	85	1581	-	WP_071567741.1	reverse transcriptase domain-containing protein	Pseudomonas aeruginosa	P-545	GCF_030865565.1	MEQKIYIAIVKECEKLILRHHSYHNKLHVDWVRNTKRISDAPPKVVETPEYWSVDRRFNPFYVKSNAKAIARSIAKKISNRTYVPAEPFRKSIPKSGGGTRELTIYQIPDAAVSQYFYGRLLAKNRHRFSSFSYAYRNDRNVHFAIQDIAVDISRDARTFIAEFDFSDFFGSIDHDYLYGQLHENGFYVSEEEEAVIRSFLAARAKGIPQGTSISLFLANLVCWKIDKTLEKSGLKFARYADDTVIWSPDYAAICKSFTIINDFSKEAGVPINAKKSDGISLLAREGLPAEIASKNYFNFLGYSIGVGKVSIREASQKRIKKQISYLLYRSMIQPLKSSPLRGLVIPHNNRDKALLVAIMQVRRYMYGGLSNRDITDYISGRKRHLHFKGVMSFYPLLN…				NZ_JAVFCN010000074.1_1_7090_rc	7090	7090	5510	7006
	100610610	RefSeq	NZ_JAVFCO010000070.1	85	1581	-	WP_071567741.1	reverse transcriptase domain-containing protein	Pseudomonas aeruginosa	P-542	GCF_030865745.1	MEQKIYIAIVKECEKLILRHHSYHNKLHVDWVRNTKRISDAPPKVVETPEYWSVDRRFNPFYVKSNAKAIARSIAKKISNRTYVPAEPFRKSIPKSGGGTRELTIYQIPDAAVSQYFYGRLLAKNRHRFSSFSYAYRNDRNVHFAIQDIAVDISRDARTFIAEFDFSDFFGSIDHDYLYGQLHENGFYVSEEEEAVIRSFLAARAKGIPQGTSISLFLANLVCWKIDKTLEKSGLKFARYADDTVIWSPDYAAICKSFTIINDFSKEAGVPINAKKSDGISLLAREGLPAEIASKNYFNFLGYSIGVGKVSIREASQKRIKKQISYLLYRSMIQPLKSSPLRGLVIPHNNRDKALLVAIMQVRRYMYGGLSNRDITDYISGRKRHLHFKGVMSFYPLLN…				NZ_JAVFCO010000070.1_1_7090_rc	7090	7090	5510	7006
	100610610	RefSeq	NZ_JAVFCP010000110.1	85	1581	-	WP_071567741.1	reverse transcriptase domain-containing protein	Pseudomonas aeruginosa	P-539	GCF_030865625.1	MEQKIYIAIVKECEKLILRHHSYHNKLHVDWVRNTKRISDAPPKVVETPEYWSVDRRFNPFYVKSNAKAIARSIAKKISNRTYVPAEPFRKSIPKSGGGTRELTIYQIPDAAVSQYFYGRLLAKNRHRFSSFSYAYRNDRNVHFAIQDIAVDISRDARTFIAEFDFSDFFGSIDHDYLYGQLHENGFYVSEEEEAVIRSFLAARAKGIPQGTSISLFLANLVCWKIDKTLEKSGLKFARYADDTVIWSPDYAAICKSFTIINDFSKEAGVPINAKKSDGISLLAREGLPAEIASKNYFNFLGYSIGVGKVSIREASQKRIKKQISYLLYRSMIQPLKSSPLRGLVIPHNNRDKALLVAIMQVRRYMYGGLSNRDITDYISGRKRHLHFKGVMSFYPLLN…				NZ_JAVFCP010000110.1_1_7090_rc	7090	7090	5510	7006
	100610610	RefSeq	NZ_JAVFCQ010000076.1	5510	7006	+	WP_071567741.1	reverse transcriptase domain-containing protein	Pseudomonas aeruginosa	P-512	GCF_030865665.1	MEQKIYIAIVKECEKLILRHHSYHNKLHVDWVRNTKRISDAPPKVVETPEYWSVDRRFNPFYVKSNAKAIARSIAKKISNRTYVPAEPFRKSIPKSGGGTRELTIYQIPDAAVSQYFYGRLLAKNRHRFSSFSYAYRNDRNVHFAIQDIAVDISRDARTFIAEFDFSDFFGSIDHDYLYGQLHENGFYVSEEEEAVIRSFLAARAKGIPQGTSISLFLANLVCWKIDKTLEKSGLKFARYADDTVIWSPDYAAICKSFTIINDFSKEAGVPINAKKSDGISLLAREGLPAEIASKNYFNFLGYSIGVGKVSIREASQKRIKKQISYLLYRSMIQPLKSSPLRGLVIPHNNRDKALLVAIMQVRRYMYGGLSNRDITDYISGRKRHLHFKGVMSFYPLLN…				NZ_JAVFCQ010000076.1_1_7090	7090	7090	5510	7006
	100610610	RefSeq	NZ_JAVFCR010000096.1	85	1581	-	WP_071567741.1	reverse transcriptase domain-containing protein	Pseudomonas aeruginosa	P-511	GCF_030865135.1	MEQKIYIAIVKECEKLILRHHSYHNKLHVDWVRNTKRISDAPPKVVETPEYWSVDRRFNPFYVKSNAKAIARSIAKKISNRTYVPAEPFRKSIPKSGGGTRELTIYQIPDAAVSQYFYGRLLAKNRHRFSSFSYAYRNDRNVHFAIQDIAVDISRDARTFIAEFDFSDFFGSIDHDYLYGQLHENGFYVSEEEEAVIRSFLAARAKGIPQGTSISLFLANLVCWKIDKTLEKSGLKFARYADDTVIWSPDYAAICKSFTIINDFSKEAGVPINAKKSDGISLLAREGLPAEIASKNYFNFLGYSIGVGKVSIREASQKRIKKQISYLLYRSMIQPLKSSPLRGLVIPHNNRDKALLVAIMQVRRYMYGGLSNRDITDYISGRKRHLHFKGVMSFYPLLN…				NZ_JAVFCR010000096.1_1_7089_rc	7089	7089	5509	7005
	100610610	RefSeq	NZ_JAVFCS010000022.1	85	1581	-	WP_071567741.1	reverse transcriptase domain-containing protein	Pseudomonas aeruginosa	P-493	GCF_030865205.1	MEQKIYIAIVKECEKLILRHHSYHNKLHVDWVRNTKRISDAPPKVVETPEYWSVDRRFNPFYVKSNAKAIARSIAKKISNRTYVPAEPFRKSIPKSGGGTRELTIYQIPDAAVSQYFYGRLLAKNRHRFSSFSYAYRNDRNVHFAIQDIAVDISRDARTFIAEFDFSDFFGSIDHDYLYGQLHENGFYVSEEEEAVIRSFLAARAKGIPQGTSISLFLANLVCWKIDKTLEKSGLKFARYADDTVIWSPDYAAICKSFTIINDFSKEAGVPINAKKSDGISLLAREGLPAEIASKNYFNFLGYSIGVGKVSIREASQKRIKKQISYLLYRSMIQPLKSSPLRGLVIPHNNRDKALLVAIMQVRRYMYGGLSNRDITDYISGRKRHLHFKGVMSFYPLLN…				NZ_JAVFCS010000022.1_1_11581_rc	11581	11581	10001	11497
	100610610	RefSeq	NZ_JAVFCT010000071.1	5510	7006	+	WP_071567741.1	reverse transcriptase domain-containing protein	Pseudomonas aeruginosa	P-485	GCF_030865255.1	MEQKIYIAIVKECEKLILRHHSYHNKLHVDWVRNTKRISDAPPKVVETPEYWSVDRRFNPFYVKSNAKAIARSIAKKISNRTYVPAEPFRKSIPKSGGGTRELTIYQIPDAAVSQYFYGRLLAKNRHRFSSFSYAYRNDRNVHFAIQDIAVDISRDARTFIAEFDFSDFFGSIDHDYLYGQLHENGFYVSEEEEAVIRSFLAARAKGIPQGTSISLFLANLVCWKIDKTLEKSGLKFARYADDTVIWSPDYAAICKSFTIINDFSKEAGVPINAKKSDGISLLAREGLPAEIASKNYFNFLGYSIGVGKVSIREASQKRIKKQISYLLYRSMIQPLKSSPLRGLVIPHNNRDKALLVAIMQVRRYMYGGLSNRDITDYISGRKRHLHFKGVMSFYPLLN…				NZ_JAVFCT010000071.1_1_7090	7090	7090	5510	7006
	100610610	RefSeq	NZ_JAVFCU010000067.1	5509	7005	+	WP_071567741.1	reverse transcriptase domain-containing protein	Pseudomonas aeruginosa	P-481	GCF_030865645.1	MEQKIYIAIVKECEKLILRHHSYHNKLHVDWVRNTKRISDAPPKVVETPEYWSVDRRFNPFYVKSNAKAIARSIAKKISNRTYVPAEPFRKSIPKSGGGTRELTIYQIPDAAVSQYFYGRLLAKNRHRFSSFSYAYRNDRNVHFAIQDIAVDISRDARTFIAEFDFSDFFGSIDHDYLYGQLHENGFYVSEEEEAVIRSFLAARAKGIPQGTSISLFLANLVCWKIDKTLEKSGLKFARYADDTVIWSPDYAAICKSFTIINDFSKEAGVPINAKKSDGISLLAREGLPAEIASKNYFNFLGYSIGVGKVSIREASQKRIKKQISYLLYRSMIQPLKSSPLRGLVIPHNNRDKALLVAIMQVRRYMYGGLSNRDITDYISGRKRHLHFKGVMSFYPLLN…				NZ_JAVFCU010000067.1_1_7089	7089	7089	5509	7005
	100610610	RefSeq	NZ_JAVFCV010000129.1	85	1581	-	WP_071567741.1	reverse transcriptase domain-containing protein	Pseudomonas aeruginosa	P-477	GCF_030865435.1	MEQKIYIAIVKECEKLILRHHSYHNKLHVDWVRNTKRISDAPPKVVETPEYWSVDRRFNPFYVKSNAKAIARSIAKKISNRTYVPAEPFRKSIPKSGGGTRELTIYQIPDAAVSQYFYGRLLAKNRHRFSSFSYAYRNDRNVHFAIQDIAVDISRDARTFIAEFDFSDFFGSIDHDYLYGQLHENGFYVSEEEEAVIRSFLAARAKGIPQGTSISLFLANLVCWKIDKTLEKSGLKFARYADDTVIWSPDYAAICKSFTIINDFSKEAGVPINAKKSDGISLLAREGLPAEIASKNYFNFLGYSIGVGKVSIREASQKRIKKQISYLLYRSMIQPLKSSPLRGLVIPHNNRDKALLVAIMQVRRYMYGGLSNRDITDYISGRKRHLHFKGVMSFYPLLN…				NZ_JAVFCV010000129.1_1_7087_rc	7087	7087	5507	7003
	100610610	RefSeq	NZ_JAVFCW010000159.1	85	1581	-	WP_071567741.1	reverse transcriptase domain-containing protein	Pseudomonas aeruginosa	P-474	GCF_030865605.1	MEQKIYIAIVKECEKLILRHHSYHNKLHVDWVRNTKRISDAPPKVVETPEYWSVDRRFNPFYVKSNAKAIARSIAKKISNRTYVPAEPFRKSIPKSGGGTRELTIYQIPDAAVSQYFYGRLLAKNRHRFSSFSYAYRNDRNVHFAIQDIAVDISRDARTFIAEFDFSDFFGSIDHDYLYGQLHENGFYVSEEEEAVIRSFLAARAKGIPQGTSISLFLANLVCWKIDKTLEKSGLKFARYADDTVIWSPDYAAICKSFTIINDFSKEAGVPINAKKSDGISLLAREGLPAEIASKNYFNFLGYSIGVGKVSIREASQKRIKKQISYLLYRSMIQPLKSSPLRGLVIPHNNRDKALLVAIMQVRRYMYGGLSNRDITDYISGRKRHLHFKGVMSFYPLLN…				NZ_JAVFCW010000159.1_1_7089_rc	7089	7089	5509	7005
	100610610	RefSeq	NZ_JAVFCX010000008.1	235879	237375	+	WP_071567741.1	reverse transcriptase domain-containing protein	Pseudomonas aeruginosa	P-469	GCF_030865225.1	MEQKIYIAIVKECEKLILRHHSYHNKLHVDWVRNTKRISDAPPKVVETPEYWSVDRRFNPFYVKSNAKAIARSIAKKISNRTYVPAEPFRKSIPKSGGGTRELTIYQIPDAAVSQYFYGRLLAKNRHRFSSFSYAYRNDRNVHFAIQDIAVDISRDARTFIAEFDFSDFFGSIDHDYLYGQLHENGFYVSEEEEAVIRSFLAARAKGIPQGTSISLFLANLVCWKIDKTLEKSGLKFARYADDTVIWSPDYAAICKSFTIINDFSKEAGVPINAKKSDGISLLAREGLPAEIASKNYFNFLGYSIGVGKVSIREASQKRIKKQISYLLYRSMIQPLKSSPLRGLVIPHNNRDKALLVAIMQVRRYMYGGLSNRDITDYISGRKRHLHFKGVMSFYPLLN…				NZ_JAVFCX010000008.1_225879_237459	237459	11581	10001	11497
	100610610	RefSeq	NZ_JAVFCY010000195.1	5509	7005	+	WP_071567741.1	reverse transcriptase domain-containing protein	Pseudomonas aeruginosa	P-463	GCF_030865245.1	MEQKIYIAIVKECEKLILRHHSYHNKLHVDWVRNTKRISDAPPKVVETPEYWSVDRRFNPFYVKSNAKAIARSIAKKISNRTYVPAEPFRKSIPKSGGGTRELTIYQIPDAAVSQYFYGRLLAKNRHRFSSFSYAYRNDRNVHFAIQDIAVDISRDARTFIAEFDFSDFFGSIDHDYLYGQLHENGFYVSEEEEAVIRSFLAARAKGIPQGTSISLFLANLVCWKIDKTLEKSGLKFARYADDTVIWSPDYAAICKSFTIINDFSKEAGVPINAKKSDGISLLAREGLPAEIASKNYFNFLGYSIGVGKVSIREASQKRIKKQISYLLYRSMIQPLKSSPLRGLVIPHNNRDKALLVAIMQVRRYMYGGLSNRDITDYISGRKRHLHFKGVMSFYPLLN…				NZ_JAVFCY010000195.1_1_7089	7089	7089	5509	7005
	100610610	RefSeq	NZ_JAVFCZ010000142.1	5509	7005	+	WP_071567741.1	reverse transcriptase domain-containing protein	Pseudomonas aeruginosa	P-461	GCF_030865305.1	MEQKIYIAIVKECEKLILRHHSYHNKLHVDWVRNTKRISDAPPKVVETPEYWSVDRRFNPFYVKSNAKAIARSIAKKISNRTYVPAEPFRKSIPKSGGGTRELTIYQIPDAAVSQYFYGRLLAKNRHRFSSFSYAYRNDRNVHFAIQDIAVDISRDARTFIAEFDFSDFFGSIDHDYLYGQLHENGFYVSEEEEAVIRSFLAARAKGIPQGTSISLFLANLVCWKIDKTLEKSGLKFARYADDTVIWSPDYAAICKSFTIINDFSKEAGVPINAKKSDGISLLAREGLPAEIASKNYFNFLGYSIGVGKVSIREASQKRIKKQISYLLYRSMIQPLKSSPLRGLVIPHNNRDKALLVAIMQVRRYMYGGLSNRDITDYISGRKRHLHFKGVMSFYPLLN…				NZ_JAVFCZ010000142.1_1_7089	7089	7089	5509	7005
	100610610	RefSeq	NZ_JAVFDA010000284.1	5509	7005	+	WP_071567741.1	reverse transcriptase domain-containing protein	Pseudomonas aeruginosa	P-389	GCF_030865365.1	MEQKIYIAIVKECEKLILRHHSYHNKLHVDWVRNTKRISDAPPKVVETPEYWSVDRRFNPFYVKSNAKAIARSIAKKISNRTYVPAEPFRKSIPKSGGGTRELTIYQIPDAAVSQYFYGRLLAKNRHRFSSFSYAYRNDRNVHFAIQDIAVDISRDARTFIAEFDFSDFFGSIDHDYLYGQLHENGFYVSEEEEAVIRSFLAARAKGIPQGTSISLFLANLVCWKIDKTLEKSGLKFARYADDTVIWSPDYAAICKSFTIINDFSKEAGVPINAKKSDGISLLAREGLPAEIASKNYFNFLGYSIGVGKVSIREASQKRIKKQISYLLYRSMIQPLKSSPLRGLVIPHNNRDKALLVAIMQVRRYMYGGLSNRDITDYISGRKRHLHFKGVMSFYPLLN…				NZ_JAVFDA010000284.1_1_7089	7089	7089	5509	7005
	100610610	RefSeq	NZ_JAVFDB010000142.1	5510	7006	+	WP_071567741.1	reverse transcriptase domain-containing protein	Pseudomonas aeruginosa	P-372	GCF_030865675.1	MEQKIYIAIVKECEKLILRHHSYHNKLHVDWVRNTKRISDAPPKVVETPEYWSVDRRFNPFYVKSNAKAIARSIAKKISNRTYVPAEPFRKSIPKSGGGTRELTIYQIPDAAVSQYFYGRLLAKNRHRFSSFSYAYRNDRNVHFAIQDIAVDISRDARTFIAEFDFSDFFGSIDHDYLYGQLHENGFYVSEEEEAVIRSFLAARAKGIPQGTSISLFLANLVCWKIDKTLEKSGLKFARYADDTVIWSPDYAAICKSFTIINDFSKEAGVPINAKKSDGISLLAREGLPAEIASKNYFNFLGYSIGVGKVSIREASQKRIKKQISYLLYRSMIQPLKSSPLRGLVIPHNNRDKALLVAIMQVRRYMYGGLSNRDITDYISGRKRHLHFKGVMSFYPLLN…				NZ_JAVFDB010000142.1_1_7090	7090	7090	5510	7006
	100610610	RefSeq	NZ_JAVFDC010000180.1	85	1581	-	WP_071567741.1	reverse transcriptase domain-containing protein	Pseudomonas aeruginosa	P-370	GCF_030865355.1	MEQKIYIAIVKECEKLILRHHSYHNKLHVDWVRNTKRISDAPPKVVETPEYWSVDRRFNPFYVKSNAKAIARSIAKKISNRTYVPAEPFRKSIPKSGGGTRELTIYQIPDAAVSQYFYGRLLAKNRHRFSSFSYAYRNDRNVHFAIQDIAVDISRDARTFIAEFDFSDFFGSIDHDYLYGQLHENGFYVSEEEEAVIRSFLAARAKGIPQGTSISLFLANLVCWKIDKTLEKSGLKFARYADDTVIWSPDYAAICKSFTIINDFSKEAGVPINAKKSDGISLLAREGLPAEIASKNYFNFLGYSIGVGKVSIREASQKRIKKQISYLLYRSMIQPLKSSPLRGLVIPHNNRDKALLVAIMQVRRYMYGGLSNRDITDYISGRKRHLHFKGVMSFYPLLN…				NZ_JAVFDC010000180.1_1_7090_rc	7090	7090	5510	7006
	100610610	RefSeq	NZ_JAVFDD010000100.1	5510	7006	+	WP_071567741.1	reverse transcriptase domain-containing protein	Pseudomonas aeruginosa	P-366	GCF_030865265.1	MEQKIYIAIVKECEKLILRHHSYHNKLHVDWVRNTKRISDAPPKVVETPEYWSVDRRFNPFYVKSNAKAIARSIAKKISNRTYVPAEPFRKSIPKSGGGTRELTIYQIPDAAVSQYFYGRLLAKNRHRFSSFSYAYRNDRNVHFAIQDIAVDISRDARTFIAEFDFSDFFGSIDHDYLYGQLHENGFYVSEEEEAVIRSFLAARAKGIPQGTSISLFLANLVCWKIDKTLEKSGLKFARYADDTVIWSPDYAAICKSFTIINDFSKEAGVPINAKKSDGISLLAREGLPAEIASKNYFNFLGYSIGVGKVSIREASQKRIKKQISYLLYRSMIQPLKSSPLRGLVIPHNNRDKALLVAIMQVRRYMYGGLSNRDITDYISGRKRHLHFKGVMSFYPLLN…				NZ_JAVFDD010000100.1_1_7090	7090	7090	5510	7006
	100610610	RefSeq	NZ_JAVFDE010000133.1	85	1581	-	WP_071567741.1	reverse transcriptase domain-containing protein	Pseudomonas aeruginosa	P-362	GCF_030865345.1	MEQKIYIAIVKECEKLILRHHSYHNKLHVDWVRNTKRISDAPPKVVETPEYWSVDRRFNPFYVKSNAKAIARSIAKKISNRTYVPAEPFRKSIPKSGGGTRELTIYQIPDAAVSQYFYGRLLAKNRHRFSSFSYAYRNDRNVHFAIQDIAVDISRDARTFIAEFDFSDFFGSIDHDYLYGQLHENGFYVSEEEEAVIRSFLAARAKGIPQGTSISLFLANLVCWKIDKTLEKSGLKFARYADDTVIWSPDYAAICKSFTIINDFSKEAGVPINAKKSDGISLLAREGLPAEIASKNYFNFLGYSIGVGKVSIREASQKRIKKQISYLLYRSMIQPLKSSPLRGLVIPHNNRDKALLVAIMQVRRYMYGGLSNRDITDYISGRKRHLHFKGVMSFYPLLN…				NZ_JAVFDE010000133.1_1_7090_rc	7090	7090	5510	7006
	100610610	RefSeq	NZ_JAVFDF010000234.1	85	1581	-	WP_071567741.1	reverse transcriptase domain-containing protein	Pseudomonas aeruginosa	P-358	GCF_030913405.1	MEQKIYIAIVKECEKLILRHHSYHNKLHVDWVRNTKRISDAPPKVVETPEYWSVDRRFNPFYVKSNAKAIARSIAKKISNRTYVPAEPFRKSIPKSGGGTRELTIYQIPDAAVSQYFYGRLLAKNRHRFSSFSYAYRNDRNVHFAIQDIAVDISRDARTFIAEFDFSDFFGSIDHDYLYGQLHENGFYVSEEEEAVIRSFLAARAKGIPQGTSISLFLANLVCWKIDKTLEKSGLKFARYADDTVIWSPDYAAICKSFTIINDFSKEAGVPINAKKSDGISLLAREGLPAEIASKNYFNFLGYSIGVGKVSIREASQKRIKKQISYLLYRSMIQPLKSSPLRGLVIPHNNRDKALLVAIMQVRRYMYGGLSNRDITDYISGRKRHLHFKGVMSFYPLLN…				NZ_JAVFDF010000234.1_1_7089_rc	7089	7089	5509	7005
	100610610	RefSeq	NZ_JAVFFT010000012.1	193756	195252	+	WP_071567741.1	reverse transcriptase domain-containing protein	Pseudomonas aeruginosa	49	GCF_033797615.1	MEQKIYIAIVKECEKLILRHHSYHNKLHVDWVRNTKRISDAPPKVVETPEYWSVDRRFNPFYVKSNAKAIARSIAKKISNRTYVPAEPFRKSIPKSGGGTRELTIYQIPDAAVSQYFYGRLLAKNRHRFSSFSYAYRNDRNVHFAIQDIAVDISRDARTFIAEFDFSDFFGSIDHDYLYGQLHENGFYVSEEEEAVIRSFLAARAKGIPQGTSISLFLANLVCWKIDKTLEKSGLKFARYADDTVIWSPDYAAICKSFTIINDFSKEAGVPINAKKSDGISLLAREGLPAEIASKNYFNFLGYSIGVGKVSIREASQKRIKKQISYLLYRSMIQPLKSSPLRGLVIPHNNRDKALLVAIMQVRRYMYGGLSNRDITDYISGRKRHLHFKGVMSFYPLLN…				NZ_JAVFFT010000012.1_183756_196176	196176	12421	10001	11497
	100610610	RefSeq	NZ_JAVQON010000024.1	85	1581	-	WP_071567741.1	reverse transcriptase domain-containing protein	Pseudomonas aeruginosa	Paer4686	GCF_031822615.1	MEQKIYIAIVKECEKLILRHHSYHNKLHVDWVRNTKRISDAPPKVVETPEYWSVDRRFNPFYVKSNAKAIARSIAKKISNRTYVPAEPFRKSIPKSGGGTRELTIYQIPDAAVSQYFYGRLLAKNRHRFSSFSYAYRNDRNVHFAIQDIAVDISRDARTFIAEFDFSDFFGSIDHDYLYGQLHENGFYVSEEEEAVIRSFLAARAKGIPQGTSISLFLANLVCWKIDKTLEKSGLKFARYADDTVIWSPDYAAICKSFTIINDFSKEAGVPINAKKSDGISLLAREGLPAEIASKNYFNFLGYSIGVGKVSIREASQKRIKKQISYLLYRSMIQPLKSSPLRGLVIPHNNRDKALLVAIMQVRRYMYGGLSNRDITDYISGRKRHLHFKGVMSFYPLLN…				NZ_JAVQON010000024.1_1_11581_rc	11581	11581	10001	11497
	100610610	RefSeq	NZ_JAVQOO010000013.1	85	1581	-	WP_071567741.1	reverse transcriptase domain-containing protein	Pseudomonas aeruginosa	Paer4575	GCF_031822635.1	MEQKIYIAIVKECEKLILRHHSYHNKLHVDWVRNTKRISDAPPKVVETPEYWSVDRRFNPFYVKSNAKAIARSIAKKISNRTYVPAEPFRKSIPKSGGGTRELTIYQIPDAAVSQYFYGRLLAKNRHRFSSFSYAYRNDRNVHFAIQDIAVDISRDARTFIAEFDFSDFFGSIDHDYLYGQLHENGFYVSEEEEAVIRSFLAARAKGIPQGTSISLFLANLVCWKIDKTLEKSGLKFARYADDTVIWSPDYAAICKSFTIINDFSKEAGVPINAKKSDGISLLAREGLPAEIASKNYFNFLGYSIGVGKVSIREASQKRIKKQISYLLYRSMIQPLKSSPLRGLVIPHNNRDKALLVAIMQVRRYMYGGLSNRDITDYISGRKRHLHFKGVMSFYPLLN…				NZ_JAVQOO010000013.1_1_11581_rc	11581	11581	10001	11497
	100610610	RefSeq	NZ_JAVQOP010000013.1	186245	187741	+	WP_071567741.1	reverse transcriptase domain-containing protein	Pseudomonas aeruginosa	Paer4574	GCF_031823335.1	MEQKIYIAIVKECEKLILRHHSYHNKLHVDWVRNTKRISDAPPKVVETPEYWSVDRRFNPFYVKSNAKAIARSIAKKISNRTYVPAEPFRKSIPKSGGGTRELTIYQIPDAAVSQYFYGRLLAKNRHRFSSFSYAYRNDRNVHFAIQDIAVDISRDARTFIAEFDFSDFFGSIDHDYLYGQLHENGFYVSEEEEAVIRSFLAARAKGIPQGTSISLFLANLVCWKIDKTLEKSGLKFARYADDTVIWSPDYAAICKSFTIINDFSKEAGVPINAKKSDGISLLAREGLPAEIASKNYFNFLGYSIGVGKVSIREASQKRIKKQISYLLYRSMIQPLKSSPLRGLVIPHNNRDKALLVAIMQVRRYMYGGLSNRDITDYISGRKRHLHFKGVMSFYPLLN…				NZ_JAVQOP010000013.1_176245_187825	187825	11581	10001	11497
	100610610	RefSeq	NZ_JAVQPA010000018.1	71407	72903	+	WP_071567741.1	reverse transcriptase domain-containing protein	Pseudomonas aeruginosa	Paer4070	GCF_031822775.1	MEQKIYIAIVKECEKLILRHHSYHNKLHVDWVRNTKRISDAPPKVVETPEYWSVDRRFNPFYVKSNAKAIARSIAKKISNRTYVPAEPFRKSIPKSGGGTRELTIYQIPDAAVSQYFYGRLLAKNRHRFSSFSYAYRNDRNVHFAIQDIAVDISRDARTFIAEFDFSDFFGSIDHDYLYGQLHENGFYVSEEEEAVIRSFLAARAKGIPQGTSISLFLANLVCWKIDKTLEKSGLKFARYADDTVIWSPDYAAICKSFTIINDFSKEAGVPINAKKSDGISLLAREGLPAEIASKNYFNFLGYSIGVGKVSIREASQKRIKKQISYLLYRSMIQPLKSSPLRGLVIPHNNRDKALLVAIMQVRRYMYGGLSNRDITDYISGRKRHLHFKGVMSFYPLLN…				NZ_JAVQPA010000018.1_61407_82903	82903	21497	10001	11497
	100610610	RefSeq	NZ_JAVQPE010000012.1	85	1581	-	WP_071567741.1	reverse transcriptase domain-containing protein	Pseudomonas aeruginosa	Paer3984	GCF_031822945.1	MEQKIYIAIVKECEKLILRHHSYHNKLHVDWVRNTKRISDAPPKVVETPEYWSVDRRFNPFYVKSNAKAIARSIAKKISNRTYVPAEPFRKSIPKSGGGTRELTIYQIPDAAVSQYFYGRLLAKNRHRFSSFSYAYRNDRNVHFAIQDIAVDISRDARTFIAEFDFSDFFGSIDHDYLYGQLHENGFYVSEEEEAVIRSFLAARAKGIPQGTSISLFLANLVCWKIDKTLEKSGLKFARYADDTVIWSPDYAAICKSFTIINDFSKEAGVPINAKKSDGISLLAREGLPAEIASKNYFNFLGYSIGVGKVSIREASQKRIKKQISYLLYRSMIQPLKSSPLRGLVIPHNNRDKALLVAIMQVRRYMYGGLSNRDITDYISGRKRHLHFKGVMSFYPLLN…				NZ_JAVQPE010000012.1_1_11581_rc	11581	11581	10001	11497
	100610610	RefSeq	NZ_JAVQPL010000012.1	85	1581	-	WP_071567741.1	reverse transcriptase domain-containing protein	Pseudomonas aeruginosa	Paer3858	GCF_031823055.1	MEQKIYIAIVKECEKLILRHHSYHNKLHVDWVRNTKRISDAPPKVVETPEYWSVDRRFNPFYVKSNAKAIARSIAKKISNRTYVPAEPFRKSIPKSGGGTRELTIYQIPDAAVSQYFYGRLLAKNRHRFSSFSYAYRNDRNVHFAIQDIAVDISRDARTFIAEFDFSDFFGSIDHDYLYGQLHENGFYVSEEEEAVIRSFLAARAKGIPQGTSISLFLANLVCWKIDKTLEKSGLKFARYADDTVIWSPDYAAICKSFTIINDFSKEAGVPINAKKSDGISLLAREGLPAEIASKNYFNFLGYSIGVGKVSIREASQKRIKKQISYLLYRSMIQPLKSSPLRGLVIPHNNRDKALLVAIMQVRRYMYGGLSNRDITDYISGRKRHLHFKGVMSFYPLLN…				NZ_JAVQPL010000012.1_1_11581_rc	11581	11581	10001	11497
	100610610	RefSeq	NZ_JAWLOI010000012.1	212	1708	-	WP_071567741.1	reverse transcriptase domain-containing protein	Pseudomonas aeruginosa	SSI_PA30	GCF_033140525.1	MEQKIYIAIVKECEKLILRHHSYHNKLHVDWVRNTKRISDAPPKVVETPEYWSVDRRFNPFYVKSNAKAIARSIAKKISNRTYVPAEPFRKSIPKSGGGTRELTIYQIPDAAVSQYFYGRLLAKNRHRFSSFSYAYRNDRNVHFAIQDIAVDISRDARTFIAEFDFSDFFGSIDHDYLYGQLHENGFYVSEEEEAVIRSFLAARAKGIPQGTSISLFLANLVCWKIDKTLEKSGLKFARYADDTVIWSPDYAAICKSFTIINDFSKEAGVPINAKKSDGISLLAREGLPAEIASKNYFNFLGYSIGVGKVSIREASQKRIKKQISYLLYRSMIQPLKSSPLRGLVIPHNNRDKALLVAIMQVRRYMYGGLSNRDITDYISGRKRHLHFKGVMSFYPLLN…				NZ_JAWLOI010000012.1_1_11708_rc	11708	11708	10001	11497
	100610610	RefSeq	NZ_JAXCMQ010000008.1	243084	244580	+	WP_071567741.1	reverse transcriptase domain-containing protein	Pseudomonas aeruginosa	KFSH-Pa07	GCF_034046615.1	MEQKIYIAIVKECEKLILRHHSYHNKLHVDWVRNTKRISDAPPKVVETPEYWSVDRRFNPFYVKSNAKAIARSIAKKISNRTYVPAEPFRKSIPKSGGGTRELTIYQIPDAAVSQYFYGRLLAKNRHRFSSFSYAYRNDRNVHFAIQDIAVDISRDARTFIAEFDFSDFFGSIDHDYLYGQLHENGFYVSEEEEAVIRSFLAARAKGIPQGTSISLFLANLVCWKIDKTLEKSGLKFARYADDTVIWSPDYAAICKSFTIINDFSKEAGVPINAKKSDGISLLAREGLPAEIASKNYFNFLGYSIGVGKVSIREASQKRIKKQISYLLYRSMIQPLKSSPLRGLVIPHNNRDKALLVAIMQVRRYMYGGLSNRDITDYISGRKRHLHFKGVMSFYPLLN…				NZ_JAXCMQ010000008.1_233084_254580	254580	21497	10001	11497
	100610610	RefSeq	NZ_JAXCOP010000009.1	85	1581	-	WP_071567741.1	reverse transcriptase domain-containing protein	Pseudomonas aeruginosa	NGH Pa23	GCF_034045975.1	MEQKIYIAIVKECEKLILRHHSYHNKLHVDWVRNTKRISDAPPKVVETPEYWSVDRRFNPFYVKSNAKAIARSIAKKISNRTYVPAEPFRKSIPKSGGGTRELTIYQIPDAAVSQYFYGRLLAKNRHRFSSFSYAYRNDRNVHFAIQDIAVDISRDARTFIAEFDFSDFFGSIDHDYLYGQLHENGFYVSEEEEAVIRSFLAARAKGIPQGTSISLFLANLVCWKIDKTLEKSGLKFARYADDTVIWSPDYAAICKSFTIINDFSKEAGVPINAKKSDGISLLAREGLPAEIASKNYFNFLGYSIGVGKVSIREASQKRIKKQISYLLYRSMIQPLKSSPLRGLVIPHNNRDKALLVAIMQVRRYMYGGLSNRDITDYISGRKRHLHFKGVMSFYPLLN…				NZ_JAXCOP010000009.1_1_11581_rc	11581	11581	10001	11497
	100610610	RefSeq	NZ_JAXMPT010000008.1	315	1811	-	WP_071567741.1	reverse transcriptase domain-containing protein	Pseudomonas aeruginosa	2528	GCF_036224505.1	MEQKIYIAIVKECEKLILRHHSYHNKLHVDWVRNTKRISDAPPKVVETPEYWSVDRRFNPFYVKSNAKAIARSIAKKISNRTYVPAEPFRKSIPKSGGGTRELTIYQIPDAAVSQYFYGRLLAKNRHRFSSFSYAYRNDRNVHFAIQDIAVDISRDARTFIAEFDFSDFFGSIDHDYLYGQLHENGFYVSEEEEAVIRSFLAARAKGIPQGTSISLFLANLVCWKIDKTLEKSGLKFARYADDTVIWSPDYAAICKSFTIINDFSKEAGVPINAKKSDGISLLAREGLPAEIASKNYFNFLGYSIGVGKVSIREASQKRIKKQISYLLYRSMIQPLKSSPLRGLVIPHNNRDKALLVAIMQVRRYMYGGLSNRDITDYISGRKRHLHFKGVMSFYPLLN…				NZ_JAXMPT010000008.1_1_11811_rc	11811	11811	10001	11497
	100610610	RefSeq	NZ_JAZBST010000014.1	212	1708	-	WP_071567741.1	reverse transcriptase domain-containing protein	Pseudomonas aeruginosa	SCL4436	GCF_037002365.1	MEQKIYIAIVKECEKLILRHHSYHNKLHVDWVRNTKRISDAPPKVVETPEYWSVDRRFNPFYVKSNAKAIARSIAKKISNRTYVPAEPFRKSIPKSGGGTRELTIYQIPDAAVSQYFYGRLLAKNRHRFSSFSYAYRNDRNVHFAIQDIAVDISRDARTFIAEFDFSDFFGSIDHDYLYGQLHENGFYVSEEEEAVIRSFLAARAKGIPQGTSISLFLANLVCWKIDKTLEKSGLKFARYADDTVIWSPDYAAICKSFTIINDFSKEAGVPINAKKSDGISLLAREGLPAEIASKNYFNFLGYSIGVGKVSIREASQKRIKKQISYLLYRSMIQPLKSSPLRGLVIPHNNRDKALLVAIMQVRRYMYGGLSNRDITDYISGRKRHLHFKGVMSFYPLLN…				NZ_JAZBST010000014.1_1_11708_rc	11708	11708	10001	11497
	100610610	RefSeq	NZ_JAZBSU010000011.1	212	1708	-	WP_071567741.1	reverse transcriptase domain-containing protein	Pseudomonas aeruginosa	SCL4527	GCF_037002345.1	MEQKIYIAIVKECEKLILRHHSYHNKLHVDWVRNTKRISDAPPKVVETPEYWSVDRRFNPFYVKSNAKAIARSIAKKISNRTYVPAEPFRKSIPKSGGGTRELTIYQIPDAAVSQYFYGRLLAKNRHRFSSFSYAYRNDRNVHFAIQDIAVDISRDARTFIAEFDFSDFFGSIDHDYLYGQLHENGFYVSEEEEAVIRSFLAARAKGIPQGTSISLFLANLVCWKIDKTLEKSGLKFARYADDTVIWSPDYAAICKSFTIINDFSKEAGVPINAKKSDGISLLAREGLPAEIASKNYFNFLGYSIGVGKVSIREASQKRIKKQISYLLYRSMIQPLKSSPLRGLVIPHNNRDKALLVAIMQVRRYMYGGLSNRDITDYISGRKRHLHFKGVMSFYPLLN…				NZ_JAZBSU010000011.1_1_11708_rc	11708	11708	10001	11497
	100610610	RefSeq	NZ_JAZBTJ010000086.1	140	1636	-	WP_071567741.1	reverse transcriptase domain-containing protein	Pseudomonas aeruginosa	SCL5129	GCF_037002065.1	MEQKIYIAIVKECEKLILRHHSYHNKLHVDWVRNTKRISDAPPKVVETPEYWSVDRRFNPFYVKSNAKAIARSIAKKISNRTYVPAEPFRKSIPKSGGGTRELTIYQIPDAAVSQYFYGRLLAKNRHRFSSFSYAYRNDRNVHFAIQDIAVDISRDARTFIAEFDFSDFFGSIDHDYLYGQLHENGFYVSEEEEAVIRSFLAARAKGIPQGTSISLFLANLVCWKIDKTLEKSGLKFARYADDTVIWSPDYAAICKSFTIINDFSKEAGVPINAKKSDGISLLAREGLPAEIASKNYFNFLGYSIGVGKVSIREASQKRIKKQISYLLYRSMIQPLKSSPLRGLVIPHNNRDKALLVAIMQVRRYMYGGLSNRDITDYISGRKRHLHFKGVMSFYPLLN…				NZ_JAZBTJ010000086.1_1_7197_rc	7197	7197	5562	7058
	100610610	RefSeq	NZ_JAZBTO010000050.1	186	1682	-	WP_071567741.1	reverse transcriptase domain-containing protein	Pseudomonas aeruginosa	SCL5735	GCF_037001885.1	MEQKIYIAIVKECEKLILRHHSYHNKLHVDWVRNTKRISDAPPKVVETPEYWSVDRRFNPFYVKSNAKAIARSIAKKISNRTYVPAEPFRKSIPKSGGGTRELTIYQIPDAAVSQYFYGRLLAKNRHRFSSFSYAYRNDRNVHFAIQDIAVDISRDARTFIAEFDFSDFFGSIDHDYLYGQLHENGFYVSEEEEAVIRSFLAARAKGIPQGTSISLFLANLVCWKIDKTLEKSGLKFARYADDTVIWSPDYAAICKSFTIINDFSKEAGVPINAKKSDGISLLAREGLPAEIASKNYFNFLGYSIGVGKVSIREASQKRIKKQISYLLYRSMIQPLKSSPLRGLVIPHNNRDKALLVAIMQVRRYMYGGLSNRDITDYISGRKRHLHFKGVMSFYPLLN…				NZ_JAZBTO010000050.1_1_11682_rc	11682	11682	10001	11497
	100610610	RefSeq	NZ_JAZBTS010000094.1	140	1636	-	WP_071567741.1	reverse transcriptase domain-containing protein	Pseudomonas aeruginosa	SCL6077	GCF_037001945.1	MEQKIYIAIVKECEKLILRHHSYHNKLHVDWVRNTKRISDAPPKVVETPEYWSVDRRFNPFYVKSNAKAIARSIAKKISNRTYVPAEPFRKSIPKSGGGTRELTIYQIPDAAVSQYFYGRLLAKNRHRFSSFSYAYRNDRNVHFAIQDIAVDISRDARTFIAEFDFSDFFGSIDHDYLYGQLHENGFYVSEEEEAVIRSFLAARAKGIPQGTSISLFLANLVCWKIDKTLEKSGLKFARYADDTVIWSPDYAAICKSFTIINDFSKEAGVPINAKKSDGISLLAREGLPAEIASKNYFNFLGYSIGVGKVSIREASQKRIKKQISYLLYRSMIQPLKSSPLRGLVIPHNNRDKALLVAIMQVRRYMYGGLSNRDITDYISGRKRHLHFKGVMSFYPLLN…				NZ_JAZBTS010000094.1_1_7197_rc	7197	7197	5562	7058
	100610610	RefSeq	NZ_JAZBTV010000092.1	5562	7058	+	WP_071567741.1	reverse transcriptase domain-containing protein	Pseudomonas aeruginosa	SCL6090	GCF_037001835.1	MEQKIYIAIVKECEKLILRHHSYHNKLHVDWVRNTKRISDAPPKVVETPEYWSVDRRFNPFYVKSNAKAIARSIAKKISNRTYVPAEPFRKSIPKSGGGTRELTIYQIPDAAVSQYFYGRLLAKNRHRFSSFSYAYRNDRNVHFAIQDIAVDISRDARTFIAEFDFSDFFGSIDHDYLYGQLHENGFYVSEEEEAVIRSFLAARAKGIPQGTSISLFLANLVCWKIDKTLEKSGLKFARYADDTVIWSPDYAAICKSFTIINDFSKEAGVPINAKKSDGISLLAREGLPAEIASKNYFNFLGYSIGVGKVSIREASQKRIKKQISYLLYRSMIQPLKSSPLRGLVIPHNNRDKALLVAIMQVRRYMYGGLSNRDITDYISGRKRHLHFKGVMSFYPLLN…				NZ_JAZBTV010000092.1_1_7243	7243	7243	5562	7058
	100610610	RefSeq	NZ_JAZBUE010000014.1	140	1636	-	WP_071567741.1	reverse transcriptase domain-containing protein	Pseudomonas aeruginosa	SCL6609	GCF_037001605.1	MEQKIYIAIVKECEKLILRHHSYHNKLHVDWVRNTKRISDAPPKVVETPEYWSVDRRFNPFYVKSNAKAIARSIAKKISNRTYVPAEPFRKSIPKSGGGTRELTIYQIPDAAVSQYFYGRLLAKNRHRFSSFSYAYRNDRNVHFAIQDIAVDISRDARTFIAEFDFSDFFGSIDHDYLYGQLHENGFYVSEEEEAVIRSFLAARAKGIPQGTSISLFLANLVCWKIDKTLEKSGLKFARYADDTVIWSPDYAAICKSFTIINDFSKEAGVPINAKKSDGISLLAREGLPAEIASKNYFNFLGYSIGVGKVSIREASQKRIKKQISYLLYRSMIQPLKSSPLRGLVIPHNNRDKALLVAIMQVRRYMYGGLSNRDITDYISGRKRHLHFKGVMSFYPLLN…				NZ_JAZBUE010000014.1_1_11636_rc	11636	11636	10001	11497
	100610610	RefSeq	NZ_JAZBUJ010000026.1	93135	94631	+	WP_071567741.1	reverse transcriptase domain-containing protein	Pseudomonas aeruginosa	SCL7748	GCF_037001505.1	MEQKIYIAIVKECEKLILRHHSYHNKLHVDWVRNTKRISDAPPKVVETPEYWSVDRRFNPFYVKSNAKAIARSIAKKISNRTYVPAEPFRKSIPKSGGGTRELTIYQIPDAAVSQYFYGRLLAKNRHRFSSFSYAYRNDRNVHFAIQDIAVDISRDARTFIAEFDFSDFFGSIDHDYLYGQLHENGFYVSEEEEAVIRSFLAARAKGIPQGTSISLFLANLVCWKIDKTLEKSGLKFARYADDTVIWSPDYAAICKSFTIINDFSKEAGVPINAKKSDGISLLAREGLPAEIASKNYFNFLGYSIGVGKVSIREASQKRIKKQISYLLYRSMIQPLKSSPLRGLVIPHNNRDKALLVAIMQVRRYMYGGLSNRDITDYISGRKRHLHFKGVMSFYPLLN…				NZ_JAZBUJ010000026.1_83135_95618	95618	12484	10001	11497
	100610610	RefSeq	NZ_JAZBUX010000100.1	5562	7058	+	WP_071567741.1	reverse transcriptase domain-containing protein	Pseudomonas aeruginosa	SCL8820	GCF_037001245.1	MEQKIYIAIVKECEKLILRHHSYHNKLHVDWVRNTKRISDAPPKVVETPEYWSVDRRFNPFYVKSNAKAIARSIAKKISNRTYVPAEPFRKSIPKSGGGTRELTIYQIPDAAVSQYFYGRLLAKNRHRFSSFSYAYRNDRNVHFAIQDIAVDISRDARTFIAEFDFSDFFGSIDHDYLYGQLHENGFYVSEEEEAVIRSFLAARAKGIPQGTSISLFLANLVCWKIDKTLEKSGLKFARYADDTVIWSPDYAAICKSFTIINDFSKEAGVPINAKKSDGISLLAREGLPAEIASKNYFNFLGYSIGVGKVSIREASQKRIKKQISYLLYRSMIQPLKSSPLRGLVIPHNNRDKALLVAIMQVRRYMYGGLSNRDITDYISGRKRHLHFKGVMSFYPLLN…				NZ_JAZBUX010000100.1_1_7197	7197	7197	5562	7058
	100610610	RefSeq	NZ_JAZBUY010000097.1	5562	7058	+	WP_071567741.1	reverse transcriptase domain-containing protein	Pseudomonas aeruginosa	SCL8821	GCF_037001225.1	MEQKIYIAIVKECEKLILRHHSYHNKLHVDWVRNTKRISDAPPKVVETPEYWSVDRRFNPFYVKSNAKAIARSIAKKISNRTYVPAEPFRKSIPKSGGGTRELTIYQIPDAAVSQYFYGRLLAKNRHRFSSFSYAYRNDRNVHFAIQDIAVDISRDARTFIAEFDFSDFFGSIDHDYLYGQLHENGFYVSEEEEAVIRSFLAARAKGIPQGTSISLFLANLVCWKIDKTLEKSGLKFARYADDTVIWSPDYAAICKSFTIINDFSKEAGVPINAKKSDGISLLAREGLPAEIASKNYFNFLGYSIGVGKVSIREASQKRIKKQISYLLYRSMIQPLKSSPLRGLVIPHNNRDKALLVAIMQVRRYMYGGLSNRDITDYISGRKRHLHFKGVMSFYPLLN…				NZ_JAZBUY010000097.1_1_7243	7243	7243	5562	7058
	100610610	RefSeq	NZ_JAZBVH010000087.1	5562	7058	+	WP_071567741.1	reverse transcriptase domain-containing protein	Pseudomonas aeruginosa	SCL8980	GCF_037001045.1	MEQKIYIAIVKECEKLILRHHSYHNKLHVDWVRNTKRISDAPPKVVETPEYWSVDRRFNPFYVKSNAKAIARSIAKKISNRTYVPAEPFRKSIPKSGGGTRELTIYQIPDAAVSQYFYGRLLAKNRHRFSSFSYAYRNDRNVHFAIQDIAVDISRDARTFIAEFDFSDFFGSIDHDYLYGQLHENGFYVSEEEEAVIRSFLAARAKGIPQGTSISLFLANLVCWKIDKTLEKSGLKFARYADDTVIWSPDYAAICKSFTIINDFSKEAGVPINAKKSDGISLLAREGLPAEIASKNYFNFLGYSIGVGKVSIREASQKRIKKQISYLLYRSMIQPLKSSPLRGLVIPHNNRDKALLVAIMQVRRYMYGGLSNRDITDYISGRKRHLHFKGVMSFYPLLN…				NZ_JAZBVH010000087.1_1_7197	7197	7197	5562	7058
	100610610	RefSeq	NZ_JAZBVI010000097.1	5562	7058	+	WP_071567741.1	reverse transcriptase domain-containing protein	Pseudomonas aeruginosa	SCL9257	GCF_037001025.1	MEQKIYIAIVKECEKLILRHHSYHNKLHVDWVRNTKRISDAPPKVVETPEYWSVDRRFNPFYVKSNAKAIARSIAKKISNRTYVPAEPFRKSIPKSGGGTRELTIYQIPDAAVSQYFYGRLLAKNRHRFSSFSYAYRNDRNVHFAIQDIAVDISRDARTFIAEFDFSDFFGSIDHDYLYGQLHENGFYVSEEEEAVIRSFLAARAKGIPQGTSISLFLANLVCWKIDKTLEKSGLKFARYADDTVIWSPDYAAICKSFTIINDFSKEAGVPINAKKSDGISLLAREGLPAEIASKNYFNFLGYSIGVGKVSIREASQKRIKKQISYLLYRSMIQPLKSSPLRGLVIPHNNRDKALLVAIMQVRRYMYGGLSNRDITDYISGRKRHLHFKGVMSFYPLLN…				NZ_JAZBVI010000097.1_1_7243	7243	7243	5562	7058
	100610610	RefSeq	NZ_JAZBVN010000099.1	5562	7058	+	WP_071567741.1	reverse transcriptase domain-containing protein	Pseudomonas aeruginosa	SCL9416	GCF_037000925.1	MEQKIYIAIVKECEKLILRHHSYHNKLHVDWVRNTKRISDAPPKVVETPEYWSVDRRFNPFYVKSNAKAIARSIAKKISNRTYVPAEPFRKSIPKSGGGTRELTIYQIPDAAVSQYFYGRLLAKNRHRFSSFSYAYRNDRNVHFAIQDIAVDISRDARTFIAEFDFSDFFGSIDHDYLYGQLHENGFYVSEEEEAVIRSFLAARAKGIPQGTSISLFLANLVCWKIDKTLEKSGLKFARYADDTVIWSPDYAAICKSFTIINDFSKEAGVPINAKKSDGISLLAREGLPAEIASKNYFNFLGYSIGVGKVSIREASQKRIKKQISYLLYRSMIQPLKSSPLRGLVIPHNNRDKALLVAIMQVRRYMYGGLSNRDITDYISGRKRHLHFKGVMSFYPLLN…				NZ_JAZBVN010000099.1_1_7243	7243	7243	5562	7058
	100610610	RefSeq	NZ_JAZBVO010000099.1	140	1636	-	WP_071567741.1	reverse transcriptase domain-containing protein	Pseudomonas aeruginosa	SCL9431	GCF_037000885.1	MEQKIYIAIVKECEKLILRHHSYHNKLHVDWVRNTKRISDAPPKVVETPEYWSVDRRFNPFYVKSNAKAIARSIAKKISNRTYVPAEPFRKSIPKSGGGTRELTIYQIPDAAVSQYFYGRLLAKNRHRFSSFSYAYRNDRNVHFAIQDIAVDISRDARTFIAEFDFSDFFGSIDHDYLYGQLHENGFYVSEEEEAVIRSFLAARAKGIPQGTSISLFLANLVCWKIDKTLEKSGLKFARYADDTVIWSPDYAAICKSFTIINDFSKEAGVPINAKKSDGISLLAREGLPAEIASKNYFNFLGYSIGVGKVSIREASQKRIKKQISYLLYRSMIQPLKSSPLRGLVIPHNNRDKALLVAIMQVRRYMYGGLSNRDITDYISGRKRHLHFKGVMSFYPLLN…				NZ_JAZBVO010000099.1_1_7197_rc	7197	7197	5562	7058
	100610610	RefSeq	NZ_JAZEUG010000036.1	36208	37704	-	WP_071567741.1	reverse transcriptase domain-containing protein	Pseudomonas aeruginosa	Pazoc2029	GCF_036352875.1	MEQKIYIAIVKECEKLILRHHSYHNKLHVDWVRNTKRISDAPPKVVETPEYWSVDRRFNPFYVKSNAKAIARSIAKKISNRTYVPAEPFRKSIPKSGGGTRELTIYQIPDAAVSQYFYGRLLAKNRHRFSSFSYAYRNDRNVHFAIQDIAVDISRDARTFIAEFDFSDFFGSIDHDYLYGQLHENGFYVSEEEEAVIRSFLAARAKGIPQGTSISLFLANLVCWKIDKTLEKSGLKFARYADDTVIWSPDYAAICKSFTIINDFSKEAGVPINAKKSDGISLLAREGLPAEIASKNYFNFLGYSIGVGKVSIREASQKRIKKQISYLLYRSMIQPLKSSPLRGLVIPHNNRDKALLVAIMQVRRYMYGGLSNRDITDYISGRKRHLHFKGVMSFYPLLN…				NZ_JAZEUG010000036.1_26208_43213_rc	43213	17006	5510	7006
	100610610	RefSeq	NZ_JBBNTA010000067.1	5510	7006	+	WP_071567741.1	reverse transcriptase domain-containing protein	Pseudomonas aeruginosa	PSAE370	GCF_038000105.1	MEQKIYIAIVKECEKLILRHHSYHNKLHVDWVRNTKRISDAPPKVVETPEYWSVDRRFNPFYVKSNAKAIARSIAKKISNRTYVPAEPFRKSIPKSGGGTRELTIYQIPDAAVSQYFYGRLLAKNRHRFSSFSYAYRNDRNVHFAIQDIAVDISRDARTFIAEFDFSDFFGSIDHDYLYGQLHENGFYVSEEEEAVIRSFLAARAKGIPQGTSISLFLANLVCWKIDKTLEKSGLKFARYADDTVIWSPDYAAICKSFTIINDFSKEAGVPINAKKSDGISLLAREGLPAEIASKNYFNFLGYSIGVGKVSIREASQKRIKKQISYLLYRSMIQPLKSSPLRGLVIPHNNRDKALLVAIMQVRRYMYGGLSNRDITDYISGRKRHLHFKGVMSFYPLLN…				NZ_JBBNTA010000067.1_1_7090	7090	7090	5510	7006
	100610610	RefSeq	NZ_JBBYAL010000012.1	335	1831	-	WP_071567741.1	reverse transcriptase domain-containing protein	Pseudomonas aeruginosa	Pae67	GCF_038405165.1	MEQKIYIAIVKECEKLILRHHSYHNKLHVDWVRNTKRISDAPPKVVETPEYWSVDRRFNPFYVKSNAKAIARSIAKKISNRTYVPAEPFRKSIPKSGGGTRELTIYQIPDAAVSQYFYGRLLAKNRHRFSSFSYAYRNDRNVHFAIQDIAVDISRDARTFIAEFDFSDFFGSIDHDYLYGQLHENGFYVSEEEEAVIRSFLAARAKGIPQGTSISLFLANLVCWKIDKTLEKSGLKFARYADDTVIWSPDYAAICKSFTIINDFSKEAGVPINAKKSDGISLLAREGLPAEIASKNYFNFLGYSIGVGKVSIREASQKRIKKQISYLLYRSMIQPLKSSPLRGLVIPHNNRDKALLVAIMQVRRYMYGGLSNRDITDYISGRKRHLHFKGVMSFYPLLN…				NZ_JBBYAL010000012.1_1_11831_rc	11831	11831	10001	11497
	100610610	RefSeq	NZ_JBBYAM010000025.1	489	1985	-	WP_071567741.1	reverse transcriptase domain-containing protein	Pseudomonas aeruginosa	Pae62	GCF_038405205.1	MEQKIYIAIVKECEKLILRHHSYHNKLHVDWVRNTKRISDAPPKVVETPEYWSVDRRFNPFYVKSNAKAIARSIAKKISNRTYVPAEPFRKSIPKSGGGTRELTIYQIPDAAVSQYFYGRLLAKNRHRFSSFSYAYRNDRNVHFAIQDIAVDISRDARTFIAEFDFSDFFGSIDHDYLYGQLHENGFYVSEEEEAVIRSFLAARAKGIPQGTSISLFLANLVCWKIDKTLEKSGLKFARYADDTVIWSPDYAAICKSFTIINDFSKEAGVPINAKKSDGISLLAREGLPAEIASKNYFNFLGYSIGVGKVSIREASQKRIKKQISYLLYRSMIQPLKSSPLRGLVIPHNNRDKALLVAIMQVRRYMYGGLSNRDITDYISGRKRHLHFKGVMSFYPLLN…				NZ_JBBYAM010000025.1_1_11985_rc	11985	11985	10001	11497
	100610610	RefSeq	NZ_JBBYAN010000009.1	489	1985	-	WP_071567741.1	reverse transcriptase domain-containing protein	Pseudomonas aeruginosa	Pae61	GCF_038405185.1	MEQKIYIAIVKECEKLILRHHSYHNKLHVDWVRNTKRISDAPPKVVETPEYWSVDRRFNPFYVKSNAKAIARSIAKKISNRTYVPAEPFRKSIPKSGGGTRELTIYQIPDAAVSQYFYGRLLAKNRHRFSSFSYAYRNDRNVHFAIQDIAVDISRDARTFIAEFDFSDFFGSIDHDYLYGQLHENGFYVSEEEEAVIRSFLAARAKGIPQGTSISLFLANLVCWKIDKTLEKSGLKFARYADDTVIWSPDYAAICKSFTIINDFSKEAGVPINAKKSDGISLLAREGLPAEIASKNYFNFLGYSIGVGKVSIREASQKRIKKQISYLLYRSMIQPLKSSPLRGLVIPHNNRDKALLVAIMQVRRYMYGGLSNRDITDYISGRKRHLHFKGVMSFYPLLN…				NZ_JBBYAN010000009.1_1_11985_rc	11985	11985	10001	11497
	100610610	RefSeq	NZ_JBBYAO010000010.1	235975	237471	+	WP_071567741.1	reverse transcriptase domain-containing protein	Pseudomonas aeruginosa	Pae60	GCF_038405235.1	MEQKIYIAIVKECEKLILRHHSYHNKLHVDWVRNTKRISDAPPKVVETPEYWSVDRRFNPFYVKSNAKAIARSIAKKISNRTYVPAEPFRKSIPKSGGGTRELTIYQIPDAAVSQYFYGRLLAKNRHRFSSFSYAYRNDRNVHFAIQDIAVDISRDARTFIAEFDFSDFFGSIDHDYLYGQLHENGFYVSEEEEAVIRSFLAARAKGIPQGTSISLFLANLVCWKIDKTLEKSGLKFARYADDTVIWSPDYAAICKSFTIINDFSKEAGVPINAKKSDGISLLAREGLPAEIASKNYFNFLGYSIGVGKVSIREASQKRIKKQISYLLYRSMIQPLKSSPLRGLVIPHNNRDKALLVAIMQVRRYMYGGLSNRDITDYISGRKRHLHFKGVMSFYPLLN…				NZ_JBBYAO010000010.1_225975_237959	237959	11985	10001	11497
	100610610	RefSeq	NZ_JBBYAP010000010.1	235975	237471	+	WP_071567741.1	reverse transcriptase domain-containing protein	Pseudomonas aeruginosa	Pae59	GCF_038405245.1	MEQKIYIAIVKECEKLILRHHSYHNKLHVDWVRNTKRISDAPPKVVETPEYWSVDRRFNPFYVKSNAKAIARSIAKKISNRTYVPAEPFRKSIPKSGGGTRELTIYQIPDAAVSQYFYGRLLAKNRHRFSSFSYAYRNDRNVHFAIQDIAVDISRDARTFIAEFDFSDFFGSIDHDYLYGQLHENGFYVSEEEEAVIRSFLAARAKGIPQGTSISLFLANLVCWKIDKTLEKSGLKFARYADDTVIWSPDYAAICKSFTIINDFSKEAGVPINAKKSDGISLLAREGLPAEIASKNYFNFLGYSIGVGKVSIREASQKRIKKQISYLLYRSMIQPLKSSPLRGLVIPHNNRDKALLVAIMQVRRYMYGGLSNRDITDYISGRKRHLHFKGVMSFYPLLN…				NZ_JBBYAP010000010.1_225975_237959	237959	11985	10001	11497
	100610610	RefSeq	NZ_JBBYAQ010000010.1	235975	237471	+	WP_071567741.1	reverse transcriptase domain-containing protein	Pseudomonas aeruginosa	Pae58	GCF_038405275.1	MEQKIYIAIVKECEKLILRHHSYHNKLHVDWVRNTKRISDAPPKVVETPEYWSVDRRFNPFYVKSNAKAIARSIAKKISNRTYVPAEPFRKSIPKSGGGTRELTIYQIPDAAVSQYFYGRLLAKNRHRFSSFSYAYRNDRNVHFAIQDIAVDISRDARTFIAEFDFSDFFGSIDHDYLYGQLHENGFYVSEEEEAVIRSFLAARAKGIPQGTSISLFLANLVCWKIDKTLEKSGLKFARYADDTVIWSPDYAAICKSFTIINDFSKEAGVPINAKKSDGISLLAREGLPAEIASKNYFNFLGYSIGVGKVSIREASQKRIKKQISYLLYRSMIQPLKSSPLRGLVIPHNNRDKALLVAIMQVRRYMYGGLSNRDITDYISGRKRHLHFKGVMSFYPLLN…				NZ_JBBYAQ010000010.1_225975_237959	237959	11985	10001	11497
	100610610	RefSeq	NZ_JBBYAS010000010.1	235975	237471	+	WP_071567741.1	reverse transcriptase domain-containing protein	Pseudomonas aeruginosa	Pae55	GCF_038405355.1	MEQKIYIAIVKECEKLILRHHSYHNKLHVDWVRNTKRISDAPPKVVETPEYWSVDRRFNPFYVKSNAKAIARSIAKKISNRTYVPAEPFRKSIPKSGGGTRELTIYQIPDAAVSQYFYGRLLAKNRHRFSSFSYAYRNDRNVHFAIQDIAVDISRDARTFIAEFDFSDFFGSIDHDYLYGQLHENGFYVSEEEEAVIRSFLAARAKGIPQGTSISLFLANLVCWKIDKTLEKSGLKFARYADDTVIWSPDYAAICKSFTIINDFSKEAGVPINAKKSDGISLLAREGLPAEIASKNYFNFLGYSIGVGKVSIREASQKRIKKQISYLLYRSMIQPLKSSPLRGLVIPHNNRDKALLVAIMQVRRYMYGGLSNRDITDYISGRKRHLHFKGVMSFYPLLN…				NZ_JBBYAS010000010.1_225975_237959	237959	11985	10001	11497
	100610610	RefSeq	NZ_JBCIXO010000010.1	236020	237516	+	WP_071567741.1	reverse transcriptase domain-containing protein	Pseudomonas aeruginosa	PA-D22	GCF_039413655.1	MEQKIYIAIVKECEKLILRHHSYHNKLHVDWVRNTKRISDAPPKVVETPEYWSVDRRFNPFYVKSNAKAIARSIAKKISNRTYVPAEPFRKSIPKSGGGTRELTIYQIPDAAVSQYFYGRLLAKNRHRFSSFSYAYRNDRNVHFAIQDIAVDISRDARTFIAEFDFSDFFGSIDHDYLYGQLHENGFYVSEEEEAVIRSFLAARAKGIPQGTSISLFLANLVCWKIDKTLEKSGLKFARYADDTVIWSPDYAAICKSFTIINDFSKEAGVPINAKKSDGISLLAREGLPAEIASKNYFNFLGYSIGVGKVSIREASQKRIKKQISYLLYRSMIQPLKSSPLRGLVIPHNNRDKALLVAIMQVRRYMYGGLSNRDITDYISGRKRHLHFKGVMSFYPLLN…				NZ_JBCIXO010000010.1_226020_237727	237727	11708	10001	11497
	100610610	RefSeq	NZ_JBCIXR010000014.1	186373	187869	+	WP_071567741.1	reverse transcriptase domain-containing protein	Pseudomonas aeruginosa	PA-D19	GCF_039413765.1	MEQKIYIAIVKECEKLILRHHSYHNKLHVDWVRNTKRISDAPPKVVETPEYWSVDRRFNPFYVKSNAKAIARSIAKKISNRTYVPAEPFRKSIPKSGGGTRELTIYQIPDAAVSQYFYGRLLAKNRHRFSSFSYAYRNDRNVHFAIQDIAVDISRDARTFIAEFDFSDFFGSIDHDYLYGQLHENGFYVSEEEEAVIRSFLAARAKGIPQGTSISLFLANLVCWKIDKTLEKSGLKFARYADDTVIWSPDYAAICKSFTIINDFSKEAGVPINAKKSDGISLLAREGLPAEIASKNYFNFLGYSIGVGKVSIREASQKRIKKQISYLLYRSMIQPLKSSPLRGLVIPHNNRDKALLVAIMQVRRYMYGGLSNRDITDYISGRKRHLHFKGVMSFYPLLN…				NZ_JBCIXR010000014.1_176373_188408	188408	12036	10001	11497
	100610610	RefSeq	NZ_JTYC01000013.1	636	2132	-	WP_071567741.1	reverse transcriptase domain-containing protein	Pseudomonas aeruginosa	AZPAE14505	GCF_000796405.1	MEQKIYIAIVKECEKLILRHHSYHNKLHVDWVRNTKRISDAPPKVVETPEYWSVDRRFNPFYVKSNAKAIARSIAKKISNRTYVPAEPFRKSIPKSGGGTRELTIYQIPDAAVSQYFYGRLLAKNRHRFSSFSYAYRNDRNVHFAIQDIAVDISRDARTFIAEFDFSDFFGSIDHDYLYGQLHENGFYVSEEEEAVIRSFLAARAKGIPQGTSISLFLANLVCWKIDKTLEKSGLKFARYADDTVIWSPDYAAICKSFTIINDFSKEAGVPINAKKSDGISLLAREGLPAEIASKNYFNFLGYSIGVGKVSIREASQKRIKKQISYLLYRSMIQPLKSSPLRGLVIPHNNRDKALLVAIMQVRRYMYGGLSNRDITDYISGRKRHLHFKGVMSFYPLLN…				NZ_JTYC01000013.1_1_12132_rc	12132	12132	10001	11497
	100610610	RefSeq	NZ_JUYD01000394.1	74674	76170	+	WP_071567741.1	reverse transcriptase domain-containing protein	Pseudomonas aeruginosa	660_PAER	GCF_001077135.1	MEQKIYIAIVKECEKLILRHHSYHNKLHVDWVRNTKRISDAPPKVVETPEYWSVDRRFNPFYVKSNAKAIARSIAKKISNRTYVPAEPFRKSIPKSGGGTRELTIYQIPDAAVSQYFYGRLLAKNRHRFSSFSYAYRNDRNVHFAIQDIAVDISRDARTFIAEFDFSDFFGSIDHDYLYGQLHENGFYVSEEEEAVIRSFLAARAKGIPQGTSISLFLANLVCWKIDKTLEKSGLKFARYADDTVIWSPDYAAICKSFTIINDFSKEAGVPINAKKSDGISLLAREGLPAEIASKNYFNFLGYSIGVGKVSIREASQKRIKKQISYLLYRSMIQPLKSSPLRGLVIPHNNRDKALLVAIMQVRRYMYGGLSNRDITDYISGRKRHLHFKGVMSFYPLLN…				NZ_JUYD01000394.1_64674_76748	76748	12075	10001	11497
	100610610	RefSeq	NZ_LFMR01000005.1	43840	45336	-	WP_071567741.1	reverse transcriptase domain-containing protein	Pseudomonas aeruginosa	BTP034	GCF_001086755.1	MEQKIYIAIVKECEKLILRHHSYHNKLHVDWVRNTKRISDAPPKVVETPEYWSVDRRFNPFYVKSNAKAIARSIAKKISNRTYVPAEPFRKSIPKSGGGTRELTIYQIPDAAVSQYFYGRLLAKNRHRFSSFSYAYRNDRNVHFAIQDIAVDISRDARTFIAEFDFSDFFGSIDHDYLYGQLHENGFYVSEEEEAVIRSFLAARAKGIPQGTSISLFLANLVCWKIDKTLEKSGLKFARYADDTVIWSPDYAAICKSFTIINDFSKEAGVPINAKKSDGISLLAREGLPAEIASKNYFNFLGYSIGVGKVSIREASQKRIKKQISYLLYRSMIQPLKSSPLRGLVIPHNNRDKALLVAIMQVRRYMYGGLSNRDITDYISGRKRHLHFKGVMSFYPLLN…				NZ_LFMR01000005.1_33840_55336_rc	55336	21497	10001	11497
	100610610	RefSeq	NZ_MCLZ01000013.1	186818	188314	+	WP_071567741.1	reverse transcriptase domain-containing protein	Pseudomonas aeruginosa	3C52	GCF_003698035.1	MEQKIYIAIVKECEKLILRHHSYHNKLHVDWVRNTKRISDAPPKVVETPEYWSVDRRFNPFYVKSNAKAIARSIAKKISNRTYVPAEPFRKSIPKSGGGTRELTIYQIPDAAVSQYFYGRLLAKNRHRFSSFSYAYRNDRNVHFAIQDIAVDISRDARTFIAEFDFSDFFGSIDHDYLYGQLHENGFYVSEEEEAVIRSFLAARAKGIPQGTSISLFLANLVCWKIDKTLEKSGLKFARYADDTVIWSPDYAAICKSFTIINDFSKEAGVPINAKKSDGISLLAREGLPAEIASKNYFNFLGYSIGVGKVSIREASQKRIKKQISYLLYRSMIQPLKSSPLRGLVIPHNNRDKALLVAIMQVRRYMYGGLSNRDITDYISGRKRHLHFKGVMSFYPLLN…				NZ_MCLZ01000013.1_176818_188941	188941	12124	10001	11497
	100610610	RefSeq	NZ_MCMV01000017.1	628	2124	-	WP_071567741.1	reverse transcriptase domain-containing protein	Pseudomonas aeruginosa	3C52(K)	GCF_003698705.1	MEQKIYIAIVKECEKLILRHHSYHNKLHVDWVRNTKRISDAPPKVVETPEYWSVDRRFNPFYVKSNAKAIARSIAKKISNRTYVPAEPFRKSIPKSGGGTRELTIYQIPDAAVSQYFYGRLLAKNRHRFSSFSYAYRNDRNVHFAIQDIAVDISRDARTFIAEFDFSDFFGSIDHDYLYGQLHENGFYVSEEEEAVIRSFLAARAKGIPQGTSISLFLANLVCWKIDKTLEKSGLKFARYADDTVIWSPDYAAICKSFTIINDFSKEAGVPINAKKSDGISLLAREGLPAEIASKNYFNFLGYSIGVGKVSIREASQKRIKKQISYLLYRSMIQPLKSSPLRGLVIPHNNRDKALLVAIMQVRRYMYGGLSNRDITDYISGRKRHLHFKGVMSFYPLLN…				NZ_MCMV01000017.1_1_12124_rc	12124	12124	10001	11497
	100610610	RefSeq	NZ_MPBP01000001.1	1627350	1628846	-	WP_071567741.1	reverse transcriptase domain-containing protein	Pseudomonas aeruginosa	AR_0103	GCF_001874795.1	MEQKIYIAIVKECEKLILRHHSYHNKLHVDWVRNTKRISDAPPKVVETPEYWSVDRRFNPFYVKSNAKAIARSIAKKISNRTYVPAEPFRKSIPKSGGGTRELTIYQIPDAAVSQYFYGRLLAKNRHRFSSFSYAYRNDRNVHFAIQDIAVDISRDARTFIAEFDFSDFFGSIDHDYLYGQLHENGFYVSEEEEAVIRSFLAARAKGIPQGTSISLFLANLVCWKIDKTLEKSGLKFARYADDTVIWSPDYAAICKSFTIINDFSKEAGVPINAKKSDGISLLAREGLPAEIASKNYFNFLGYSIGVGKVSIREASQKRIKKQISYLLYRSMIQPLKSSPLRGLVIPHNNRDKALLVAIMQVRRYMYGGLSNRDITDYISGRKRHLHFKGVMSFYPLLN…				NZ_MPBP01000001.1_1617350_1638846_rc	1638846	21497	10001	11497
	100610610	RefSeq	NZ_MPBV01000001.1	15439	16935	+	WP_071567741.1	reverse transcriptase domain-containing protein	Pseudomonas aeruginosa	AR_0054	GCF_001875165.1	MEQKIYIAIVKECEKLILRHHSYHNKLHVDWVRNTKRISDAPPKVVETPEYWSVDRRFNPFYVKSNAKAIARSIAKKISNRTYVPAEPFRKSIPKSGGGTRELTIYQIPDAAVSQYFYGRLLAKNRHRFSSFSYAYRNDRNVHFAIQDIAVDISRDARTFIAEFDFSDFFGSIDHDYLYGQLHENGFYVSEEEEAVIRSFLAARAKGIPQGTSISLFLANLVCWKIDKTLEKSGLKFARYADDTVIWSPDYAAICKSFTIINDFSKEAGVPINAKKSDGISLLAREGLPAEIASKNYFNFLGYSIGVGKVSIREASQKRIKKQISYLLYRSMIQPLKSSPLRGLVIPHNNRDKALLVAIMQVRRYMYGGLSNRDITDYISGRKRHLHFKGVMSFYPLLN…				NZ_MPBV01000001.1_5439_26935	26935	21497	10001	11497
	100610610	RefSeq	NZ_NSXU01000010.1	36768	38264	-	WP_071567741.1	reverse transcriptase domain-containing protein	Pseudomonas aeruginosa	AUS077	GCF_003839285.1	MEQKIYIAIVKECEKLILRHHSYHNKLHVDWVRNTKRISDAPPKVVETPEYWSVDRRFNPFYVKSNAKAIARSIAKKISNRTYVPAEPFRKSIPKSGGGTRELTIYQIPDAAVSQYFYGRLLAKNRHRFSSFSYAYRNDRNVHFAIQDIAVDISRDARTFIAEFDFSDFFGSIDHDYLYGQLHENGFYVSEEEEAVIRSFLAARAKGIPQGTSISLFLANLVCWKIDKTLEKSGLKFARYADDTVIWSPDYAAICKSFTIINDFSKEAGVPINAKKSDGISLLAREGLPAEIASKNYFNFLGYSIGVGKVSIREASQKRIKKQISYLLYRSMIQPLKSSPLRGLVIPHNNRDKALLVAIMQVRRYMYGGLSNRDITDYISGRKRHLHFKGVMSFYPLLN…				NZ_NSXU01000010.1_26768_48264_rc	48264	21497	10001	11497
	100610610	RefSeq	NZ_NXHN01000007.1	130837	132333	+	WP_071567741.1	reverse transcriptase domain-containing protein	Pseudomonas aeruginosa	142	GCF_002411785.1	MEQKIYIAIVKECEKLILRHHSYHNKLHVDWVRNTKRISDAPPKVVETPEYWSVDRRFNPFYVKSNAKAIARSIAKKISNRTYVPAEPFRKSIPKSGGGTRELTIYQIPDAAVSQYFYGRLLAKNRHRFSSFSYAYRNDRNVHFAIQDIAVDISRDARTFIAEFDFSDFFGSIDHDYLYGQLHENGFYVSEEEEAVIRSFLAARAKGIPQGTSISLFLANLVCWKIDKTLEKSGLKFARYADDTVIWSPDYAAICKSFTIINDFSKEAGVPINAKKSDGISLLAREGLPAEIASKNYFNFLGYSIGVGKVSIREASQKRIKKQISYLLYRSMIQPLKSSPLRGLVIPHNNRDKALLVAIMQVRRYMYGGLSNRDITDYISGRKRHLHFKGVMSFYPLLN…				NZ_NXHN01000007.1_120837_132646	132646	11810	10001	11497
	100610610	RefSeq	NZ_NXHO01000005.1	166425	167921	+	WP_071567741.1	reverse transcriptase domain-containing protein	Pseudomonas aeruginosa	140	GCF_002411815.1	MEQKIYIAIVKECEKLILRHHSYHNKLHVDWVRNTKRISDAPPKVVETPEYWSVDRRFNPFYVKSNAKAIARSIAKKISNRTYVPAEPFRKSIPKSGGGTRELTIYQIPDAAVSQYFYGRLLAKNRHRFSSFSYAYRNDRNVHFAIQDIAVDISRDARTFIAEFDFSDFFGSIDHDYLYGQLHENGFYVSEEEEAVIRSFLAARAKGIPQGTSISLFLANLVCWKIDKTLEKSGLKFARYADDTVIWSPDYAAICKSFTIINDFSKEAGVPINAKKSDGISLLAREGLPAEIASKNYFNFLGYSIGVGKVSIREASQKRIKKQISYLLYRSMIQPLKSSPLRGLVIPHNNRDKALLVAIMQVRRYMYGGLSNRDITDYISGRKRHLHFKGVMSFYPLLN…				NZ_NXHO01000005.1_156425_168234	168234	11810	10001	11497
	100610610	RefSeq	NZ_NXHP01000005.1	167731	169227	+	WP_071567741.1	reverse transcriptase domain-containing protein	Pseudomonas aeruginosa	130	GCF_002411845.1	MEQKIYIAIVKECEKLILRHHSYHNKLHVDWVRNTKRISDAPPKVVETPEYWSVDRRFNPFYVKSNAKAIARSIAKKISNRTYVPAEPFRKSIPKSGGGTRELTIYQIPDAAVSQYFYGRLLAKNRHRFSSFSYAYRNDRNVHFAIQDIAVDISRDARTFIAEFDFSDFFGSIDHDYLYGQLHENGFYVSEEEEAVIRSFLAARAKGIPQGTSISLFLANLVCWKIDKTLEKSGLKFARYADDTVIWSPDYAAICKSFTIINDFSKEAGVPINAKKSDGISLLAREGLPAEIASKNYFNFLGYSIGVGKVSIREASQKRIKKQISYLLYRSMIQPLKSSPLRGLVIPHNNRDKALLVAIMQVRRYMYGGLSNRDITDYISGRKRHLHFKGVMSFYPLLN…				NZ_NXHP01000005.1_157731_169540	169540	11810	10001	11497
	100610610	RefSeq	NZ_RABL01000008.1	334	1830	-	WP_071567741.1	reverse transcriptase domain-containing protein	Pseudomonas aeruginosa	HUM-398	GCF_003631235.1	MEQKIYIAIVKECEKLILRHHSYHNKLHVDWVRNTKRISDAPPKVVETPEYWSVDRRFNPFYVKSNAKAIARSIAKKISNRTYVPAEPFRKSIPKSGGGTRELTIYQIPDAAVSQYFYGRLLAKNRHRFSSFSYAYRNDRNVHFAIQDIAVDISRDARTFIAEFDFSDFFGSIDHDYLYGQLHENGFYVSEEEEAVIRSFLAARAKGIPQGTSISLFLANLVCWKIDKTLEKSGLKFARYADDTVIWSPDYAAICKSFTIINDFSKEAGVPINAKKSDGISLLAREGLPAEIASKNYFNFLGYSIGVGKVSIREASQKRIKKQISYLLYRSMIQPLKSSPLRGLVIPHNNRDKALLVAIMQVRRYMYGGLSNRDITDYISGRKRHLHFKGVMSFYPLLN…				NZ_RABL01000008.1_1_10214_rc	10214	10214	8385	9881
	100610610	RefSeq	NZ_RABM01000040.1	559	2055	-	WP_071567741.1	reverse transcriptase domain-containing protein	Pseudomonas aeruginosa	ENV-682	GCF_003631205.1	MEQKIYIAIVKECEKLILRHHSYHNKLHVDWVRNTKRISDAPPKVVETPEYWSVDRRFNPFYVKSNAKAIARSIAKKISNRTYVPAEPFRKSIPKSGGGTRELTIYQIPDAAVSQYFYGRLLAKNRHRFSSFSYAYRNDRNVHFAIQDIAVDISRDARTFIAEFDFSDFFGSIDHDYLYGQLHENGFYVSEEEEAVIRSFLAARAKGIPQGTSISLFLANLVCWKIDKTLEKSGLKFARYADDTVIWSPDYAAICKSFTIINDFSKEAGVPINAKKSDGISLLAREGLPAEIASKNYFNFLGYSIGVGKVSIREASQKRIKKQISYLLYRSMIQPLKSSPLRGLVIPHNNRDKALLVAIMQVRRYMYGGLSNRDITDYISGRKRHLHFKGVMSFYPLLN…				NZ_RABM01000040.1_1_12055_rc	12055	12055	10001	11497
	100610610	RefSeq	NZ_RABN01000043.1	183608	185104	+	WP_071567741.1	reverse transcriptase domain-containing protein	Pseudomonas aeruginosa	ENV-683	GCF_003631195.1	MEQKIYIAIVKECEKLILRHHSYHNKLHVDWVRNTKRISDAPPKVVETPEYWSVDRRFNPFYVKSNAKAIARSIAKKISNRTYVPAEPFRKSIPKSGGGTRELTIYQIPDAAVSQYFYGRLLAKNRHRFSSFSYAYRNDRNVHFAIQDIAVDISRDARTFIAEFDFSDFFGSIDHDYLYGQLHENGFYVSEEEEAVIRSFLAARAKGIPQGTSISLFLANLVCWKIDKTLEKSGLKFARYADDTVIWSPDYAAICKSFTIINDFSKEAGVPINAKKSDGISLLAREGLPAEIASKNYFNFLGYSIGVGKVSIREASQKRIKKQISYLLYRSMIQPLKSSPLRGLVIPHNNRDKALLVAIMQVRRYMYGGLSNRDITDYISGRKRHLHFKGVMSFYPLLN…				NZ_RABN01000043.1_173608_185274	185274	11667	10001	11497
	100610610	RefSeq	NZ_RACU01000191.1	53048	54544	+	WP_071567741.1	reverse transcriptase domain-containing protein	Pseudomonas aeruginosa	HUM-293	GCF_003630525.1	MEQKIYIAIVKECEKLILRHHSYHNKLHVDWVRNTKRISDAPPKVVETPEYWSVDRRFNPFYVKSNAKAIARSIAKKISNRTYVPAEPFRKSIPKSGGGTRELTIYQIPDAAVSQYFYGRLLAKNRHRFSSFSYAYRNDRNVHFAIQDIAVDISRDARTFIAEFDFSDFFGSIDHDYLYGQLHENGFYVSEEEEAVIRSFLAARAKGIPQGTSISLFLANLVCWKIDKTLEKSGLKFARYADDTVIWSPDYAAICKSFTIINDFSKEAGVPINAKKSDGISLLAREGLPAEIASKNYFNFLGYSIGVGKVSIREASQKRIKKQISYLLYRSMIQPLKSSPLRGLVIPHNNRDKALLVAIMQVRRYMYGGLSNRDITDYISGRKRHLHFKGVMSFYPLLN…				NZ_RACU01000191.1_43048_54984	54984	11937	10001	11497
	100610610	RefSeq	NZ_RWWL01000115.1	314	1810	-	WP_071567741.1	reverse transcriptase domain-containing protein	Pseudomonas aeruginosa	R4671	GCF_003954285.1	MEQKIYIAIVKECEKLILRHHSYHNKLHVDWVRNTKRISDAPPKVVETPEYWSVDRRFNPFYVKSNAKAIARSIAKKISNRTYVPAEPFRKSIPKSGGGTRELTIYQIPDAAVSQYFYGRLLAKNRHRFSSFSYAYRNDRNVHFAIQDIAVDISRDARTFIAEFDFSDFFGSIDHDYLYGQLHENGFYVSEEEEAVIRSFLAARAKGIPQGTSISLFLANLVCWKIDKTLEKSGLKFARYADDTVIWSPDYAAICKSFTIINDFSKEAGVPINAKKSDGISLLAREGLPAEIASKNYFNFLGYSIGVGKVSIREASQKRIKKQISYLLYRSMIQPLKSSPLRGLVIPHNNRDKALLVAIMQVRRYMYGGLSNRDITDYISGRKRHLHFKGVMSFYPLLN…				NZ_RWWL01000115.1_1_11810_rc	11810	11810	10001	11497
	100610610	RefSeq	NZ_RXUP01000066.1	83	1579	-	WP_071567741.1	reverse transcriptase domain-containing protein	Pseudomonas aeruginosa	MRSN2444	GCF_003969055.1	MEQKIYIAIVKECEKLILRHHSYHNKLHVDWVRNTKRISDAPPKVVETPEYWSVDRRFNPFYVKSNAKAIARSIAKKISNRTYVPAEPFRKSIPKSGGGTRELTIYQIPDAAVSQYFYGRLLAKNRHRFSSFSYAYRNDRNVHFAIQDIAVDISRDARTFIAEFDFSDFFGSIDHDYLYGQLHENGFYVSEEEEAVIRSFLAARAKGIPQGTSISLFLANLVCWKIDKTLEKSGLKFARYADDTVIWSPDYAAICKSFTIINDFSKEAGVPINAKKSDGISLLAREGLPAEIASKNYFNFLGYSIGVGKVSIREASQKRIKKQISYLLYRSMIQPLKSSPLRGLVIPHNNRDKALLVAIMQVRRYMYGGLSNRDITDYISGRKRHLHFKGVMSFYPLLN…				NZ_RXUP01000066.1_1_11579_rc	11579	11579	10001	11497
	100610610	RefSeq	NZ_VMNS01000005.1	539	2035	-	WP_071567741.1	reverse transcriptase domain-containing protein	Pseudomonas aeruginosa	PA152	GCF_009299705.1	MEQKIYIAIVKECEKLILRHHSYHNKLHVDWVRNTKRISDAPPKVVETPEYWSVDRRFNPFYVKSNAKAIARSIAKKISNRTYVPAEPFRKSIPKSGGGTRELTIYQIPDAAVSQYFYGRLLAKNRHRFSSFSYAYRNDRNVHFAIQDIAVDISRDARTFIAEFDFSDFFGSIDHDYLYGQLHENGFYVSEEEEAVIRSFLAARAKGIPQGTSISLFLANLVCWKIDKTLEKSGLKFARYADDTVIWSPDYAAICKSFTIINDFSKEAGVPINAKKSDGISLLAREGLPAEIASKNYFNFLGYSIGVGKVSIREASQKRIKKQISYLLYRSMIQPLKSSPLRGLVIPHNNRDKALLVAIMQVRRYMYGGLSNRDITDYISGRKRHLHFKGVMSFYPLLN…				NZ_VMNS01000005.1_1_12035_rc	12035	12035	10001	11497
	100610610	INSDC	CP012901.1	6958000	6959496	-	ALV81510.1	Reverse transcriptase (RNA-dependent DNA polymerase)	Pseudomonas aeruginosa	N15-01092	GCA_003571505.1	MEQKIYIAIVKECEKLILRHHSYHNKLHVDWVRNTKRISDAPPKVVETPEYWSVDRRFNPFYVKSNAKAIARSIAKKISNRTYVPAEPFRKSIPKSGGGTRELTIYQIPDAAVSQYFYGRLLAKNRHRFSSFSYAYRNDRNVHFAIQDIAVDISRDARTFIAEFDFSDFFGSIDHDYLYGQLHENGFYVSEEEEAVIRSFLAARAKGIPQGTSISLFLANLVCWKIDKTLEKSGLKFARYADDTVIWSPDYAAICKSFTIINDFSKEAGVPINAKKSDGISLLAREGLPAEIASKNYFNFLGYSIGVGKVSIREASQKRIKKQISYLLYRSMIQPLKSSPLRGLVIPHNNRDKALLVAIMQVRRYMYGGLSNRDITDYISGRKRHLHFKGVMSFYPLLN…				CP012901.1_6948000_6969496_rc	6969496	21497	10001	11497
	100610610	INSDC	CAHPSG010000008.1	687	2183	-	CAB5700700.1	Retron-type reverse transcriptase	Pseudomonas aeruginosa	NA	GCA_903684655.1	MEQKIYIAIVKECEKLILRHHSYHNKLHVDWVRNTKRISDAPPKVVETPEYWSVDRRFNPFYVKSNAKAIARSIAKKISNRTYVPAEPFRKSIPKSGGGTRELTIYQIPDAAVSQYFYGRLLAKNRHRFSSFSYAYRNDRNVHFAIQDIAVDISRDARTFIAEFDFSDFFGSIDHDYLYGQLHENGFYVSEEEEAVIRSFLAARAKGIPQGTSISLFLANLVCWKIDKTLEKSGLKFARYADDTVIWSPDYAAICKSFTIINDFSKEAGVPINAKKSDGISLLAREGLPAEIASKNYFNFLGYSIGVGKVSIREASQKRIKKQISYLLYRSMIQPLKSSPLRGLVIPHNNRDKALLVAIMQVRRYMYGGLSNRDITDYISGRKRHLHFKGVMSFYPLLN…				CAHPSG010000008.1_1_12183_rc	12183	12183	10001	11497
	100610610	INSDC	MPBV01000001.1	15439	16935	+	OKN76260.1	hypothetical protein	Pseudomonas aeruginosa	AR_0054	GCA_001875165.1	MEQKIYIAIVKECEKLILRHHSYHNKLHVDWVRNTKRISDAPPKVVETPEYWSVDRRFNPFYVKSNAKAIARSIAKKISNRTYVPAEPFRKSIPKSGGGTRELTIYQIPDAAVSQYFYGRLLAKNRHRFSSFSYAYRNDRNVHFAIQDIAVDISRDARTFIAEFDFSDFFGSIDHDYLYGQLHENGFYVSEEEEAVIRSFLAARAKGIPQGTSISLFLANLVCWKIDKTLEKSGLKFARYADDTVIWSPDYAAICKSFTIINDFSKEAGVPINAKKSDGISLLAREGLPAEIASKNYFNFLGYSIGVGKVSIREASQKRIKKQISYLLYRSMIQPLKSSPLRGLVIPHNNRDKALLVAIMQVRRYMYGGLSNRDITDYISGRKRHLHFKGVMSFYPLLN…				MPBV01000001.1_5439_26935	26935	21497	10001	11497
	100610610	INSDC	MPBP01000001.1	1627350	1628846	-	OKO05459.1	hypothetical protein	Pseudomonas aeruginosa	AR_0103	GCA_001874795.1	MEQKIYIAIVKECEKLILRHHSYHNKLHVDWVRNTKRISDAPPKVVETPEYWSVDRRFNPFYVKSNAKAIARSIAKKISNRTYVPAEPFRKSIPKSGGGTRELTIYQIPDAAVSQYFYGRLLAKNRHRFSSFSYAYRNDRNVHFAIQDIAVDISRDARTFIAEFDFSDFFGSIDHDYLYGQLHENGFYVSEEEEAVIRSFLAARAKGIPQGTSISLFLANLVCWKIDKTLEKSGLKFARYADDTVIWSPDYAAICKSFTIINDFSKEAGVPINAKKSDGISLLAREGLPAEIASKNYFNFLGYSIGVGKVSIREASQKRIKKQISYLLYRSMIQPLKSSPLRGLVIPHNNRDKALLVAIMQVRRYMYGGLSNRDITDYISGRKRHLHFKGVMSFYPLLN…				MPBP01000001.1_1617350_1638846_rc	1638846	21497	10001	11497
	100610610	INSDC	CP069198.1	5416166	5417662	-	QRG72611.1	RNA-dependent DNA polymerase	Pseudomonas aeruginosa	152962	GCA_016811975.1	MEQKIYIAIVKECEKLILRHHSYHNKLHVDWVRNTKRISDAPPKVVETPEYWSVDRRFNPFYVKSNAKAIARSIAKKISNRTYVPAEPFRKSIPKSGGGTRELTIYQIPDAAVSQYFYGRLLAKNRHRFSSFSYAYRNDRNVHFAIQDIAVDISRDARTFIAEFDFSDFFGSIDHDYLYGQLHENGFYVSEEEEAVIRSFLAARAKGIPQGTSISLFLANLVCWKIDKTLEKSGLKFARYADDTVIWSPDYAAICKSFTIINDFSKEAGVPINAKKSDGISLLAREGLPAEIASKNYFNFLGYSIGVGKVSIREASQKRIKKQISYLLYRSMIQPLKSSPLRGLVIPHNNRDKALLVAIMQVRRYMYGGLSNRDITDYISGRKRHLHFKGVMSFYPLLN…				CP069198.1_5406166_5427662_rc	5427662	21497	10001	11497
	100610610	INSDC	CP078007.1	14965	16461	+	QZW05855.1	RNA-dependent DNA polymerase	Pseudomonas aeruginosa	FAHZU40	GCA_019857625.1	MEQKIYIAIVKECEKLILRHHSYHNKLHVDWVRNTKRISDAPPKVVETPEYWSVDRRFNPFYVKSNAKAIARSIAKKISNRTYVPAEPFRKSIPKSGGGTRELTIYQIPDAAVSQYFYGRLLAKNRHRFSSFSYAYRNDRNVHFAIQDIAVDISRDARTFIAEFDFSDFFGSIDHDYLYGQLHENGFYVSEEEEAVIRSFLAARAKGIPQGTSISLFLANLVCWKIDKTLEKSGLKFARYADDTVIWSPDYAAICKSFTIINDFSKEAGVPINAKKSDGISLLAREGLPAEIASKNYFNFLGYSIGVGKVSIREASQKRIKKQISYLLYRSMIQPLKSSPLRGLVIPHNNRDKALLVAIMQVRRYMYGGLSNRDITDYISGRKRHLHFKGVMSFYPLLN…				CP078007.1_4965_26461	26461	21497	10001	11497
	100610610	INSDC	MCLZ01000013.1	186818	188314	+	RMJ37618.1	RNA-dependent DNA polymerase	Pseudomonas aeruginosa	3C52	GCA_003698035.1	MEQKIYIAIVKECEKLILRHHSYHNKLHVDWVRNTKRISDAPPKVVETPEYWSVDRRFNPFYVKSNAKAIARSIAKKISNRTYVPAEPFRKSIPKSGGGTRELTIYQIPDAAVSQYFYGRLLAKNRHRFSSFSYAYRNDRNVHFAIQDIAVDISRDARTFIAEFDFSDFFGSIDHDYLYGQLHENGFYVSEEEEAVIRSFLAARAKGIPQGTSISLFLANLVCWKIDKTLEKSGLKFARYADDTVIWSPDYAAICKSFTIINDFSKEAGVPINAKKSDGISLLAREGLPAEIASKNYFNFLGYSIGVGKVSIREASQKRIKKQISYLLYRSMIQPLKSSPLRGLVIPHNNRDKALLVAIMQVRRYMYGGLSNRDITDYISGRKRHLHFKGVMSFYPLLN…				MCLZ01000013.1_176818_188941	188941	12124	10001	11497
	100610610	INSDC	MCMV01000017.1	628	2124	-	RMK69384.1	RNA-dependent DNA polymerase	Pseudomonas aeruginosa	3C52(K)	GCA_003698705.1	MEQKIYIAIVKECEKLILRHHSYHNKLHVDWVRNTKRISDAPPKVVETPEYWSVDRRFNPFYVKSNAKAIARSIAKKISNRTYVPAEPFRKSIPKSGGGTRELTIYQIPDAAVSQYFYGRLLAKNRHRFSSFSYAYRNDRNVHFAIQDIAVDISRDARTFIAEFDFSDFFGSIDHDYLYGQLHENGFYVSEEEEAVIRSFLAARAKGIPQGTSISLFLANLVCWKIDKTLEKSGLKFARYADDTVIWSPDYAAICKSFTIINDFSKEAGVPINAKKSDGISLLAREGLPAEIASKNYFNFLGYSIGVGKVSIREASQKRIKKQISYLLYRSMIQPLKSSPLRGLVIPHNNRDKALLVAIMQVRRYMYGGLSNRDITDYISGRKRHLHFKGVMSFYPLLN…				MCMV01000017.1_1_12124_rc	12124	12124	10001	11497
	100610610	INSDC	CP087674.1	15228	16724	+	UFM89411.1	hypothetical protein	Pseudomonas aeruginosa	P4970C	GCA_020990465.1	MEQKIYIAIVKECEKLILRHHSYHNKLHVDWVRNTKRISDAPPKVVETPEYWSVDRRFNPFYVKSNAKAIARSIAKKISNRTYVPAEPFRKSIPKSGGGTRELTIYQIPDAAVSQYFYGRLLAKNRHRFSSFSYAYRNDRNVHFAIQDIAVDISRDARTFIAEFDFSDFFGSIDHDYLYGQLHENGFYVSEEEEAVIRSFLAARAKGIPQGTSISLFLANLVCWKIDKTLEKSGLKFARYADDTVIWSPDYAAICKSFTIINDFSKEAGVPINAKKSDGISLLAREGLPAEIASKNYFNFLGYSIGVGKVSIREASQKRIKKQISYLLYRSMIQPLKSSPLRGLVIPHNNRDKALLVAIMQVRRYMYGGLSNRDITDYISGRKRHLHFKGVMSFYPLLN…				CP087674.1_5228_26724	26724	21497	10001	11497
	100610610	INSDC	CP087675.1	15228	16724	+	UFM98006.1	hypothetical protein	Pseudomonas aeruginosa	P93127	GCA_020990485.1	MEQKIYIAIVKECEKLILRHHSYHNKLHVDWVRNTKRISDAPPKVVETPEYWSVDRRFNPFYVKSNAKAIARSIAKKISNRTYVPAEPFRKSIPKSGGGTRELTIYQIPDAAVSQYFYGRLLAKNRHRFSSFSYAYRNDRNVHFAIQDIAVDISRDARTFIAEFDFSDFFGSIDHDYLYGQLHENGFYVSEEEEAVIRSFLAARAKGIPQGTSISLFLANLVCWKIDKTLEKSGLKFARYADDTVIWSPDYAAICKSFTIINDFSKEAGVPINAKKSDGISLLAREGLPAEIASKNYFNFLGYSIGVGKVSIREASQKRIKKQISYLLYRSMIQPLKSSPLRGLVIPHNNRDKALLVAIMQVRRYMYGGLSNRDITDYISGRKRHLHFKGVMSFYPLLN…				CP087675.1_5228_26724	26724	21497	10001	11497
	100610610	INSDC	CP089064.2	2824872	2826368	+	UGR41547.1	hypothetical protein	Pseudomonas aeruginosa	UNC_PaerCF35	GCA_021166315.2	MEQKIYIAIVKECEKLILRHHSYHNKLHVDWVRNTKRISDAPPKVVETPEYWSVDRRFNPFYVKSNAKAIARSIAKKISNRTYVPAEPFRKSIPKSGGGTRELTIYQIPDAAVSQYFYGRLLAKNRHRFSSFSYAYRNDRNVHFAIQDIAVDISRDARTFIAEFDFSDFFGSIDHDYLYGQLHENGFYVSEEEEAVIRSFLAARAKGIPQGTSISLFLANLVCWKIDKTLEKSGLKFARYADDTVIWSPDYAAICKSFTIINDFSKEAGVPINAKKSDGISLLAREGLPAEIASKNYFNFLGYSIGVGKVSIREASQKRIKKQISYLLYRSMIQPLKSSPLRGLVIPHNNRDKALLVAIMQVRRYMYGGLSNRDITDYISGRKRHLHFKGVMSFYPLLN…				CP089064.2_2814872_2836368	2836368	21497	10001	11497
	100610610	INSDC	CP097709.1	16044	17540	+	UTM25342.1	reverse transcriptase domain-containing protein	Pseudomonas aeruginosa	PA-1	GCA_024266915.1	MEQKIYIAIVKECEKLILRHHSYHNKLHVDWVRNTKRISDAPPKVVETPEYWSVDRRFNPFYVKSNAKAIARSIAKKISNRTYVPAEPFRKSIPKSGGGTRELTIYQIPDAAVSQYFYGRLLAKNRHRFSSFSYAYRNDRNVHFAIQDIAVDISRDARTFIAEFDFSDFFGSIDHDYLYGQLHENGFYVSEEEEAVIRSFLAARAKGIPQGTSISLFLANLVCWKIDKTLEKSGLKFARYADDTVIWSPDYAAICKSFTIINDFSKEAGVPINAKKSDGISLLAREGLPAEIASKNYFNFLGYSIGVGKVSIREASQKRIKKQISYLLYRSMIQPLKSSPLRGLVIPHNNRDKALLVAIMQVRRYMYGGLSNRDITDYISGRKRHLHFKGVMSFYPLLN…				CP097709.1_6044_27540	27540	21497	10001	11497
	100610610	INSDC	CP097710.1	16044	17540	+	UTM31850.1	reverse transcriptase domain-containing protein	Pseudomonas aeruginosa	PA-2	GCA_024266935.1	MEQKIYIAIVKECEKLILRHHSYHNKLHVDWVRNTKRISDAPPKVVETPEYWSVDRRFNPFYVKSNAKAIARSIAKKISNRTYVPAEPFRKSIPKSGGGTRELTIYQIPDAAVSQYFYGRLLAKNRHRFSSFSYAYRNDRNVHFAIQDIAVDISRDARTFIAEFDFSDFFGSIDHDYLYGQLHENGFYVSEEEEAVIRSFLAARAKGIPQGTSISLFLANLVCWKIDKTLEKSGLKFARYADDTVIWSPDYAAICKSFTIINDFSKEAGVPINAKKSDGISLLAREGLPAEIASKNYFNFLGYSIGVGKVSIREASQKRIKKQISYLLYRSMIQPLKSSPLRGLVIPHNNRDKALLVAIMQVRRYMYGGLSNRDITDYISGRKRHLHFKGVMSFYPLLN…				CP097710.1_6044_27540	27540	21497	10001	11497
	100610610	INSDC	CP096207.1	5519179	5520675	-	UWJ97419.1	reverse transcriptase domain-containing protein	Pseudomonas aeruginosa TBCF10839	TBCF10839	GCA_025079255.1	MEQKIYIAIVKECEKLILRHHSYHNKLHVDWVRNTKRISDAPPKVVETPEYWSVDRRFNPFYVKSNAKAIARSIAKKISNRTYVPAEPFRKSIPKSGGGTRELTIYQIPDAAVSQYFYGRLLAKNRHRFSSFSYAYRNDRNVHFAIQDIAVDISRDARTFIAEFDFSDFFGSIDHDYLYGQLHENGFYVSEEEEAVIRSFLAARAKGIPQGTSISLFLANLVCWKIDKTLEKSGLKFARYADDTVIWSPDYAAICKSFTIINDFSKEAGVPINAKKSDGISLLAREGLPAEIASKNYFNFLGYSIGVGKVSIREASQKRIKKQISYLLYRSMIQPLKSSPLRGLVIPHNNRDKALLVAIMQVRRYMYGGLSNRDITDYISGRKRHLHFKGVMSFYPLLN…				CP096207.1_5509179_5530675_rc	5530675	21497	10001	11497
	100610610	INSDC	CP125288.1	14957	16453	+	WHM07732.1	reverse transcriptase domain-containing protein	Pseudomonas aeruginosa	SF416	GCA_030028275.1	MEQKIYIAIVKECEKLILRHHSYHNKLHVDWVRNTKRISDAPPKVVETPEYWSVDRRFNPFYVKSNAKAIARSIAKKISNRTYVPAEPFRKSIPKSGGGTRELTIYQIPDAAVSQYFYGRLLAKNRHRFSSFSYAYRNDRNVHFAIQDIAVDISRDARTFIAEFDFSDFFGSIDHDYLYGQLHENGFYVSEEEEAVIRSFLAARAKGIPQGTSISLFLANLVCWKIDKTLEKSGLKFARYADDTVIWSPDYAAICKSFTIINDFSKEAGVPINAKKSDGISLLAREGLPAEIASKNYFNFLGYSIGVGKVSIREASQKRIKKQISYLLYRSMIQPLKSSPLRGLVIPHNNRDKALLVAIMQVRRYMYGGLSNRDITDYISGRKRHLHFKGVMSFYPLLN…				CP125288.1_4957_26453	26453	21497	10001	11497
	100610610	INSDC	CP128276.1	14957	16453	+	WJQ96885.1	reverse transcriptase domain-containing protein	Pseudomonas aeruginosa	NMI308/11	NA	MEQKIYIAIVKECEKLILRHHSYHNKLHVDWVRNTKRISDAPPKVVETPEYWSVDRRFNPFYVKSNAKAIARSIAKKISNRTYVPAEPFRKSIPKSGGGTRELTIYQIPDAAVSQYFYGRLLAKNRHRFSSFSYAYRNDRNVHFAIQDIAVDISRDARTFIAEFDFSDFFGSIDHDYLYGQLHENGFYVSEEEEAVIRSFLAARAKGIPQGTSISLFLANLVCWKIDKTLEKSGLKFARYADDTVIWSPDYAAICKSFTIINDFSKEAGVPINAKKSDGISLLAREGLPAEIASKNYFNFLGYSIGVGKVSIREASQKRIKKQISYLLYRSMIQPLKSSPLRGLVIPHNNRDKALLVAIMQVRRYMYGGLSNRDITDYISGRKRHLHFKGVMSFYPLLN…				CP128276.1_4957_26453	26453	21497	10001	11497
	100610610	INSDC	CP116935.1	14957	16453	+	WOX94978.1	reverse transcriptase domain-containing protein	Pseudomonas aeruginosa	CUVET18-860	GCA_033375815.1	MEQKIYIAIVKECEKLILRHHSYHNKLHVDWVRNTKRISDAPPKVVETPEYWSVDRRFNPFYVKSNAKAIARSIAKKISNRTYVPAEPFRKSIPKSGGGTRELTIYQIPDAAVSQYFYGRLLAKNRHRFSSFSYAYRNDRNVHFAIQDIAVDISRDARTFIAEFDFSDFFGSIDHDYLYGQLHENGFYVSEEEEAVIRSFLAARAKGIPQGTSISLFLANLVCWKIDKTLEKSGLKFARYADDTVIWSPDYAAICKSFTIINDFSKEAGVPINAKKSDGISLLAREGLPAEIASKNYFNFLGYSIGVGKVSIREASQKRIKKQISYLLYRSMIQPLKSSPLRGLVIPHNNRDKALLVAIMQVRRYMYGGLSNRDITDYISGRKRHLHFKGVMSFYPLLN…				CP116935.1_4957_26453	26453	21497	10001	11497
	100610610	INSDC	CP143907.1	1552683	1554179	+	WVP11551.1	reverse transcriptase domain-containing protein	Pseudomonas aeruginosa	PA7_SE3_14.22_ST654_NDM1	GCA_036418275.1	MEQKIYIAIVKECEKLILRHHSYHNKLHVDWVRNTKRISDAPPKVVETPEYWSVDRRFNPFYVKSNAKAIARSIAKKISNRTYVPAEPFRKSIPKSGGGTRELTIYQIPDAAVSQYFYGRLLAKNRHRFSSFSYAYRNDRNVHFAIQDIAVDISRDARTFIAEFDFSDFFGSIDHDYLYGQLHENGFYVSEEEEAVIRSFLAARAKGIPQGTSISLFLANLVCWKIDKTLEKSGLKFARYADDTVIWSPDYAAICKSFTIINDFSKEAGVPINAKKSDGISLLAREGLPAEIASKNYFNFLGYSIGVGKVSIREASQKRIKKQISYLLYRSMIQPLKSSPLRGLVIPHNNRDKALLVAIMQVRRYMYGGLSNRDITDYISGRKRHLHFKGVMSFYPLLN…				CP143907.1_1542683_1564179	1564179	21497	10001	11497
	412120114	RefSeq	NZ_RADE01000041.1	209	1705	-	WP_205578375.1	reverse transcriptase domain-containing protein	Pseudomonas aeruginosa	VET-40	GCF_003630335.1	MEQKIYIAIVKECEKLILRHHSYHNKLHVDWVRNTKRISDAPPKVIETPEYWSVDRRFNPFYVKSNAKAIARSIAKKISNRTYVPAEPFRKSIPKSGGGTRELTIYQIPDAAVSQYFYGRLLAKNRHRFSSFSYAYRNDRNVHFAIQDIAVDISRDARTFIAEFDFSDFFGSIDHDYLYGQLHENGFYVSEEEEAVIRSFLAARAKGIPQGTSISLFLANLVCWKIDKTLEKSGLKFARYADDTVIWSPDYAAICKSFTIINDFSKEAGVPINAKKSDGISLLAREGLPAEIASKNYFNFLGYSIGVGKVSIREASQKRIKKQISYLLYRSMIQPLKSSPLRGLVIPHNNRDKALLVAIMQVRRYMYGGLSNRDITDYISGRKRHLHFKGVMSFYPLLN…				NZ_RADE01000041.1_1_10087_rc	10087	10087	8383	9879
	412120114	RefSeq	NZ_RXTJ01000024.1	186669	188165	+	WP_205578375.1	reverse transcriptase domain-containing protein	Pseudomonas aeruginosa	MRSN6695	GCF_003968135.1	MEQKIYIAIVKECEKLILRHHSYHNKLHVDWVRNTKRISDAPPKVIETPEYWSVDRRFNPFYVKSNAKAIARSIAKKISNRTYVPAEPFRKSIPKSGGGTRELTIYQIPDAAVSQYFYGRLLAKNRHRFSSFSYAYRNDRNVHFAIQDIAVDISRDARTFIAEFDFSDFFGSIDHDYLYGQLHENGFYVSEEEEAVIRSFLAARAKGIPQGTSISLFLANLVCWKIDKTLEKSGLKFARYADDTVIWSPDYAAICKSFTIINDFSKEAGVPINAKKSDGISLLAREGLPAEIASKNYFNFLGYSIGVGKVSIREASQKRIKKQISYLLYRSMIQPLKSSPLRGLVIPHNNRDKALLVAIMQVRRYMYGGLSNRDITDYISGRKRHLHFKGVMSFYPLLN…				NZ_RXTJ01000024.1_176669_188549	188549	11881	10001	11497
	601725593	RefSeq	NZ_LORB01000017.1	8659	9879	+	WP_267463166.1	reverse transcriptase domain-containing protein	Pseudomonas aeruginosa	SMC4389	GCF_001482875.1	MPKSGGGTRELTIYQIPDAAVSQYFYGRLLAKNRHRFSSFSYAYRNDRNVHFAIQDIAVDISRDARTFIAEFDFSDFFGSIDHDYLYGQLHENGFYVSEEEEAVIRSFLAARAKGIPQGTSISLFLANLVCWKIDKTLEKSGLKFARYADDTVIWSPDYAAICKSFTIINDFSKEAGVPINAKKSDGISLLAREGLPAEIASKNYFNFLGYSIGVGKVSIREASQKRIKKQISYLLYRSMIQPLKSSPLRGLVIPHNNRDKALLVAIMQVRRYMYGGLSNRDITDYISGRKRHLHFKGVMSFYPLLNDEVQLKELDGWLVSTLYRCIQLRSKLLISHGYDRSLAFPFCIKHADLVSQLARRRIKGKRLLEVPSFMLIYRALQRGLRETGIERVMHPESV…				NZ_LORB01000017.1_1_10000	10000	10000	8659	9879
	201229116	INSDC	UIRB01000417.1	1987	2685	-	SVJ69414.1	Retron-type reverse transcriptase	Klebsiella pneumoniae	4300STDY6542370	GCA_900493365.1	MHFAIQDIAVDISRDARTFIAEFDFSDFFGSIDHDYLYGQLHENGFYVSEEEEAVIRSFLAARAKGIPQGTSISLFLANLVCWKIDKTLEKSGLKFARYADDTVIWSPDYAAICKSFTIINDFSKEAGVPINAKKSDGISLLAREGLPAEIASKNYFNFLGYSIGVGKVSIREASQKRIKKQISYLLYRSMIQPLKSSPLRGLVIPHNNRDKALLVAIMQVRRXXXXFTLRV				UIRB01000417.1_1_2896_rc	2896	2896	212	910
	588488949	RefSeq	NZ_CP107257.1	928573	928992	-	WP_263901849.1	hypothetical protein	Pseudomonas aeruginosa	2019CK-00034	GCF_025790885.1	MQVRRYMYGGLSNRDITDYISGRKRHLHFKGVMSFYPLLNDEVQLKELDGWLVSTLYRCIQLRSKLLISHGYDRSLAFPFCIKHADLVSQLARRRIKGKRLLEVPSFMLIYRALQRGLRETGIERVMHPESVKYEYRGL				NZ_CP107257.1_918573_938992_rc	938992	20420	10001	10420
	588488949	INSDC	CP107257.1	928573	928992	-	UYM62175.1	hypothetical protein	Pseudomonas aeruginosa	2019CK-00034	GCA_025790885.1	MQVRRYMYGGLSNRDITDYISGRKRHLHFKGVMSFYPLLNDEVQLKELDGWLVSTLYRCIQLRSKLLISHGYDRSLAFPFCIKHADLVSQLARRRIKGKRLLEVPSFMLIYRALQRGLRETGIERVMHPESVKYEYRGL				CP107257.1_918573_938992_rc	938992	20420	10001	10420
	60860744	RefSeq	NZ_JPOH01000001.1	3380187	3381680	+	WP_031437748.1	reverse transcriptase domain-containing protein	Methylobacter tundripaludum 31/32	31/32	GCF_000733835.1	MNLEKQLEKCIRDEAKKLIKRHHDYHNHLHTEHEQTKKRIEDAPKKIIQTPEQWKSDNKFNPFYVHSHSKSIAKSIAKKIANGTYAPHEPLKKLIPKTGGGVREITIYQIPDAAVSRLFYVRLLAKNRHRFSSFSYAYRNDRNVHFAIQDIAVDISQDARMFIAEFDFSDFFGSINHEYLFNQFNANGFFISSEEEKVIRAFLSSRERGIPQGTSISLFLANLVCWKLDKSFEKFGLKFARYADDTVVWSPDYAAICKSFTIIDAFSREAGVSINAKKSDGISLLAREGLPTEITSKREFNFLGYSVAVSKVSIKEKSEKRIKKQISYLLYKNLIQPIRKKPLKGLIIPANNKDIALLSAMTQVRRYLYGGLSHREMGEYLSGRQKHLYFKGIMSFYPL…	UG28			NZ_JPOH01000001.1_3370187_3391680	3391680	21494	10001	11494
	271710103	RefSeq	NZ_CABVIK010000004.1	59764	61266	-	WP_154911934.1	reverse transcriptase domain-containing protein	Pseudomonas fluorescens	NA	GCF_902498035.1	MDIEKQILRSIVQECEKLITRHHAYHNHLHNEWKRNTARITGAPAKKIHTPEYWKEDKKYNPFYVRTNARAIAKSIARKIRTGTYAPAQPFKKKIPKNNGGERELTIYQIPDAAVSQYFYIRLLAKNRHRFSSFSYAYRNDRNVHFAIQDITVDLSLDARTFIAEFDFSDFFGTIDHSFLYDQLHANGFLISEEEEAVIRAFLSARERGIPQGTSISLFLANLVCWKLDKSFEKNGLKFARYADDTVVWSPDYAAVCRSFSLIDNFSREAKVPINAKKSDGISLLARKGLPTEIISKEEFNFLGYSIGVENVSIRKKSEQRIKKQISYLLYRNLIQPLKSTPLRGLIIPANGKDKALLIAIMQIRRYLYGGLLHRDISDYIKGRNKTLIFKGVMSFYPL…	UG28			NZ_CABVIK010000004.1_49764_71266_rc	71266	21503	10001	11503
	271710103	INSDC	CABVIK010000004.1	59764	61266	-	VVO73096.1	hypothetical protein	Pseudomonas fluorescens	NA	GCA_902498035.1	MDIEKQILRSIVQECEKLITRHHAYHNHLHNEWKRNTARITGAPAKKIHTPEYWKEDKKYNPFYVRTNARAIAKSIARKIRTGTYAPAQPFKKKIPKNNGGERELTIYQIPDAAVSQYFYIRLLAKNRHRFSSFSYAYRNDRNVHFAIQDITVDLSLDARTFIAEFDFSDFFGTIDHSFLYDQLHANGFLISEEEEAVIRAFLSARERGIPQGTSISLFLANLVCWKLDKSFEKNGLKFARYADDTVVWSPDYAAVCRSFSLIDNFSREAKVPINAKKSDGISLLARKGLPTEIISKEEFNFLGYSIGVENVSIRKKSEQRIKKQISYLLYRNLIQPLKSTPLRGLIIPANGKDKALLIAIMQIRRYLYGGLLHRDISDYIKGRNKTLIFKGVMSFYPL…	UG28			CABVIK010000004.1_49764_71266_rc	71266	21503	10001	11503
	318443981	RefSeq	NZ_CABVQJ010000052.1	5498	7000	+	WP_175037897.1	reverse transcriptase domain-containing protein	Burkholderia contaminans	NA	GCF_902499285.1	MSVERQLVECITRECDKLILRHQNYHNNLHLEWLRNKRRIADAPPKIIKEPESWSLDRKFNPFYVKSKVKAIAKSISRKIEAGLYTPEAPHHKTIPKANGGTRELTIYQIPDAAVSRYFYERLLAKNRHRFSSFSYAYRNDRNVHFAIQDIAIDLSEDARTFIAEFDFSDFFGSINHNYLYNQFDANGFLISEQEKGVIRAFLSTREKGIPQGTSISLFLANLVCWRLDKSLEKEGLKFARYADDTVIWSPDYASICRSFSLISNFSHDVGVAINTKKSAGISLLAKDGFRSEIVSKSDFDFLGYSIGVGRVSIRDKTEARIKKQISYLLYRNLIQPLKDFPLRGLIIPSNNRDRSLLVAMTQIRRYLYGGLLHRDLIEYISGRKKNLYFKGVMSFYPL…	UG28			NZ_CABVQJ010000052.1_1_17000	17000	17000	5498	7000
	318443981	INSDC	CABVQJ010000052.1	5498	7000	+	VWD37369.1	putative reverse transcriptase-Group II intron	Burkholderia contaminans	NA	GCA_902499285.1	MSVERQLVECITRECDKLILRHQNYHNNLHLEWLRNKRRIADAPPKIIKEPESWSLDRKFNPFYVKSKVKAIAKSISRKIEAGLYTPEAPHHKTIPKANGGTRELTIYQIPDAAVSRYFYERLLAKNRHRFSSFSYAYRNDRNVHFAIQDIAIDLSEDARTFIAEFDFSDFFGSINHNYLYNQFDANGFLISEQEKGVIRAFLSTREKGIPQGTSISLFLANLVCWRLDKSLEKEGLKFARYADDTVIWSPDYASICRSFSLISNFSHDVGVAINTKKSAGISLLAKDGFRSEIVSKSDFDFLGYSIGVGRVSIRDKTEARIKKQISYLLYRNLIQPLKDFPLRGLIIPSNNRDRSLLVAMTQIRRYLYGGLLHRDLIEYISGRKKNLYFKGVMSFYPL…	UG28			CABVQJ010000052.1_1_17000	17000	17000	5498	7000
	24117155	RefSeq	NC_015856.1	16490	17983	+	WP_014004002.1	reverse transcriptase domain-containing protein	Collimonas fungivorans Ter331	Ter331	GCF_000221045.1	MNLAKQIEKYIREEAEKLIERHHNYHNSLHKEHERLSKRVNDAPKKEIRTPDYWNIDKKFNPFYVRRRAKSIALSIALKIQNGEYAPNDPHIKEIDKPGGGKRQLTIYQIPDAAVSQLFYTRLLAKNRHRFSSFSYAYRNDRNVHFAIQDISVDIEQDARTFIAEFDFSDFFGSINHQSLFLQFSKNGFFISQEEISVIKAFLAKREKGIPQGTSISLFLANLVCWKLDNSLEKAGLKFARYADDTVIWSPDYAAICNALEIINAFSIEAGVSINAKKSDGISLLARDGSRSEIASKPDFNFLGYAISPTKVSIKAKSERRIKKQISYLLYRNLIQPIRTKPLRGLIIPSNNRDPAFLSAMLQVRRYLYGGLLHKEMAEYIRGRRSSILFKGAMSFYPL…	UG28			NC_015856.1_6490_27983	27983	21494	10001	11494
	24117155	INSDC	CP002745.1	16490	17983	+	AEK59847.1	Retron-type reverse transcriptase	Collimonas fungivorans Ter331	Ter331	GCA_000221045.1	MNLAKQIEKYIREEAEKLIERHHNYHNSLHKEHERLSKRVNDAPKKEIRTPDYWNIDKKFNPFYVRRRAKSIALSIALKIQNGEYAPNDPHIKEIDKPGGGKRQLTIYQIPDAAVSQLFYTRLLAKNRHRFSSFSYAYRNDRNVHFAIQDISVDIEQDARTFIAEFDFSDFFGSINHQSLFLQFSKNGFFISQEEISVIKAFLAKREKGIPQGTSISLFLANLVCWKLDNSLEKAGLKFARYADDTVIWSPDYAAICNALEIINAFSIEAGVSINAKKSDGISLLARDGSRSEIASKPDFNFLGYAISPTKVSIKAKSERRIKKQISYLLYRNLIQPIRTKPLRGLIIPSNNRDPAFLSAMLQVRRYLYGGLLHKEMAEYIRGRRSSILFKGAMSFYPL…	UG28			CP002745.1_6490_27983	27983	21494	10001	11494
	145960190	RefSeq	NZ_CP011319.1	217822	219315	+	WP_083411578.1	reverse transcriptase domain-containing protein	Janthinobacterium sp. 1_2014MBL_MicDiv	1_2014MBL_MicDiv	GCF_001865675.1	MNLEKQLERYIREEAEKLIERHHTYHNSLHREHERLQKRLAGAPGKVIMVPDYWDLDPKFNPFYVRRKSKAIARSISLKIKDQSYIPQTPHIKEIDKAGGGKRSLTIYQIPDAAVSQLFYTRLLAKNKHRFSSFSYAYRNDRNVHFAIQDISVDISQDARTFIAEFDFSDFFGSIDHMSLFEQFSKNGFFISEEEIFVIKAFLSMRNRGIPQGTSISLFLANLVCWSLDNKLEKAGLKFARYADDTVIWSPDYASICHALEIINTFSVQAGVEINSKKSDGISLLSKDGNRAEMVSKPNFSFLGYSISPDKVSIKKKSVQRIKKQISYLLYKNLIKPLESAPLKALVIPSNNRDPALLSAMLQVRRYLYGGLLHKEIIEYIQGRRPVILFKGAMSFYPL…	UG28			NZ_CP011319.1_207822_229315	229315	21494	10001	11494
	417097907	RefSeq	NZ_CP035913.1	3255710	3256057	-	WP_207221283.1	hypothetical protein	Pseudoduganella lutea	DSM 17473	GCF_004209755.1	MNLEKQVEKYIREEAEKLIERHHTYHNSLHREHDRLQKRLVNPPKKMIMVPEYWNLDPKFNPFYVRRKAKSIARSISKRIKDGSYVPNDPHLKEIDKAGGGKRSLTIYQIPDAAV				NZ_CP035913.1_3245710_3266057_rc	3266057	20348	10001	10348
	217599748	RefSeq	NZ_JSAB01000054.1	45963	47456	+	WP_123068713.1	reverse transcriptase domain-containing protein	Massilia aurea	CFS-1	NA	MNLEKQIEKYIREEAAKLIERHHSYHNALHNEHERLKKRIKDAAPKIIRTPSYWKIDPKFNPFYVRRKAKSIAKSISQKIKSQSYTPADPYLKEIEKPGGGKRKLTIYQIPDAAVSQLFYTRLLAKNKHRFSSFSYAYRNDRNVHFAIQDISVDIAQDARTFIAEFDFSDFFGSIEHESLFAQFDKNGFFISAEEKSVIRAFLASRQRGIPQGTSISLFLANLVCWSLDNKLEKSGLKFARYADDTVIWSPDYSSICQATEIINMFSKEAGVAINAKKSDGISLLAKDGSRAEIASKPDFNFLGYAISPNQVSIKIKSVQRIKKQISYLLYRNLIQPIEKRPLKALVIPSNNRDPALVSAMLQVRRYLYGGLLHKEIIEYLQGRRASIQFKGVMSFYPL…	UG28			NZ_JSAB01000054.1_35963_57456	57456	21494	10001	11494
	20913660	RefSeq	NC_014506.1	1157548	1159068	+	WP_013326975.1	reverse transcriptase domain-containing protein	Sulfurimonas autotrophica DSM 16294	DSM 16294	GCF_000147355.1	MDLETKLENIIRQESEKLILRYHAYHNNLYHEHKRNEKRFGEKLEKKIEKPIYWSENQLFNPFYTRKKAKSIAKSVIKNINNKTYSPNKPHIKKIPKESGGFRKVTIYQIHDAAVSKLFYNSLLYKNKHRFSSFSYAYRNDRNVHFAIQDIWVDISENSRTFIAEFDFSDFFGSISHDYLKKQYDKNGFIISDEEKFIIDKFLDVDKNDKGIPQGTSISLFLANMVCWNLDKNLEKEGLKFARYADDTVIWSLDYEKICNSFTIITDFSTGAGVKINAKKSKGISLLTSKELPAELSNKTYNIDFLGYSISVDNVSIKDSSKKRIQKQISYLLYKNLIKPLKTKKLKSIIIPNRIKDESLLIAIMQIRRYLYGGLSDIYLLNYIQGKTKRINFKGIMSF…	UG28			NC_014506.1_1147548_1169068	1169068	21521	10001	11521
	20913660	INSDC	CP002205.1	1157548	1159068	+	ADN09221.1	RNA-directed DNA polymerase (Reverse transcriptase)	Sulfurimonas autotrophica DSM 16294	DSM 16294	GCA_000147355.1	MDLETKLENIIRQESEKLILRYHAYHNNLYHEHKRNEKRFGEKLEKKIEKPIYWSENQLFNPFYTRKKAKSIAKSVIKNINNKTYSPNKPHIKKIPKESGGFRKVTIYQIHDAAVSKLFYNSLLYKNKHRFSSFSYAYRNDRNVHFAIQDIWVDISENSRTFIAEFDFSDFFGSISHDYLKKQYDKNGFIISDEEKFIIDKFLDVDKNDKGIPQGTSISLFLANMVCWNLDKNLEKEGLKFARYADDTVIWSLDYEKICNSFTIITDFSTGAGVKINAKKSKGISLLTSKELPAELSNKTYNIDFLGYSISVDNVSIKDSSKKRIQKQISYLLYKNLIKPLKTKKLKSIIIPNRIKDESLLIAIMQIRRYLYGGLSDIYLLNYIQGKTKRINFKGIMSF…	UG28			CP002205.1_1147548_1169068	1169068	21521	10001	11521
	230511440	RefSeq	NZ_PDKL01000011.1	85171	86673	+	WP_129108549.1	reverse transcriptase domain-containing protein	Halarcobacter bivalviorum	F118-4	GCF_004116705.1	MDLELLLEKIIIEESEKLISRYHYYHNSLEIEHRRNKKRFGQSYKKKRIEKPSYWDIDKKFNPFYTRKKSKSIAKSIAKKISNQTYTPHDPYILRVPKKPSGYREVSIYPIPDAAVSKMYYIRLLTKNKHRFSSFSYAYRNDRNVHFAIQDIWVEISEYKRTFIAEFDFSDFFGSISHDYLKKQFNKNGFYISDEEKYIIDAFLEKREVGIPQGTSISLFLANVVCWNLDKRFEKEGLKFARYADDTVIWSLDYNKICNAFTIINEFSNTAGVQINANKSDGISLLTKEGFPAELSNAKTCIDFLGYSIHVDRVSIKKQSVKKIKKQISYILYRNLIQPLKVTKLAGITIPNRTKDENFLTAIMQIRRYLYGGLTDELLFKYLNGSNKRIYFKGIMSFY…	UG28			NZ_PDKL01000011.1_75171_96673	96673	21503	10001	11503
	230511440	INSDC	PDKL01000011.1	85171	86673	+	RXK03581.1	RNA-dependent DNA polymerase	Halarcobacter bivalviorum	F118-4	GCA_004116705.1	MDLELLLEKIIIEESEKLISRYHYYHNSLEIEHRRNKKRFGQSYKKKRIEKPSYWDIDKKFNPFYTRKKSKSIAKSIAKKISNQTYTPHDPYILRVPKKPSGYREVSIYPIPDAAVSKMYYIRLLTKNKHRFSSFSYAYRNDRNVHFAIQDIWVEISEYKRTFIAEFDFSDFFGSISHDYLKKQFNKNGFYISDEEKYIIDAFLEKREVGIPQGTSISLFLANVVCWNLDKRFEKEGLKFARYADDTVIWSLDYNKICNAFTIINEFSNTAGVQINANKSDGISLLTKEGFPAELSNAKTCIDFLGYSIHVDRVSIKKQSVKKIKKQISYILYRNLIQPLKVTKLAGITIPNRTKDENFLTAIMQIRRYLYGGLTDELLFKYLNGSNKRIYFKGIMSFY…	UG28			PDKL01000011.1_75171_96673	96673	21503	10001	11503
	612768314	INSDC	CP115811.1	2767903	2769405	-	WBU39919.1	reverse transcriptase domain-containing protein	Marinobacter alkaliphilus	JY28	GCA_027912435.1	MTNRFEDYLSSVIEQEAKKLIERYHSYHNFLHLEHERNKARIYDAPEKVVKKPNYWNHDNNFNPFHVRKKAKSIAKSITKKLADGTYSPREPYQKPIDKPGGGTRVLSIYQLPDVAVSRIFYERLLEKNRHRFSSFSYAYRNDKNVHFAIQDISVDLSLNARAFVAEFDFSDFFGSISHEYLREQFDCNGFYISEEERKVIDAFLEKREVGIPQGTSISLFLANLVCWKLDRTLEGLGVRFARYADDTVIWSSSYQKVCDAFTAINDFSTSAGVKINAKKSEGISLLTREGLPSELSSTKSSIEFLGYGISVDAVSIKPASVEKIQSQISYILYKNLIQPLKGPKLKSLKIPSRGKDEALLSAMMQIRRYLYGGLTSYQLESYISGRTKRIKFKGIMSF…				CP115811.1_2757903_2779405_rc	2779405	21503	10001	11503
	380586697	RefSeq	NZ_BJWX01000006.1	91279	92364	-	WP_197538942.1	reverse transcriptase domain-containing protein	Nitrosococcus oceani	NS58	GCF_007990675.1	MPDAAVSRIFYERLLDKNKHRFSSFSYAYRNDRNVHFAIQDIWLDVSRDARAFIAEFDFSDFFGSISHEYLREQFDCNGFYISDEERVVIDAFLQSREVGIPQGTSISLFLANLVCWRLDQEFERAGLKFARYADDTVIWSQSYQRICDAFTIINDFSAATGIKINPKKSDGISLLTRPGLPAELANTKSSIDFLGCSISVNSVGIKKASVQNVQQQISYLLYRNLLQPLRGKQLRGLVIPANGEDPALLTAMLQIRRYLYGGLTSQQLRNYISGRSKRIHFKGIMSFYPLVNDEEQLRFLDGWLVSTIFRSVQLRSKLLKKWKHDQSHQFPFNVPRDELVARFKEQRIGRSRPLEVPILP				NZ_BJWX01000006.1_81279_102364_rc	102364	21086	10001	11086
	583124539	RefSeq	NC_007484.1	619336	620397	+	WP_261771851.1	reverse transcriptase domain-containing protein	Nitrosococcus oceani ATCC 19707	ATCC 19707; JCM30415 (Type strain)	GCF_000012805.1	MFYERLLDKNKHRFSSFSYAYRNDRNVHFAIQDIWLDVSRDARAFIAEFDFSDFFGSISHEYLREQFDCNGFYISDEERVVIDAFLQSREVGIPQGTSISLFLANLVCWRLDQEFERAGLKFARYADDTVIWSQSYQRICDAFTIINDFSAATGIKINPKKSDGISLLTRPGLPAELANTKSSIDFLGCSISVNSVGIKKASVQNVQQQISYLLYRNLLQPLRGKQLRGLVIPANGEDPALLTAMLQIRRYLYGGLTSQQLRNYISGRSKRIHFKGIMSFYPLVNDEEQLRFLDGWLVSTIFRSVQLRSKLLKKWKHDQSHQFPFNVPRDELVARFKEQRIGRSRPLEVPILP				NC_007484.1_609336_630397	630397	21062	10001	11062
	87125023	RefSeq	NC_014315.1	3154146	3155195	-	WP_049773025.1	reverse transcriptase domain-containing protein	Nitrosococcus watsonii C-113	C-113	GCF_000143085.1	MKIFYERLLEKNKHRFSSFSYAYQSDRNVHFAIQDIWLDVSRDARTFIAEFDFSDFFGSISHEYLRKQFDCNGFYISDKERAVIDAFLKSREVGIPQGTSISLFLANLVCWQLDQEFERTGLKFARYADDTVIWSQSYQRICDAFTIINDFSVVTGIKINPKKSDGISLLTRPGLPAELANTKISIDFLGYSISVDSVSIKKSSVQKIQQQISYLLYRNLLQPLRGKKLRGLVIPANGKDPALLTAMLQIRRYLYGGLTSQQLRNYINSRSKRIHFKGIMSFYPLINDTEQLRFLDGWLVSAIFRAVQSRSKLFKKWKHDQSHQSHITKRLSGTFYRAGVRQNVLQLRR				NC_014315.1_3144146_3165195_rc	3165195	21050	10001	11050
	87125023	RefSeq	NZ_CAWLEU010000001.1	3154146	3155195	-	WP_049773025.1	reverse transcriptase domain-containing protein	Nitrosococcus watsonii C-113	NA	GCF_963860195.1	MKIFYERLLEKNKHRFSSFSYAYQSDRNVHFAIQDIWLDVSRDARTFIAEFDFSDFFGSISHEYLRKQFDCNGFYISDKERAVIDAFLKSREVGIPQGTSISLFLANLVCWQLDQEFERTGLKFARYADDTVIWSQSYQRICDAFTIINDFSVVTGIKINPKKSDGISLLTRPGLPAELANTKISIDFLGYSISVDSVSIKKSSVQKIQQQISYLLYRNLLQPLRGKKLRGLVIPANGKDPALLTAMLQIRRYLYGGLTSQQLRNYINSRSKRIHFKGIMSFYPLINDTEQLRFLDGWLVSAIFRAVQSRSKLFKKWKHDQSHQSHITKRLSGTFYRAGVRQNVLQLRR				NZ_CAWLEU010000001.1_3144146_3165195_rc	3165195	21050	10001	11050
	570771677	RefSeq	NZ_DS995301.1	1136788	1137453	+	WP_256998783.1	reverse transcriptase domain-containing protein	Nitrosococcus oceani AFC27	AFC27	GCF_000155655.1	MFYERLLDKNKHRFSSFSYAYRNDRNVHFAIQDIWLDVSRDARAFIAEFDFSDFFGSISHEYLREQFDCNGFYISDEERVVIDAFLQSREVGIPQGTSISLFLANLVCWRLDQEFERAGLKFARYADDTVIWSQSYQRICDAFTIINDFSAATGIKINPKKSDGISLLTRPGLPAELANTKSSIDFLGCSISVNSVGIKKASVQNVQQQISYLLYRNLCSR				NZ_DS995301.1_1126788_1147453	1147453	20666	10001	10666
	15678064	INSDC	DS995301.1	1136899	1137453	+	EDZ66036.1	hypothetical protein	Nitrosococcus oceani AFC27	AFC27	GCA_000155655.1	MSRDARAFIAEFDFSDFFGSISHEYLREQFDCNGFYISDEERVVIDAFLQSREVGIPQGTSISLFLANLVCWRLDQEFERAGLKFARYADDTVIWSQSYQRICDAFTIINDFSAATGIKINPKKSDGISLLTRPGLPAELANTKSSIDFLGCSISVNSVGIKKASVQNVQQQISYLLYRNLCSR				DS995301.1_1126899_1147453	1147453	20555	10001	10555
	143755510	RefSeq	NZ_KB898095.1	145833	147332	-	WP_081619273.1	reverse transcriptase domain-containing protein	Thioalkalivibrio sp. ALE28	ALE28	GCF_000377425.1	MSFRELLEREIKQEAEKLTNRYHAYHNALHIEFSRNRERFLNPPKKEVYKPDYWGHDRKFNPFYVRANSRSIAKSISRKISAGVYAPYPPHVHKVPKSDGGVRDVNIFQIPDAAVSSIYYRRLLYKNKHRFSAFSYAYRNDRNVHFAIQDAWVDIAREARTFVAEFDFSDFFGSISHSYLFDQFDQNGFVVSEEERRIVRSFLDGTGSGIPQGTSLSLFLANIVCWRLDLGFEREGLKFARYADDTLIWDPDYSKICRAFSLINNFSDSAGVPINARKSNGIRLLSREGLPVELSNPATKVDFLGYSISVDAVSIKEEKISRIKREIGLILYRNLILPLRGRWGGPRSLRVGELDPEFVRSIMQVRRYLYGELNEDKIRKYISGRVRSIKFKGLMSFYP…	UG28			NZ_KB898095.1_135833_157332_rc	157332	21500	10001	11500
	143757864	RefSeq	NZ_KB898889.1	113022	114521	+	WP_081621671.1	reverse transcriptase domain-containing protein	Thioalkalivibrio sp. AKL12	AKL12	GCF_000377925.1	MSFRELLEREIKQEAEKLTNRYHAYHNALHIEFSRNRDRFLNPPKKEIYKPDYWGHDRKFNPFYVRANSRSIAKSISRKISAGVYAPYPPHVHKVPKSDGGVRDVNIFQIPDAAVSSIYYRRLLYKNKHRFSAFSYAYRNDRNVHFAIQDAWVDIAREARTFVAEFDFSDFFGSISHSYLFDQFDQNGFVVSEEERRIVRSFLDGTGSGIPQGTSLSLFLANIVCWRLDLGFEREGLKFARYADDTLIWDPDYSKICRAFSLINNFSDSAGVPINARKSNGIRLLSREGLPVELSNPATKVDFLGYSISVDAVSIKEEKISRIKREIGLILYRNLILPLRGRWGGPRSLRVGELDPEFVRSIMQVRRYLYGELNEDKIRKYISGRARSIKFKGLMSFYP…				NZ_KB898889.1_103022_124521	124521	21500	10001	11500
	246266972	RefSeq	NZ_STGJ01000015.1	30830	32314	-	WP_136554730.1	reverse transcriptase domain-containing protein	Crenobacter intestini	GY 70310	GCF_004919095.1	MNLESRIFGEIVKECDKLRLRYHAYHNNVHKEWVRNRKRIENPSPKEIKVPEYWESNRLYNPFYVRSNAKAIARSIARKIEAGVYVPVPPIEKLIQKSSGGYRTISIYQIPDAAVSRLFYERLLSKNKHRFSSFSYAYRNDRNVHFAIQDISLDIERDSRTFIAEFDFSDFFGSIRHDYLLDQLHVNGFAVSGEEEIVIKSFLKGRDKGIPQGTSISLFLANLVCWQLDKSLEKEGLRFARYADDTVIWSQDYTRICKSFELIEDFSKRVGVRINVGKSDGISLLSSEGMATEINAKNSFDFLGYSIGVGVCSIKKSAERRIKKQISYIFYRNLIQPVQVVPFGAFELDRNLLVAIMHVRRYMYGGLSRDDLNRYLGGRKRWLNFKGVMSFYPLVNNER…	UG28			NZ_STGJ01000015.1_20830_42314_rc	42314	21485	10001	11485
	246266972	INSDC	STGJ01000015.1	30830	32314	-	TIC79804.1	RNA-dependent DNA polymerase	Crenobacter intestini	GY 70310	GCA_004919095.1	MNLESRIFGEIVKECDKLRLRYHAYHNNVHKEWVRNRKRIENPSPKEIKVPEYWESNRLYNPFYVRSNAKAIARSIARKIEAGVYVPVPPIEKLIQKSSGGYRTISIYQIPDAAVSRLFYERLLSKNKHRFSSFSYAYRNDRNVHFAIQDISLDIERDSRTFIAEFDFSDFFGSIRHDYLLDQLHVNGFAVSGEEEIVIKSFLKGRDKGIPQGTSISLFLANLVCWQLDKSLEKEGLRFARYADDTVIWSQDYTRICKSFELIEDFSKRVGVRINVGKSDGISLLSSEGMATEINAKNSFDFLGYSIGVGVCSIKKSAERRIKKQISYIFYRNLIQPVQVVPFGAFELDRNLLVAIMHVRRYMYGGLSRDDLNRYLGGRKRWLNFKGVMSFYPLVNNER…	UG28			STGJ01000015.1_20830_42314_rc	42314	21485	10001	11485
	220274650	RefSeq	NZ_QAJS01000009.1	116773	118275	+	WP_124643673.1	reverse transcriptase domain-containing protein	Aquitalea sp. FJL05	FJL05	GCF_003852595.1	MFKLEYRLELLIQEECKKLIRRYHQYHNYLHLEHKRNEERLIINSDKIIHKPDYWNIDSKFNPFYVKRKSKSIAKSIAKAIETRIYKPHPPFVRKIQKSDGGCREVSIYTIPDSVVSKLFYNRLLQKNKHRFSSFSYAYRNDRNVHFAIQDVSVSLKENSRAFISEFDFSDFFGSISHQYLHDQYDKNGFLIGEEDKYVINAFLETRERGIPQGTSISLFLANMVCWKLDRSFEKAGLKFARYADDTIVWSDSYSSICRSFELISDFSNEAGVKVNTKKSDGISLLIKGDMPAEIHSKSAFNFLGYSIAVDKVSIKPNSVNKIKKQISYLLYKNLIQPLKQTPVNARLLPKPHGDKALLIALAQIRRYMYGGLSTQDLIDFLNGGSGRIYFKGIMSFYP…	UG28			NZ_QAJS01000009.1_106773_128275	128275	21503	10001	11503
	220274650	INSDC	QAJS01000009.1	116773	118275	+	RQO72985.1	RNA-dependent DNA polymerase	Aquitalea sp. FJL05	FJL05	GCA_003852595.1	MFKLEYRLELLIQEECKKLIRRYHQYHNYLHLEHKRNEERLIINSDKIIHKPDYWNIDSKFNPFYVKRKSKSIAKSIAKAIETRIYKPHPPFVRKIQKSDGGCREVSIYTIPDSVVSKLFYNRLLQKNKHRFSSFSYAYRNDRNVHFAIQDVSVSLKENSRAFISEFDFSDFFGSISHQYLHDQYDKNGFLIGEEDKYVINAFLETRERGIPQGTSISLFLANMVCWKLDRSFEKAGLKFARYADDTIVWSDSYSSICRSFELISDFSNEAGVKVNTKKSDGISLLIKGDMPAEIHSKSAFNFLGYSIAVDKVSIKPNSVNKIKKQISYLLYKNLIQPLKQTPVNARLLPKPHGDKALLIALAQIRRYMYGGLSTQDLIDFLNGGSGRIYFKGIMSFYP…	UG28			QAJS01000009.1_106773_128275	128275	21503	10001	11503
	248528218	RefSeq	NZ_CP039731.1	4039340	4040842	-	WP_137010021.1	reverse transcriptase domain-containing protein	Aquitalea aquatilis	THG-DN7.12	GCF_005155025.1	MFKLEYRLELLIQEECKKLIRRYHQYHNYLHLEHKRNEERLIINSDKIIHKPDYWNIDSKFNPFYVKRKSKSIAKSIAKAIETRIYKPHPPFVRKIQKSDGGCREVSIYTIPDSVVSKLFYNRLLQKNKHRFSSFSYAYRNDRNVHFAIQDVSVSLKENSRAFISEFDFSDFFGSISHQYLHDQYDKNGFLIGEEDKYVINAFLETRERGIPQGTSISLFLANMVCWKLDRSFEKAGLKFARYADDTIVWSDSYSSICRSFELISDFSNEAGVKVNTKKSDGISLLIKGDMPAEIHSKSAFNFLGYSIAVDKVSIKPNSVNKIKKQISYLLYKNLIQPLKQTPVNARLLPKPHGDKALLIALAQIRRYMYGGLSTQDLIDFLNGGSGRIYFKGIMSFYP…				NZ_CP039731.1_4029340_4050842_rc	4050842	21503	10001	11503
	428984499	RefSeq	NZ_JAGKRF010000041.1	23567	25069	+	WP_210544879.1	reverse transcriptase domain-containing protein	Chromobacterium violaceum	CGB1	GCF_017939545.1	MYKLEYRLELLIREECEKLILRYHQYHNFLRLEYKRNLERLYFVPPKVVHKPDYWDVDKKFNPFYVKRKSKSIARAIARAIESRSYKPGNPYLKRVPKLGGGFRDVSIYMIPDAAVSKLFYNRLLQKNKHRFSSFSYAYRNDRNVHFAIQDVSVSLRENSRAFISEFDFSDFFGSISHEYLYDQFGRNGFLIGEEDKFVIEAFLAKRDKGIPQGTSISLFLANMVCWRLDRGFEKSGLKFARYADDTIVWSDSYSNICRSFELISDFSNEAGVRINPKKSEGISLLVKGDMPAEIYSKSAFNFLGYSISVDKVSIKPDSVRKIKKQISYLLYKNLIQPLLTSPANGRLRPEIYGDKAILVALAQVRRYMYGGLSSQNLIDYLNGGSGRIYFKGIMSFYP…				NZ_JAGKRF010000041.1_13567_25665	25665	12099	10001	11503
	270069404	RefSeq	NZ_VTES01000006.1	197167	198666	+	WP_148950852.1	reverse transcriptase domain-containing protein	Bacillus infantis	CH37_1T	GCF_008180695.1	MLLEEIEFHIEQIAERKSKEFQKYHNNIELINQRERRRLKNPILKEVRTPEEWDVDKKFNPFYVLKHKNQIAKSIFKKLINGTYQPFTPYVKQIPKKNSTKTRPVHVYQIPDEAVSNYLYNRLLSKNKHRFSSFAYAYRNDRNVHYAIQDIALDIKGNPRMFVAEFDFRDFFGSINHEYLFSQFNKNGFLISDFESDIIKKFLIHFPKGIAQGTSISLFLANLACWSLDKKLELEGLRFARYADDTVIWSESYQKICKSFDIIQDFSRETGVEINFDKSNGISLLSKKGMPSEFHSDKKSIEFLGYKLSGDNISIKPSSVNKIKEHISYLLFKNLIQPLNTKPLQSVKIPSNNNDSDFVTAIMQIRRYLYGNLNENMLKNYLNGSYKRLNFKGVMSFYP…	UG28			NZ_VTES01000006.1_187167_208666	208666	21500	10001	11500
	270069404	INSDC	VTES01000006.1	197167	198666	+	TYS60703.1	RNA-dependent DNA polymerase	Bacillus infantis	CH37_1T	GCA_008180695.1	MLLEEIEFHIEQIAERKSKEFQKYHNNIELINQRERRRLKNPILKEVRTPEEWDVDKKFNPFYVLKHKNQIAKSIFKKLINGTYQPFTPYVKQIPKKNSTKTRPVHVYQIPDEAVSNYLYNRLLSKNKHRFSSFAYAYRNDRNVHYAIQDIALDIKGNPRMFVAEFDFRDFFGSINHEYLFSQFNKNGFLISDFESDIIKKFLIHFPKGIAQGTSISLFLANLACWSLDKKLELEGLRFARYADDTVIWSESYQKICKSFDIIQDFSRETGVEINFDKSNGISLLSKKGMPSEFHSDKKSIEFLGYKLSGDNISIKPSSVNKIKEHISYLLFKNLIQPLNTKPLQSVKIPSNNNDSDFVTAIMQIRRYLYGNLNENMLKNYLNGSYKRLNFKGVMSFYP…	UG28			VTES01000006.1_187167_208666	208666	21500	10001	11500
	115620218	RefSeq	NZ_LMAS01000007.1	131628	133127	+	WP_066297934.1	reverse transcriptase domain-containing protein	Bacillus sp. FJAT-29937	FJAT-29937	GCF_001509555.1	MLLEEIEFHIEQIAERKSKEFQKYHNNIELINQRERRRIKNPILKEVRTPEEWDVDKKFNPFYVLKHKNQIAKSIFKKLINGTYQPFTPYVKQIPKKNSTKTRPVHVYQIPDEAVSNYLYNRLLSKNKHRFSSFAYAYRNDRNVHYAIQDIALDIKGNPRMFVAEFDFRDFFGSINHEYLLSQFNKNGFLISDFESDIIKKFLIHFPKGIAQGTSISLFLANLACWSLDKKLELEGLRFARYADDTVIWSESYQKICKSFDIIQDFSRETGVEINFDKSHGISLLSKKGMPSEFQSDKKSIEFLGYKLSGDNISIKPSSVNKIKEHISYLLFKNLIQPLNTKPLQSVKIPSNNNDSDFVTAIMQIRRYLYGNLNENMLKNYLNGSYKRLNFKGVMSFYP…				NZ_LMAS01000007.1_121628_143127	143127	21500	10001	11500
	458661332	RefSeq	NZ_JACSMN010000008.1	108151	109650	-	WP_214846149.1	reverse transcriptase domain-containing protein	Exiguobacterium sp. S90	s90	GCF_018618675.1	MLLNEIENHIEKLAERKAKEFQKYHNNMDIINKRENKRVVDPKPKEIKTPEEWSINKKFNPFYVLKNKKKIASSIFKKMISGTYVPHNPYEKKIKKKNSEKTRSVFIYEIPDEAVSNYLYSRLLSKNKHRFSSFSYAYRSDRNVHYAIQDIALDIKMNPRLFVAEFDFRDFFGSINHEYLIKQFNKNGFLISDFESELIKKFLNCFTKGIDQGTSISLFLANMACWSLDKKLEIEGLRFARYADDTVIWAGSYQKICRAYEIIQEFSVETGVEINFDKSHGISLLTKRDMPNEFPNYKNYIDFLGYSLSGDNISIKEESVIKIKKHISYLLYTNLIQPINTSPLRSVEIPSNDMDKDFLTAIMQVRRYLYGNLNENMLRNYLNGSYKRLDFKGIMSFYP…				NZ_JACSMN010000008.1_98151_119650_rc	119650	21500	10001	11500
	149477450	RefSeq	NZ_JAPJLU010000015.1	67222	68721	-	WP_088021170.1	reverse transcriptase domain-containing protein	Bacillus cereus	BY9-4LC	GCF_034398995.1	MLLEDIELHINQIATRKAEEFQKYHNNLELICKREQRRIKNPPKKEIKIPEEWKVNKKYNPFYVLKHQKQIAKSIFNKLINGTYKPFKPYLKQIPKKNSNKTRPVHIFQIPDEAVSNYFYNRLLSKNKHRFSSFSYAYRNDRNVHYAIQDIALDIKANPRMFVAEFDFRDFFGSINHNYLIEQLNQNGFLVSEFEKTGIQVFLDHFTKGIPQGTSISLFLANIACWRLDKKLELEGLRFARYADDTVIWSEDYTKICRSFDIMQDFSRETGVEINFDKSHGISLLSKKGMPSELHSDKNSIEFLGYQLSGDTVSIKPNSVNKIKQHISYLLYKNLIQPLNKTPLQSVKIPSNNNDSHFFTAIMQIRRYLYGNLSEYMLKNYLNGSYKRLNFKGVMSFYP…	UG28			NZ_JAPJLU010000015.1_57222_78721_rc	78721	21500	10001	11500
	149477450	RefSeq	NZ_JAPJMD010000010.1	46528	48027	-	WP_088021170.1	reverse transcriptase domain-containing protein	Bacillus cereus	BY12-2LC	GCF_034399175.1	MLLEDIELHINQIATRKAEEFQKYHNNLELICKREQRRIKNPPKKEIKIPEEWKVNKKYNPFYVLKHQKQIAKSIFNKLINGTYKPFKPYLKQIPKKNSNKTRPVHIFQIPDEAVSNYFYNRLLSKNKHRFSSFSYAYRNDRNVHYAIQDIALDIKANPRMFVAEFDFRDFFGSINHNYLIEQLNQNGFLVSEFEKTGIQVFLDHFTKGIPQGTSISLFLANIACWRLDKKLELEGLRFARYADDTVIWSEDYTKICRSFDIMQDFSRETGVEINFDKSHGISLLSKKGMPSELHSDKNSIEFLGYQLSGDTVSIKPNSVNKIKQHISYLLYKNLIQPLNKTPLQSVKIPSNNNDSHFFTAIMQIRRYLYGNLSEYMLKNYLNGSYKRLNFKGVMSFYP…	UG28			NZ_JAPJMD010000010.1_36528_58027_rc	58027	21500	10001	11500
	149477450	RefSeq	NZ_JAQOWO010000009.1	54592	56091	-	WP_088021170.1	reverse transcriptase domain-containing protein	Bacillus cereus	P9-1	GCF_028462315.1	MLLEDIELHINQIATRKAEEFQKYHNNLELICKREQRRIKNPPKKEIKIPEEWKVNKKYNPFYVLKHQKQIAKSIFNKLINGTYKPFKPYLKQIPKKNSNKTRPVHIFQIPDEAVSNYFYNRLLSKNKHRFSSFSYAYRNDRNVHYAIQDIALDIKANPRMFVAEFDFRDFFGSINHNYLIEQLNQNGFLVSEFEKTGIQVFLDHFTKGIPQGTSISLFLANIACWRLDKKLELEGLRFARYADDTVIWSEDYTKICRSFDIMQDFSRETGVEINFDKSHGISLLSKKGMPSELHSDKNSIEFLGYQLSGDTVSIKPNSVNKIKQHISYLLYKNLIQPLNKTPLQSVKIPSNNNDSHFFTAIMQIRRYLYGNLSEYMLKNYLNGSYKRLNFKGVMSFYP…	UG28			NZ_JAQOWO010000009.1_44592_66091_rc	66091	21500	10001	11500
	149477450	RefSeq	NZ_JBAJAF010000005.1	46645	48144	-	WP_088021170.1	reverse transcriptase domain-containing protein	Bacillus cereus	256129_302	GCF_036763645.1	MLLEDIELHINQIATRKAEEFQKYHNNLELICKREQRRIKNPPKKEIKIPEEWKVNKKYNPFYVLKHQKQIAKSIFNKLINGTYKPFKPYLKQIPKKNSNKTRPVHIFQIPDEAVSNYFYNRLLSKNKHRFSSFSYAYRNDRNVHYAIQDIALDIKANPRMFVAEFDFRDFFGSINHNYLIEQLNQNGFLVSEFEKTGIQVFLDHFTKGIPQGTSISLFLANIACWRLDKKLELEGLRFARYADDTVIWSEDYTKICRSFDIMQDFSRETGVEINFDKSHGISLLSKKGMPSELHSDKNSIEFLGYQLSGDTVSIKPNSVNKIKQHISYLLYKNLIQPLNKTPLQSVKIPSNNNDSHFFTAIMQIRRYLYGNLSEYMLKNYLNGSYKRLNFKGVMSFYP…	UG28			NZ_JBAJAF010000005.1_36645_58144_rc	58144	21500	10001	11500
	149477450	RefSeq	NZ_JBAKBC010000004.1	146196	147695	+	WP_088021170.1	reverse transcriptase domain-containing protein	Bacillus cereus	256130_303	GCF_036881785.1	MLLEDIELHINQIATRKAEEFQKYHNNLELICKREQRRIKNPPKKEIKIPEEWKVNKKYNPFYVLKHQKQIAKSIFNKLINGTYKPFKPYLKQIPKKNSNKTRPVHIFQIPDEAVSNYFYNRLLSKNKHRFSSFSYAYRNDRNVHYAIQDIALDIKANPRMFVAEFDFRDFFGSINHNYLIEQLNQNGFLVSEFEKTGIQVFLDHFTKGIPQGTSISLFLANIACWRLDKKLELEGLRFARYADDTVIWSEDYTKICRSFDIMQDFSRETGVEINFDKSHGISLLSKKGMPSELHSDKNSIEFLGYQLSGDTVSIKPNSVNKIKQHISYLLYKNLIQPLNKTPLQSVKIPSNNNDSHFFTAIMQIRRYLYGNLSEYMLKNYLNGSYKRLNFKGVMSFYP…	UG28			NZ_JBAKBC010000004.1_136196_157695	157695	21500	10001	11500
	149477450	RefSeq	NZ_MOOL01000063.1	39965	41464	-	WP_088021170.1	reverse transcriptase domain-containing protein	Bacillus thuringiensis serovar xiaguangiensis	BGSC 4BN1	GCF_002147905.1	MLLEDIELHINQIATRKAEEFQKYHNNLELICKREQRRIKNPPKKEIKIPEEWKVNKKYNPFYVLKHQKQIAKSIFNKLINGTYKPFKPYLKQIPKKNSNKTRPVHIFQIPDEAVSNYFYNRLLSKNKHRFSSFSYAYRNDRNVHYAIQDIALDIKANPRMFVAEFDFRDFFGSINHNYLIEQLNQNGFLVSEFEKTGIQVFLDHFTKGIPQGTSISLFLANIACWRLDKKLELEGLRFARYADDTVIWSEDYTKICRSFDIMQDFSRETGVEINFDKSHGISLLSKKGMPSELHSDKNSIEFLGYQLSGDTVSIKPNSVNKIKQHISYLLYKNLIQPLNKTPLQSVKIPSNNNDSHFFTAIMQIRRYLYGNLSEYMLKNYLNGSYKRLNFKGVMSFYP…	UG28			NZ_MOOL01000063.1_29965_51464_rc	51464	21500	10001	11500
	149477450	RefSeq	NZ_NFDH01000088.1	185333	186832	+	WP_088021170.1	reverse transcriptase domain-containing protein	Bacillus thuringiensis serovar kim	BGSC 4BP1	GCF_002146755.1	MLLEDIELHINQIATRKAEEFQKYHNNLELICKREQRRIKNPPKKEIKIPEEWKVNKKYNPFYVLKHQKQIAKSIFNKLINGTYKPFKPYLKQIPKKNSNKTRPVHIFQIPDEAVSNYFYNRLLSKNKHRFSSFSYAYRNDRNVHYAIQDIALDIKANPRMFVAEFDFRDFFGSINHNYLIEQLNQNGFLVSEFEKTGIQVFLDHFTKGIPQGTSISLFLANIACWRLDKKLELEGLRFARYADDTVIWSEDYTKICRSFDIMQDFSRETGVEINFDKSHGISLLSKKGMPSELHSDKNSIEFLGYQLSGDTVSIKPNSVNKIKQHISYLLYKNLIQPLNKTPLQSVKIPSNNNDSHFFTAIMQIRRYLYGNLSEYMLKNYLNGSYKRLNFKGVMSFYP…	UG28			NZ_NFDH01000088.1_175333_196832	196832	21500	10001	11500
	149477450	INSDC	NFDH01000088.1	185333	186832	+	OTY05651.1	RNA-dependent DNA polymerase	Bacillus thuringiensis serovar kim	BGSC 4BP1	GCA_002146755.1	MLLEDIELHINQIATRKAEEFQKYHNNLELICKREQRRIKNPPKKEIKIPEEWKVNKKYNPFYVLKHQKQIAKSIFNKLINGTYKPFKPYLKQIPKKNSNKTRPVHIFQIPDEAVSNYFYNRLLSKNKHRFSSFSYAYRNDRNVHYAIQDIALDIKANPRMFVAEFDFRDFFGSINHNYLIEQLNQNGFLVSEFEKTGIQVFLDHFTKGIPQGTSISLFLANIACWRLDKKLELEGLRFARYADDTVIWSEDYTKICRSFDIMQDFSRETGVEINFDKSHGISLLSKKGMPSELHSDKNSIEFLGYQLSGDTVSIKPNSVNKIKQHISYLLYKNLIQPLNKTPLQSVKIPSNNNDSHFFTAIMQIRRYLYGNLSEYMLKNYLNGSYKRLNFKGVMSFYP…	UG28			NFDH01000088.1_175333_196832	196832	21500	10001	11500
	149477450	INSDC	MOOL01000063.1	39965	41464	-	OUB14628.1	RNA-dependent DNA polymerase	Bacillus thuringiensis serovar xiaguangiensis	BGSC 4BN1	GCA_002147905.1	MLLEDIELHINQIATRKAEEFQKYHNNLELICKREQRRIKNPPKKEIKIPEEWKVNKKYNPFYVLKHQKQIAKSIFNKLINGTYKPFKPYLKQIPKKNSNKTRPVHIFQIPDEAVSNYFYNRLLSKNKHRFSSFSYAYRNDRNVHYAIQDIALDIKANPRMFVAEFDFRDFFGSINHNYLIEQLNQNGFLVSEFEKTGIQVFLDHFTKGIPQGTSISLFLANIACWRLDKKLELEGLRFARYADDTVIWSEDYTKICRSFDIMQDFSRETGVEINFDKSHGISLLSKKGMPSELHSDKNSIEFLGYQLSGDTVSIKPNSVNKIKQHISYLLYKNLIQPLNKTPLQSVKIPSNNNDSHFFTAIMQIRRYLYGNLSEYMLKNYLNGSYKRLNFKGVMSFYP…	UG28			MOOL01000063.1_29965_51464_rc	51464	21500	10001	11500
	228999781	INSDC	SAUQ01000002.1	231642	233141	+	RWR54254.1	RNA-dependent DNA polymerase	Bacillus cereus	PgBE311	GCA_004022305.1	MLLEDIELHINQIATRKAEEFQKYHNNLELICKREQRRIKNPPKKEIKIPEEWKVNKKYNPFYVLKHQKQIAKSIFNKLINGTYKPFKPYLKQIPKKNSNKTRPVHIFQIPDEAASNYFYNRLLSKNKHRFSSFSYAYRNDRNVHYAIQDIALDIKANPRMFVAEFDFRDFFGSINHNYLIEQLNQNGFLVSEFEKTGIQVFLDHFTKGIPQGTSISLFLANIACWRLDKKLELEGLRFARYADDTVIWSEDYTKICRSFDIMQDFSRETGVEINFDKSHGISLLSKKGMPSELHSDKNSIEFLGYQLSGDTVSIKPNSVNKIKQHISYLLYKNLIQPLNKTPLQSVKIPSNNNDSHFFTAIMQIRRYLYGNLSEYMLKNYLNGSYKRLNFKGVMSFYP…				SAUQ01000002.1_221642_243141	243141	21500	10001	11500
	228999781	RefSeq	NZ_SAUQ01000002.1	231642	233141	+	WP_128267308.1	reverse transcriptase domain-containing protein	Bacillus cereus	PgBE311	GCF_004022305.1	MLLEDIELHINQIATRKAEEFQKYHNNLELICKREQRRIKNPPKKEIKIPEEWKVNKKYNPFYVLKHQKQIAKSIFNKLINGTYKPFKPYLKQIPKKNSNKTRPVHIFQIPDEAASNYFYNRLLSKNKHRFSSFSYAYRNDRNVHYAIQDIALDIKANPRMFVAEFDFRDFFGSINHNYLIEQLNQNGFLVSEFEKTGIQVFLDHFTKGIPQGTSISLFLANIACWRLDKKLELEGLRFARYADDTVIWSEDYTKICRSFDIMQDFSRETGVEINFDKSHGISLLSKKGMPSELHSDKNSIEFLGYQLSGDTVSIKPNSVNKIKQHISYLLYKNLIQPLNKTPLQSVKIPSNNNDSHFFTAIMQIRRYLYGNLSEYMLKNYLNGSYKRLNFKGVMSFYP…				NZ_SAUQ01000002.1_221642_243141	243141	21500	10001	11500
	163751305	INSDC	VSSM01000004.1	76446	77945	-	KAA1804752.1	Group II intron-encoded protein LtrA	Bacillus cereus	ET31	GCA_008375355.1	MLLEDIELHINQIATRKAEEFQKYHNNLELICKREQRRIKNPPKKEIKIPEEWKVNKKYNPFYVLKHQKQIAKSIFNKLINGTYKPFKPYLKQIPKKNSNKTRPVHIFQIPDEAVSNYFYNRLLSKNKHRFSSFSYAYRNDRNVHYAIQDIALDIKVNPRMFVAEFDFRDFFGSINHNYLIEQLNQNGFLVSEFEKTGIQVFLDHFTKGIPQGTSISLFLANIACWRLDKKLELEGLRFARYADDTVIWSEDYTKICRSFDIMQDFSRETGVEINFDKSHGISLLSKKGMPSELHSDKNSIEFLGYQLSGDTVSIKPNSVNKIKKHISYLLYKNLIQPLNKTPLQSVKIPSNNNDSHFFTAIMQIRRYLYGNLSEYMLKNYLNGSYKRLNFKGVMSFYP…				VSSM01000004.1_66446_87945_rc	87945	21500	10001	11500
	163751305	RefSeq	NZ_JBBOWI010000002.1	181466	182965	-	WP_098349327.1	reverse transcriptase domain-containing protein	Bacillus sp. FSL K6-1338	FSL K6-1338	GCF_038006965.1	MLLEDIELHINQIATRKAEEFQKYHNNLELICKREQRRIKNPPKKEIKIPEEWKVNKKYNPFYVLKHQKQIAKSIFNKLINGTYKPFKPYLKQIPKKNSNKTRPVHIFQIPDEAVSNYFYNRLLSKNKHRFSSFSYAYRNDRNVHYAIQDIALDIKVNPRMFVAEFDFRDFFGSINHNYLIEQLNQNGFLVSEFEKTGIQVFLDHFTKGIPQGTSISLFLANIACWRLDKKLELEGLRFARYADDTVIWSEDYTKICRSFDIMQDFSRETGVEINFDKSHGISLLSKKGMPSELHSDKNSIEFLGYQLSGDTVSIKPNSVNKIKKHISYLLYKNLIQPLNKTPLQSVKIPSNNNDSHFFTAIMQIRRYLYGNLSEYMLKNYLNGSYKRLNFKGVMSFYP…				NZ_JBBOWI010000002.1_171466_192965_rc	192965	21500	10001	11500
	163751305	RefSeq	NZ_NTUL01000010.1	129546	131045	+	WP_098349327.1	reverse transcriptase domain-containing protein	Bacillus cereus	AFS016365	GCF_002561385.1	MLLEDIELHINQIATRKAEEFQKYHNNLELICKREQRRIKNPPKKEIKIPEEWKVNKKYNPFYVLKHQKQIAKSIFNKLINGTYKPFKPYLKQIPKKNSNKTRPVHIFQIPDEAVSNYFYNRLLSKNKHRFSSFSYAYRNDRNVHYAIQDIALDIKVNPRMFVAEFDFRDFFGSINHNYLIEQLNQNGFLVSEFEKTGIQVFLDHFTKGIPQGTSISLFLANIACWRLDKKLELEGLRFARYADDTVIWSEDYTKICRSFDIMQDFSRETGVEINFDKSHGISLLSKKGMPSELHSDKNSIEFLGYQLSGDTVSIKPNSVNKIKKHISYLLYKNLIQPLNKTPLQSVKIPSNNNDSHFFTAIMQIRRYLYGNLSEYMLKNYLNGSYKRLNFKGVMSFYP…				NZ_NTUL01000010.1_119546_141045	141045	21500	10001	11500
	163751305	RefSeq	NZ_PJOQ01000019.1	38103	39602	+	WP_098349327.1	reverse transcriptase domain-containing protein	Bacillus sp. BI3	BI3	GCF_002844795.1	MLLEDIELHINQIATRKAEEFQKYHNNLELICKREQRRIKNPPKKEIKIPEEWKVNKKYNPFYVLKHQKQIAKSIFNKLINGTYKPFKPYLKQIPKKNSNKTRPVHIFQIPDEAVSNYFYNRLLSKNKHRFSSFSYAYRNDRNVHYAIQDIALDIKVNPRMFVAEFDFRDFFGSINHNYLIEQLNQNGFLVSEFEKTGIQVFLDHFTKGIPQGTSISLFLANIACWRLDKKLELEGLRFARYADDTVIWSEDYTKICRSFDIMQDFSRETGVEINFDKSHGISLLSKKGMPSELHSDKNSIEFLGYQLSGDTVSIKPNSVNKIKKHISYLLYKNLIQPLNKTPLQSVKIPSNNNDSHFFTAIMQIRRYLYGNLSEYMLKNYLNGSYKRLNFKGVMSFYP…				NZ_PJOQ01000019.1_28103_46256	46256	18154	10001	11500
	163751305	RefSeq	NZ_VSSM01000004.1	76446	77945	-	WP_098349327.1	reverse transcriptase domain-containing protein	Bacillus cereus	ET31	GCF_008375355.1	MLLEDIELHINQIATRKAEEFQKYHNNLELICKREQRRIKNPPKKEIKIPEEWKVNKKYNPFYVLKHQKQIAKSIFNKLINGTYKPFKPYLKQIPKKNSNKTRPVHIFQIPDEAVSNYFYNRLLSKNKHRFSSFSYAYRNDRNVHYAIQDIALDIKVNPRMFVAEFDFRDFFGSINHNYLIEQLNQNGFLVSEFEKTGIQVFLDHFTKGIPQGTSISLFLANIACWRLDKKLELEGLRFARYADDTVIWSEDYTKICRSFDIMQDFSRETGVEINFDKSHGISLLSKKGMPSELHSDKNSIEFLGYQLSGDTVSIKPNSVNKIKKHISYLLYKNLIQPLNKTPLQSVKIPSNNNDSHFFTAIMQIRRYLYGNLSEYMLKNYLNGSYKRLNFKGVMSFYP…				NZ_VSSM01000004.1_66446_87945_rc	87945	21500	10001	11500
	163751305	INSDC	NTUL01000010.1	129546	131045	+	PFA44869.1	RNA-dependent DNA polymerase	Bacillus cereus	AFS016365	GCA_002561385.1	MLLEDIELHINQIATRKAEEFQKYHNNLELICKREQRRIKNPPKKEIKIPEEWKVNKKYNPFYVLKHQKQIAKSIFNKLINGTYKPFKPYLKQIPKKNSNKTRPVHIFQIPDEAVSNYFYNRLLSKNKHRFSSFSYAYRNDRNVHYAIQDIALDIKVNPRMFVAEFDFRDFFGSINHNYLIEQLNQNGFLVSEFEKTGIQVFLDHFTKGIPQGTSISLFLANIACWRLDKKLELEGLRFARYADDTVIWSEDYTKICRSFDIMQDFSRETGVEINFDKSHGISLLSKKGMPSELHSDKNSIEFLGYQLSGDTVSIKPNSVNKIKKHISYLLYKNLIQPLNKTPLQSVKIPSNNNDSHFFTAIMQIRRYLYGNLSEYMLKNYLNGSYKRLNFKGVMSFYP…				NTUL01000010.1_119546_141045	141045	21500	10001	11500
	163751305	INSDC	PJOQ01000019.1	38103	39602	+	PKS13572.1	RNA-dependent DNA polymerase	Bacillus sp. BI3	BI3	GCA_002844795.1	MLLEDIELHINQIATRKAEEFQKYHNNLELICKREQRRIKNPPKKEIKIPEEWKVNKKYNPFYVLKHQKQIAKSIFNKLINGTYKPFKPYLKQIPKKNSNKTRPVHIFQIPDEAVSNYFYNRLLSKNKHRFSSFSYAYRNDRNVHYAIQDIALDIKVNPRMFVAEFDFRDFFGSINHNYLIEQLNQNGFLVSEFEKTGIQVFLDHFTKGIPQGTSISLFLANIACWRLDKKLELEGLRFARYADDTVIWSEDYTKICRSFDIMQDFSRETGVEINFDKSHGISLLSKKGMPSELHSDKNSIEFLGYQLSGDTVSIKPNSVNKIKKHISYLLYKNLIQPLNKTPLQSVKIPSNNNDSHFFTAIMQIRRYLYGNLSEYMLKNYLNGSYKRLNFKGVMSFYP…				PJOQ01000019.1_28103_46256	46256	18154	10001	11500
	17294940	RefSeq	NZ_CM000717.1	5363373	5364872	+	WP_000923398.1	reverse transcriptase domain-containing protein	Bacillus cereus 172560W	172560W	GCF_000160935.1	MLLEDIELHINQIATRKAEEFQKYHNNLELICKREQRRIKNPPKKEIKIPEEWKVNKKYNPFYVLKHQKQIAKSIFNKLINGTYKPFKPYLKQIPKKNSNKTRPVHIFQIPDEAVSNYFYNRLLSKNKHRFSSFSYAYRNDRNVHYAIQDIALDIKANPRMFVAEFDFRDFFGSIKHNYLIEQLNQNGFLVSEFEKTGIQVFLDHFTKGIPQGTSISLFLANIACWRLDKKLELEGLRFARYADDTVIWSEDYTKICRSFDIMQDFSRETGVEINFDKSHGISLLSKKGMPSELHSDKNSIEFLGYQLSGDTVSIKPNSVNKIKQHISYLLYKNLIQPLNKTPLQSVKIPSNNNDSHFVTAIMQIRRYLYGNLSEYMLKNYLNGSYKRLNFKGVMSFYP…				NZ_CM000717.1_5353373_5374872	5374872	21500	10001	11500
	17294940	RefSeq	NZ_CP137769.1	229356	230855	-	WP_000923398.1	reverse transcriptase domain-containing protein	Bacillus cereus	GUCC 3	GCF_033452345.1	MLLEDIELHINQIATRKAEEFQKYHNNLELICKREQRRIKNPPKKEIKIPEEWKVNKKYNPFYVLKHQKQIAKSIFNKLINGTYKPFKPYLKQIPKKNSNKTRPVHIFQIPDEAVSNYFYNRLLSKNKHRFSSFSYAYRNDRNVHYAIQDIALDIKANPRMFVAEFDFRDFFGSIKHNYLIEQLNQNGFLVSEFEKTGIQVFLDHFTKGIPQGTSISLFLANIACWRLDKKLELEGLRFARYADDTVIWSEDYTKICRSFDIMQDFSRETGVEINFDKSHGISLLSKKGMPSELHSDKNSIEFLGYQLSGDTVSIKPNSVNKIKQHISYLLYKNLIQPLNKTPLQSVKIPSNNNDSHFVTAIMQIRRYLYGNLSEYMLKNYLNGSYKRLNFKGVMSFYP…				NZ_CP137769.1_219356_240855_rc	240855	21500	10001	11500
	17294940	INSDC	ACLV01000112.1	156747	158246	+	EEK59020.1	hypothetical protein	Bacillus cereus 172560W	172560W	GCA_000160935.1	MLLEDIELHINQIATRKAEEFQKYHNNLELICKREQRRIKNPPKKEIKIPEEWKVNKKYNPFYVLKHQKQIAKSIFNKLINGTYKPFKPYLKQIPKKNSNKTRPVHIFQIPDEAVSNYFYNRLLSKNKHRFSSFSYAYRNDRNVHYAIQDIALDIKANPRMFVAEFDFRDFFGSIKHNYLIEQLNQNGFLVSEFEKTGIQVFLDHFTKGIPQGTSISLFLANIACWRLDKKLELEGLRFARYADDTVIWSEDYTKICRSFDIMQDFSRETGVEINFDKSHGISLLSKKGMPSELHSDKNSIEFLGYQLSGDTVSIKPNSVNKIKQHISYLLYKNLIQPLNKTPLQSVKIPSNNNDSHFVTAIMQIRRYLYGNLSEYMLKNYLNGSYKRLNFKGVMSFYP…				ACLV01000112.1_146747_168246	168246	21500	10001	11500
	17294940	INSDC	CM000717.1	5363373	5364872	+	EEK59020.1	hypothetical protein	Bacillus cereus 172560W	172560W	GCA_000160935.1	MLLEDIELHINQIATRKAEEFQKYHNNLELICKREQRRIKNPPKKEIKIPEEWKVNKKYNPFYVLKHQKQIAKSIFNKLINGTYKPFKPYLKQIPKKNSNKTRPVHIFQIPDEAVSNYFYNRLLSKNKHRFSSFSYAYRNDRNVHYAIQDIALDIKANPRMFVAEFDFRDFFGSIKHNYLIEQLNQNGFLVSEFEKTGIQVFLDHFTKGIPQGTSISLFLANIACWRLDKKLELEGLRFARYADDTVIWSEDYTKICRSFDIMQDFSRETGVEINFDKSHGISLLSKKGMPSELHSDKNSIEFLGYQLSGDTVSIKPNSVNKIKQHISYLLYKNLIQPLNKTPLQSVKIPSNNNDSHFVTAIMQIRRYLYGNLSEYMLKNYLNGSYKRLNFKGVMSFYP…				CM000717.1_5353373_5374872	5374872	21500	10001	11500
	17294940	INSDC	CP137769.1	229356	230855	-	WPA86234.1	reverse transcriptase domain-containing protein	Bacillus cereus	GUCC 3	GCA_033452345.1	MLLEDIELHINQIATRKAEEFQKYHNNLELICKREQRRIKNPPKKEIKIPEEWKVNKKYNPFYVLKHQKQIAKSIFNKLINGTYKPFKPYLKQIPKKNSNKTRPVHIFQIPDEAVSNYFYNRLLSKNKHRFSSFSYAYRNDRNVHYAIQDIALDIKANPRMFVAEFDFRDFFGSIKHNYLIEQLNQNGFLVSEFEKTGIQVFLDHFTKGIPQGTSISLFLANIACWRLDKKLELEGLRFARYADDTVIWSEDYTKICRSFDIMQDFSRETGVEINFDKSHGISLLSKKGMPSELHSDKNSIEFLGYQLSGDTVSIKPNSVNKIKQHISYLLYKNLIQPLNKTPLQSVKIPSNNNDSHFVTAIMQIRRYLYGNLSEYMLKNYLNGSYKRLNFKGVMSFYP…				CP137769.1_219356_240855_rc	240855	21500	10001	11500
	163572593	RefSeq	NZ_NUBB01000012.1	33766	35265	-	WP_098149720.1	reverse transcriptase domain-containing protein	Bacillus wiedmannii	AFS025735	GCF_002557155.1	MLLEDIELHINQIATRKAKEFQKYHNNLELIFQREQRRIKNPEKKEIKIPEEWKIDKKYNPFYVLKHQKQIAKSIFNKLINGTYKPFKPYLKQLPKKNSNKTRPVHIFQIPDEAVSNYFYNRLLSKNKHRFSSFSYAYRNDRNVHYAIQDIALDIKANPRMFVAEFDFRDFFGSINHDYLIEQLNQNGFLISEFEKTGIKVFLDHFPKGIPQGTSISLFLANIACWRLDKKLELEGLRFARYADDTVIWSESYTKICKSFDIMQDFSRETGVEINFDKSHGISLLSKKGMPSEFYSDKNSIEFLGYQLSGDTVSIKPNSVNKIKQHISYLLYKNLIQPLNKTPLQSVKIPSDNNDSHFVTAIMQIRRYLYGNLSEYMLKNYLNGSYKRLNFKGVMSFYP…				NZ_NUBB01000012.1_23766_45265_rc	45265	21500	10001	11500
	163572593	RefSeq	NZ_NUUI01000031.1	115815	117314	+	WP_098149720.1	reverse transcriptase domain-containing protein	Bacillus wiedmannii	AFS032503	GCF_002588915.1	MLLEDIELHINQIATRKAKEFQKYHNNLELIFQREQRRIKNPEKKEIKIPEEWKIDKKYNPFYVLKHQKQIAKSIFNKLINGTYKPFKPYLKQLPKKNSNKTRPVHIFQIPDEAVSNYFYNRLLSKNKHRFSSFSYAYRNDRNVHYAIQDIALDIKANPRMFVAEFDFRDFFGSINHDYLIEQLNQNGFLISEFEKTGIKVFLDHFPKGIPQGTSISLFLANIACWRLDKKLELEGLRFARYADDTVIWSESYTKICKSFDIMQDFSRETGVEINFDKSHGISLLSKKGMPSEFYSDKNSIEFLGYQLSGDTVSIKPNSVNKIKQHISYLLYKNLIQPLNKTPLQSVKIPSDNNDSHFVTAIMQIRRYLYGNLSEYMLKNYLNGSYKRLNFKGVMSFYP…				NZ_NUUI01000031.1_105815_127314	127314	21500	10001	11500
	163572593	RefSeq	NZ_NVIO01000015.1	33766	35265	-	WP_098149720.1	reverse transcriptase domain-containing protein	Bacillus wiedmannii	AFS067814	GCF_002571635.1	MLLEDIELHINQIATRKAKEFQKYHNNLELIFQREQRRIKNPEKKEIKIPEEWKIDKKYNPFYVLKHQKQIAKSIFNKLINGTYKPFKPYLKQLPKKNSNKTRPVHIFQIPDEAVSNYFYNRLLSKNKHRFSSFSYAYRNDRNVHYAIQDIALDIKANPRMFVAEFDFRDFFGSINHDYLIEQLNQNGFLISEFEKTGIKVFLDHFPKGIPQGTSISLFLANIACWRLDKKLELEGLRFARYADDTVIWSESYTKICKSFDIMQDFSRETGVEINFDKSHGISLLSKKGMPSEFYSDKNSIEFLGYQLSGDTVSIKPNSVNKIKQHISYLLYKNLIQPLNKTPLQSVKIPSDNNDSHFVTAIMQIRRYLYGNLSEYMLKNYLNGSYKRLNFKGVMSFYP…				NZ_NVIO01000015.1_23766_45265_rc	45265	21500	10001	11500
	163572593	INSDC	NUBB01000012.1	33766	35265	-	PEO58307.1	RNA-dependent DNA polymerase	Bacillus wiedmannii	AFS025735	GCA_002557155.1	MLLEDIELHINQIATRKAKEFQKYHNNLELIFQREQRRIKNPEKKEIKIPEEWKIDKKYNPFYVLKHQKQIAKSIFNKLINGTYKPFKPYLKQLPKKNSNKTRPVHIFQIPDEAVSNYFYNRLLSKNKHRFSSFSYAYRNDRNVHYAIQDIALDIKANPRMFVAEFDFRDFFGSINHDYLIEQLNQNGFLISEFEKTGIKVFLDHFPKGIPQGTSISLFLANIACWRLDKKLELEGLRFARYADDTVIWSESYTKICKSFDIMQDFSRETGVEINFDKSHGISLLSKKGMPSEFYSDKNSIEFLGYQLSGDTVSIKPNSVNKIKQHISYLLYKNLIQPLNKTPLQSVKIPSDNNDSHFVTAIMQIRRYLYGNLSEYMLKNYLNGSYKRLNFKGVMSFYP…				NUBB01000012.1_23766_45265_rc	45265	21500	10001	11500
	163572593	INSDC	NVIO01000015.1	33766	35265	-	PGC75957.1	RNA-dependent DNA polymerase	Bacillus wiedmannii	AFS067814	GCA_002571635.1	MLLEDIELHINQIATRKAKEFQKYHNNLELIFQREQRRIKNPEKKEIKIPEEWKIDKKYNPFYVLKHQKQIAKSIFNKLINGTYKPFKPYLKQLPKKNSNKTRPVHIFQIPDEAVSNYFYNRLLSKNKHRFSSFSYAYRNDRNVHYAIQDIALDIKANPRMFVAEFDFRDFFGSINHDYLIEQLNQNGFLISEFEKTGIKVFLDHFPKGIPQGTSISLFLANIACWRLDKKLELEGLRFARYADDTVIWSESYTKICKSFDIMQDFSRETGVEINFDKSHGISLLSKKGMPSEFYSDKNSIEFLGYQLSGDTVSIKPNSVNKIKQHISYLLYKNLIQPLNKTPLQSVKIPSDNNDSHFVTAIMQIRRYLYGNLSEYMLKNYLNGSYKRLNFKGVMSFYP…				NVIO01000015.1_23766_45265_rc	45265	21500	10001	11500
	163572593	INSDC	NUUI01000031.1	115815	117314	+	PHG19446.1	RNA-dependent DNA polymerase	Bacillus wiedmannii	AFS032503	GCA_002588915.1	MLLEDIELHINQIATRKAKEFQKYHNNLELIFQREQRRIKNPEKKEIKIPEEWKIDKKYNPFYVLKHQKQIAKSIFNKLINGTYKPFKPYLKQLPKKNSNKTRPVHIFQIPDEAVSNYFYNRLLSKNKHRFSSFSYAYRNDRNVHYAIQDIALDIKANPRMFVAEFDFRDFFGSINHDYLIEQLNQNGFLISEFEKTGIKVFLDHFPKGIPQGTSISLFLANIACWRLDKKLELEGLRFARYADDTVIWSESYTKICKSFDIMQDFSRETGVEINFDKSHGISLLSKKGMPSEFYSDKNSIEFLGYQLSGDTVSIKPNSVNKIKQHISYLLYKNLIQPLNKTPLQSVKIPSDNNDSHFVTAIMQIRRYLYGNLSEYMLKNYLNGSYKRLNFKGVMSFYP…				NUUI01000031.1_105815_127314	127314	21500	10001	11500
	553910656	RefSeq	NZ_JAMBMN010000017.1	33404	34903	+	WP_249598696.1	reverse transcriptase domain-containing protein	Peribacillus frigoritolerans	A3E1GFP_S4	GCF_023502885.1	MLLEELEDHINQIATRKAKEYQSYHNNLELMYQREHRRIKNPKKKDVKVPQEWKVDKKYNPFYVLKHQKQIAKSIFNKLINGTYKPLKPFLKEIPKKNSSKTRPVHIFQIPDEAVSNYFYSRLLSKNKHRFSSFSYAYRNDRNVHYAIQNIALDIKASPRLFVAEFDFRDFFGSINHDYLFNQFNKNGFLISDFEKNVVKAFLKHFANGIPQGTSLSLFLANLACWNLDKKLELEGLRFARYADDTIIWSESYSKICKSFDIIQEFSRETSVDLNFDKSHGISLLSKKGMPSEFYAGKNSIDFLGYQLSGDNVSIKPESINKIKKHISYLLYKNLIQPLNKPNLQSVRIPSNNNDSHFVTAIMQIRRYLYGNLSEHMLTNYLNGSFKRLNFKGVMSFYP…				NZ_JAMBMN010000017.1_23404_44903	44903	21500	10001	11500
	553910656	RefSeq	NZ_JAMBMO010000016.1	33404	34903	+	WP_249598696.1	reverse transcriptase domain-containing protein	Peribacillus frigoritolerans	A1E2WT_S1	GCF_023502905.1	MLLEELEDHINQIATRKAKEYQSYHNNLELMYQREHRRIKNPKKKDVKVPQEWKVDKKYNPFYVLKHQKQIAKSIFNKLINGTYKPLKPFLKEIPKKNSSKTRPVHIFQIPDEAVSNYFYSRLLSKNKHRFSSFSYAYRNDRNVHYAIQNIALDIKASPRLFVAEFDFRDFFGSINHDYLFNQFNKNGFLISDFEKNVVKAFLKHFANGIPQGTSLSLFLANLACWNLDKKLELEGLRFARYADDTIIWSESYSKICKSFDIIQEFSRETSVDLNFDKSHGISLLSKKGMPSEFYAGKNSIDFLGYQLSGDNVSIKPESINKIKKHISYLLYKNLIQPLNKPNLQSVRIPSNNNDSHFVTAIMQIRRYLYGNLSEHMLTNYLNGSFKRLNFKGVMSFYP…				NZ_JAMBMO010000016.1_23404_44903	44903	21500	10001	11500
	567466500	RefSeq	NZ_NVIV01000001.1	74739	76358	-	WP_255293680.1	reverse transcriptase domain-containing protein	Bacillus toyonensis	AFS065951	GCF_002571695.1	MENNPTQAVVRIENLLLSIASAEGLAAQAGLFLFGRDSQMLLHEIENCINQVAKRKADEFQRYHNQIELMYQREKRRVKNPPKKEIKIPEEWLVDKKHNPFYVLKHQKQIARSIFNKLINGSYRPFEPYLKRIPKKNSSKTRPVYLFQIPDEAVSNYLYKRLLDKNKHRFSSFSYAYRSDRNVHFAIQDIALDIKHNPRMFVAEFDFRDFFGSIQHEYLINQLNLNGFLVSDFEKGIIFAFLSHFQKGIPQGTSFSLFLANVACWKLDKQLEKEGLRFARYADDTVIWTNSYSKVCTSFDIIQNFSREAGVEINFDKSNGISLLSKQGMPSEFSIDKTSIEFLGYELSGDNVSIKDDAVRKIQKHISYILYRNLIQPLNKVPLQSVSIPANNNDSDFVT…				NZ_NVIV01000001.1_64739_86358_rc	86358	21620	10001	11620
	559199892	RefSeq	NZ_CP036145.1	1267794	1269413	+	WP_252188706.1	reverse transcriptase domain-containing protein	Bacillus mycoides	JAS94/5	GCF_018742285.1	MENNPTQAVVRIENLLLSIASAEGLAAQAGLFLFGRDSQMLLHEIENCINQVAKRKADEFQRYHNQIELMYQREKRRVKNPPKKEIKIPEEWLVDKKHNPFYVLKHQKQIARSIFNKLINGSYRPFEPYLKRIPKKNSSKTRPVYLFQIPDEAVSNYLYKRLLDKNKHRFSSFSYAYRSDRNVHFAIQDIALDIKHNPRMFVAEFDFRDFFGSIQHEYLINQLNLNGFLVSDFEKGIIFAFLSHFQKGIPQGTSFSLFLANVACWKLDKQLEKEGLRFARYADDTVIWTNSYSKVCTSFDIIQNFSREAGVEINFDKSNGISLLSKQGMPSEFSIDKTSIEFLGYELSGDNVSIKDDAVRKIQKHISYILYRNLIQPLNKVPLQSVSIPANNNDSDFVT…				NZ_CP036145.1_1257794_1279413	1279413	21620	10001	11620
	164244835	INSDC	NVIV01000001.1	74739	76241	-	PGD19068.1	RNA-dependent DNA polymerase	Bacillus toyonensis	AFS065951	GCA_002571695.1	MLLHEIENCINQVAKRKADEFQRYHNQIELMYQREKRRVKNPPKKEIKIPEEWLVDKKHNPFYVLKHQKQIARSIFNKLINGSYRPFEPYLKRIPKKNSSKTRPVYLFQIPDEAVSNYLYKRLLDKNKHRFSSFSYAYRSDRNVHFAIQDIALDIKHNPRMFVAEFDFRDFFGSIQHEYLINQLNLNGFLVSDFEKGIIFAFLSHFQKGIPQGTSFSLFLANVACWKLDKQLEKEGLRFARYADDTVIWTNSYSKVCTSFDIIQNFSREAGVEINFDKSNGISLLSKQGMPSEFSIDKTSIEFLGYELSGDNVSIKDDAVRKIQKHISYILYRNLIQPLNKVPLQSVSIPANNNDSDFVTAIMQIRRYLYGNLNEQMLKNYLSGAYKRLNFKGVMNFYP…	UG28			NVIV01000001.1_64739_86241_rc	86241	21503	10001	11503
	459490239	INSDC	CP036145.1	1267911	1269413	+	QWI63404.1	RNA-dependent DNA polymerase	Bacillus mycoides	JAS94/5	GCA_018742285.1	MLLHEIENCINQVAKRKADEFQRYHNQIELMYQREKRRVKNPPKKEIKIPEEWLVDKKHNPFYVLKHQKQIARSIFNKLINGSYRPFEPYLKRIPKKNSSKTRPVYLFQIPDEAVSNYLYKRLLDKNKHRFSSFSYAYRSDRNVHFAIQDIALDIKHNPRMFVAEFDFRDFFGSIQHEYLINQLNLNGFLVSDFEKGIIFAFLSHFQKGIPQGTSFSLFLANVACWKLDKQLEKEGLRFARYADDTVIWTNSYSKVCTSFDIIQNFSREAGVEINFDKSNGISLLSKQGMPSEFSIDKTSIEFLGYELSGDNVSIKDDAVRKIQKHISYILYRNLIQPLNKVPLQSVSIPANNNDSDFVTAIMQIRRYLYGNLNEQMLKNYLSGAYKRLNFKGVMNFYP…				CP036145.1_1257911_1279413	1279413	21503	10001	11503
	476528030	RefSeq	NZ_JAHZOE010000007.1	50756	52255	+	WP_219985715.1	reverse transcriptase domain-containing protein	Anoxybacillus sp. ST4	ST4	GCF_019448545.1	MLLKDIENHIKQIAKRKASEFQKYHNNIELIYQREKRRVKNPGKKEIKIPEEWLVDNKHNPFYVLKHQKQIAKSVFNKLINGTYKPFEPYLKQIPKKNSSKTRSVHIFQIPDEAVSNYFYNRLLSKNKHRFSSFSYAYRKDRNVHFAIQDIALDIKQNPRMFVAEFDFRDFFGSIEHEYLINQLNQNGFLVSEFEKDVIKAFLSHFEKGIPQGTSISLFLANLACWKLDKRLEVEGLRFARYADDTVIWSESYSKICKAFDIIHEFSKEAGVEINFDKSNGISLLSKKGMPSEFSTYKTSIEFLGYQLSGDNVSIKPDSVKKIKKHISYLLYKNLIQPLNKTPLQAVTIPSNDNDSDFVTAIMQIRRYLYGNLNEHMLRNYLNGSYKRLNFKGLMNFYP…				NZ_JAHZOE010000007.1_40756_62255	62255	21500	10001	11500
	158645976	RefSeq	NZ_NPDC01000019.1	255	1757	+	WP_095285410.1	reverse transcriptase domain-containing protein	Bacillus sp. 7788	7788	GCF_002271405.1	MLLEEIKRDIEQIAKRKAQEYHKYHNNLELVYQRDKKRISNPQKKQVKIPEEWKHDQKHNPFYVLKHKDKIAKSIFKKIINGTYKPNKPFLKKIKKKNSSKTRLIHVFEIPDEAISYHFYRRLLGKNKHRFSSFSYAYRNDRNVHYAIQDIALDIKNNPRMFIAEFDFRDFFGSIKHEYIYKQFDQNGFLISDFEKDIIKSFLEHFPDGGIPQGTSLSLFLANLVCWRLDKKLEIKGLRFARYADDTVIWSESYQKICEAFEIMQEFSNIAEVEINFEKSEGISLLSKKGIPSEFDQFKNSINFLGYKLSSECISINDVAIEKIKKHISYLLYKNLIQPLNQEKLRAITIPSNDKDPHFVTAIMQIRRYLYGRLSENILKNYLNGSYKRLNFKGLMNFY…	UG28			NZ_NPDC01000019.1_1_11757	11757	11757	255	1757
	158645976	INSDC	NPDC01000019.1	255	1757	+	PAC82306.1	RNA-dependent DNA polymerase	Bacillus sp. 7788	7788	GCA_002271405.1	MLLEEIKRDIEQIAKRKAQEYHKYHNNLELVYQRDKKRISNPQKKQVKIPEEWKHDQKHNPFYVLKHKDKIAKSIFKKIINGTYKPNKPFLKKIKKKNSSKTRLIHVFEIPDEAISYHFYRRLLGKNKHRFSSFSYAYRNDRNVHYAIQDIALDIKNNPRMFIAEFDFRDFFGSIKHEYIYKQFDQNGFLISDFEKDIIKSFLEHFPDGGIPQGTSLSLFLANLVCWRLDKKLEIKGLRFARYADDTVIWSESYQKICEAFEIMQEFSNIAEVEINFEKSEGISLLSKKGIPSEFDQFKNSINFLGYKLSSECISINDVAIEKIKKHISYLLYKNLIQPLNQEKLRAITIPSNDKDPHFVTAIMQIRRYLYGRLSENILKNYLNGSYKRLNFKGLMNFY…	UG28			NPDC01000019.1_1_11757	11757	11757	255	1757
	52601909	RefSeq	NZ_CABEHU010000182.1	161495	162997	+	WP_025092932.1	reverse transcriptase domain-containing protein	Bacillus altitudinis	NA	GCF_901542325.1	MLLEEIKKDIEQIAKRKAQEYHNYHNNLELVYQRDKKRISNPQKKQVKIPDEWKHDQKHNPFYVLKHKDKIAKSIFKKIINGTYKPNKPFLKKIKKKNSSKTRLIHVFEIPDEAISYHFYRRLLGKNKHRFSSFSYAYRNDRNVHYAIQDIALDIKNNPRMFIAEFDFRDFFGSIKHEYIYKQFDQNGFLISDFEKDIIKSFLEHFPDGGIPQGTSLSLFLANLVCWRLDKKLEIKGLRFARYADDTVIWSESYQKICEAFEIMQEFSNIAEVEINFEKSEGISLLSKKGIPSEFDQFKNSINFLGYKLSSECISINDVAIEKIKKHISYLLYKNLIQPLNQEKLRAIRIPSNGEDPHFVTAIMQIRRYLYGRLSENILKNYLNGSYKKLNFKGLMSFY…				NZ_CABEHU010000182.1_151495_172997	172997	21503	10001	11503
	52601909	RefSeq	NZ_CP152026.1	2306126	2307628	+	WP_025092932.1	reverse transcriptase domain-containing protein	Bacillus sp. FSL L8-0654	FSL L8-0654	GCF_038629965.1	MLLEEIKKDIEQIAKRKAQEYHNYHNNLELVYQRDKKRISNPQKKQVKIPDEWKHDQKHNPFYVLKHKDKIAKSIFKKIINGTYKPNKPFLKKIKKKNSSKTRLIHVFEIPDEAISYHFYRRLLGKNKHRFSSFSYAYRNDRNVHYAIQDIALDIKNNPRMFIAEFDFRDFFGSIKHEYIYKQFDQNGFLISDFEKDIIKSFLEHFPDGGIPQGTSLSLFLANLVCWRLDKKLEIKGLRFARYADDTVIWSESYQKICEAFEIMQEFSNIAEVEINFEKSEGISLLSKKGIPSEFDQFKNSINFLGYKLSSECISINDVAIEKIKKHISYLLYKNLIQPLNQEKLRAIRIPSNGEDPHFVTAIMQIRRYLYGRLSENILKNYLNGSYKKLNFKGLMSFY…				NZ_CP152026.1_2296126_2317628	2317628	21503	10001	11503
	52601909	RefSeq	NZ_JFBY01000018.1	102069	103571	-	WP_025092932.1	reverse transcriptase domain-containing protein	Bacillus safensis	Fairview	GCF_000604385.1	MLLEEIKKDIEQIAKRKAQEYHNYHNNLELVYQRDKKRISNPQKKQVKIPDEWKHDQKHNPFYVLKHKDKIAKSIFKKIINGTYKPNKPFLKKIKKKNSSKTRLIHVFEIPDEAISYHFYRRLLGKNKHRFSSFSYAYRNDRNVHYAIQDIALDIKNNPRMFIAEFDFRDFFGSIKHEYIYKQFDQNGFLISDFEKDIIKSFLEHFPDGGIPQGTSLSLFLANLVCWRLDKKLEIKGLRFARYADDTVIWSESYQKICEAFEIMQEFSNIAEVEINFEKSEGISLLSKKGIPSEFDQFKNSINFLGYKLSSECISINDVAIEKIKKHISYLLYKNLIQPLNQEKLRAIRIPSNGEDPHFVTAIMQIRRYLYGRLSENILKNYLNGSYKKLNFKGLMSFY…				NZ_JFBY01000018.1_92069_113571_rc	113571	21503	10001	11503
	52601909	INSDC	CP137077.1	2360046	2361548	-	WOQ71443.1	reverse transcriptase domain-containing protein	Bacillus stratosphericus	AIMST-CREST02	NA	MLLEEIKKDIEQIAKRKAQEYHNYHNNLELVYQRDKKRISNPQKKQVKIPDEWKHDQKHNPFYVLKHKDKIAKSIFKKIINGTYKPNKPFLKKIKKKNSSKTRLIHVFEIPDEAISYHFYRRLLGKNKHRFSSFSYAYRNDRNVHYAIQDIALDIKNNPRMFIAEFDFRDFFGSIKHEYIYKQFDQNGFLISDFEKDIIKSFLEHFPDGGIPQGTSLSLFLANLVCWRLDKKLEIKGLRFARYADDTVIWSESYQKICEAFEIMQEFSNIAEVEINFEKSEGISLLSKKGIPSEFDQFKNSINFLGYKLSSECISINDVAIEKIKKHISYLLYKNLIQPLNQEKLRAIRIPSNGEDPHFVTAIMQIRRYLYGRLSENILKNYLNGSYKKLNFKGLMSFY…				CP137077.1_2350046_2371548_rc	2371548	21503	10001	11503
	52601909	INSDC	CP152026.1	2306126	2307628	+	XAC42773.1	reverse transcriptase domain-containing protein	Bacillus sp. FSL L8-0654	FSL L8-0654	GCA_038629965.1	MLLEEIKKDIEQIAKRKAQEYHNYHNNLELVYQRDKKRISNPQKKQVKIPDEWKHDQKHNPFYVLKHKDKIAKSIFKKIINGTYKPNKPFLKKIKKKNSSKTRLIHVFEIPDEAISYHFYRRLLGKNKHRFSSFSYAYRNDRNVHYAIQDIALDIKNNPRMFIAEFDFRDFFGSIKHEYIYKQFDQNGFLISDFEKDIIKSFLEHFPDGGIPQGTSLSLFLANLVCWRLDKKLEIKGLRFARYADDTVIWSESYQKICEAFEIMQEFSNIAEVEINFEKSEGISLLSKKGIPSEFDQFKNSINFLGYKLSSECISINDVAIEKIKKHISYLLYKNLIQPLNQEKLRAIRIPSNGEDPHFVTAIMQIRRYLYGRLSENILKNYLNGSYKKLNFKGLMSFY…				CP152026.1_2296126_2317628	2317628	21503	10001	11503
	182428995	RefSeq	NZ_PVRH01000005.1	359667	361169	-	WP_106071849.1	reverse transcriptase domain-containing protein	Bacillus sp. NMTD17	NMTD17	GCF_002998735.1	MLLEEIKKDIEQIAKRKAQEYHNYHNNLELVYQRDKKRISNPQKKQVKIPDEWKHDQKHNPFYVLKHKDKIAKSLFKKIINGTYKPNKPFLKKIKKKNSSKTRLIHVFEIPDEAISYHFYRRLLGKNKHRFSSFSYAYRNDRNVHYAIQDIALDIKNNPRMFIAEFDFRDFFGSIKHEYIYKQFDQNGFLISDFEKDIIKSFLEHFPDGGIPQGTSLSLFLANLVCWRLDKKLEIKGLRFARYADDTVIWSESYQKICEAFEIMQEFSNIAEVEINFEKSEGISLLSKKGIPSEFDQFKNSINFLGYKLSSECISINDVAIEKIKKHISYLLYKNLIQPLNQEKLRAIRIPSNGEDPHFVTAIMQIRRYLYGRLSENILKNYLNGSYKKLNFKGLMSFY…				NZ_PVRH01000005.1_349667_361549_rc	361549	11883	381	1883
	182428995	INSDC	PVRH01000005.1	359667	361169	-	PRS67600.1	RNA-dependent DNA polymerase	Bacillus sp. NMTD17	NMTD17	GCA_002998735.1	MLLEEIKKDIEQIAKRKAQEYHNYHNNLELVYQRDKKRISNPQKKQVKIPDEWKHDQKHNPFYVLKHKDKIAKSLFKKIINGTYKPNKPFLKKIKKKNSSKTRLIHVFEIPDEAISYHFYRRLLGKNKHRFSSFSYAYRNDRNVHYAIQDIALDIKNNPRMFIAEFDFRDFFGSIKHEYIYKQFDQNGFLISDFEKDIIKSFLEHFPDGGIPQGTSLSLFLANLVCWRLDKKLEIKGLRFARYADDTVIWSESYQKICEAFEIMQEFSNIAEVEINFEKSEGISLLSKKGIPSEFDQFKNSINFLGYKLSSECISINDVAIEKIKKHISYLLYKNLIQPLNQEKLRAIRIPSNGEDPHFVTAIMQIRRYLYGRLSENILKNYLNGSYKKLNFKGLMSFY…				PVRH01000005.1_349667_361549_rc	361549	11883	381	1883
	497025305	RefSeq	NZ_CP085037.1	2343220	2344722	+	WP_226803686.1	reverse transcriptase domain-containing protein	Bacillus pumilus	BIM B-171	GCF_020535425.1	MLLEEIKKDIEQIAKRKAQEYHNYHNNLELVYQRDKKRISNPQKKQVKIPDEWKHDQKHNPFYVLKHKEKIAKSIFKKIINGTYKPNKPFLKKIKKKNSSKTRLIHVFEIPDEAISYHFYRRLLGKNKHRFSSFSYAYRNDRNVHYAIQDIALDIKNNPRMFIAEFDFRDFFGSIKHEYIYKQFDQNGFLISDFEKDIIKSFLEHFPDGGIPQGTSLSLFLANLVCWRLDKKLEIKGLRFARYADDTVIWSESYQKICEAFEIMQEFSNIAEVEINFEKSEGISLLSKKGIPSEFDQFKNSINFLGYKLSSECISINDVAIEKIKKHISYLLYKNLIQPLNQEKLRAIRIPSNGEDPHFVTAIMQIRRYLYGRLSENILKNYLNGSYKKLNFKGLMSFY…				NZ_CP085037.1_2333220_2354722	2354722	21503	10001	11503
	497025305	INSDC	CP085037.1	2343220	2344722	+	UDF15219.1	RNA-dependent DNA polymerase	Bacillus pumilus	BIM B-171	GCA_020535425.1	MLLEEIKKDIEQIAKRKAQEYHNYHNNLELVYQRDKKRISNPQKKQVKIPDEWKHDQKHNPFYVLKHKEKIAKSIFKKIINGTYKPNKPFLKKIKKKNSSKTRLIHVFEIPDEAISYHFYRRLLGKNKHRFSSFSYAYRNDRNVHYAIQDIALDIKNNPRMFIAEFDFRDFFGSIKHEYIYKQFDQNGFLISDFEKDIIKSFLEHFPDGGIPQGTSLSLFLANLVCWRLDKKLEIKGLRFARYADDTVIWSESYQKICEAFEIMQEFSNIAEVEINFEKSEGISLLSKKGIPSEFDQFKNSINFLGYKLSSECISINDVAIEKIKKHISYLLYKNLIQPLNQEKLRAIRIPSNGEDPHFVTAIMQIRRYLYGRLSENILKNYLNGSYKKLNFKGLMSFY…				CP085037.1_2333220_2354722	2354722	21503	10001	11503
	554911424	RefSeq	NZ_JAMJWU010000001.1	185445	186950	-	WP_250026294.1	reverse transcriptase domain-containing protein	Bacillus altitudinis	IIUM_ST14	GCF_023554815.1	MLLEEIKRNIEQVAKRKAQEYHNYHNNLELVYQRDKRRISNPKKKQVKIPEEWEHDQKHNPFYVLKHKDKIAKSIFKKIINGTYKPNKPFLKRLKKKNSSKKTRLIHVFEIPDEAISYHFYRRLLGKNKHRFSSFSYAYRNDRNVHYAIQDIALDIKNNPRMFIAEFDFRNFFGSIKHEYIYKQFDQNGFLISDFEKEIIKSFLDHFPDGGIPQGTSLSLFLANLVCWRLDKKLETKGLRFARYADDTVIWSESYQKICEAFEIMQEFSNNAEVEINFEKSEGISLLTKKGIPSEFDRFKNSINFLGYKLSSECISMNDAAIKKIKKHISYLLYKNLIQPLNQEELKDIKIPSNGEDSHFVTAIMQIRRYLYGRLSENILKNYLNGSYKRLNFKGLMNF…				NZ_JAMJWU010000001.1_175445_196950_rc	196950	21506	10001	11506
	451081235	RefSeq	NZ_JAMYDW010000002.1	175110	176612	-	WP_213419127.1	reverse transcriptase domain-containing protein	Bacillus subtilis	X0416	GCF_024128815.1	MLLEEIKANITQIAERKAQEYHNYHNNLELVYQRDKRRISTPNKKTIKIPEEWKHNKKHNPFYVLKHKDKIAKSIFKKIINGSYKPHKPFLKKVRKKNSSKTRSIHVFEIPDEAISYYFYSRLLSKNKHRFSSFSYAYRNDRNVHYAIQDIALDIKSNPRMFIAEFDFRDFFGSIKHEYIYKQFDQNGFLISDFEKEIIKSFLDHFPNGGIPQGTSLSLFLANLVCWRLDKKLETRGLRFARYADDTVIWSESYTKICESFEIMQDFSRNAEVEINFEKSEGISLLSKKGMPSEFSQCKSSVNFLGYELSGDNISINSASVQKIKKHISYLLYKNLIQPLNQEVLKDVMIPSNNEDSHFVTAIMQIRRYLYGKLSENILKNYLNGSYKKLNFKGLMSFY…				NZ_JAMYDW010000002.1_165110_186612_rc	186612	21503	10001	11503
	451081235	RefSeq	NZ_JARSIS010000029.1	307	1809	+	WP_213419127.1	reverse transcriptase domain-containing protein	Bacillus halotolerans	B-23956	GCF_035809555.1	MLLEEIKANITQIAERKAQEYHNYHNNLELVYQRDKRRISTPNKKTIKIPEEWKHNKKHNPFYVLKHKDKIAKSIFKKIINGSYKPHKPFLKKVRKKNSSKTRSIHVFEIPDEAISYYFYSRLLSKNKHRFSSFSYAYRNDRNVHYAIQDIALDIKSNPRMFIAEFDFRDFFGSIKHEYIYKQFDQNGFLISDFEKEIIKSFLDHFPNGGIPQGTSLSLFLANLVCWRLDKKLETRGLRFARYADDTVIWSESYTKICESFEIMQDFSRNAEVEINFEKSEGISLLSKKGMPSEFSQCKSSVNFLGYELSGDNISINSASVQKIKKHISYLLYKNLIQPLNQEVLKDVMIPSNNEDSHFVTAIMQIRRYLYGKLSENILKNYLNGSYKKLNFKGLMSFY…				NZ_JARSIS010000029.1_1_7979	7979	7979	307	1809
	451081235	RefSeq	NZ_JAVFVM010000003.1	371120	372622	+	WP_213419127.1	reverse transcriptase domain-containing protein	Bacillus subtilis	ZJ20	GCF_030909955.1	MLLEEIKANITQIAERKAQEYHNYHNNLELVYQRDKRRISTPNKKTIKIPEEWKHNKKHNPFYVLKHKDKIAKSIFKKIINGSYKPHKPFLKKVRKKNSSKTRSIHVFEIPDEAISYYFYSRLLSKNKHRFSSFSYAYRNDRNVHYAIQDIALDIKSNPRMFIAEFDFRDFFGSIKHEYIYKQFDQNGFLISDFEKEIIKSFLDHFPNGGIPQGTSLSLFLANLVCWRLDKKLETRGLRFARYADDTVIWSESYTKICESFEIMQDFSRNAEVEINFEKSEGISLLSKKGMPSEFSQCKSSVNFLGYELSGDNISINSASVQKIKKHISYLLYKNLIQPLNQEVLKDVMIPSNNEDSHFVTAIMQIRRYLYGKLSENILKNYLNGSYKKLNFKGLMSFY…				NZ_JAVFVM010000003.1_361120_382622	382622	21503	10001	11503
	451081235	RefSeq	NZ_OX419652.1	2656271	2657773	+	WP_213419127.1	reverse transcriptase domain-containing protein	Bacillus subtilis	NA	GCF_905315025.2	MLLEEIKANITQIAERKAQEYHNYHNNLELVYQRDKRRISTPNKKTIKIPEEWKHNKKHNPFYVLKHKDKIAKSIFKKIINGSYKPHKPFLKKVRKKNSSKTRSIHVFEIPDEAISYYFYSRLLSKNKHRFSSFSYAYRNDRNVHYAIQDIALDIKSNPRMFIAEFDFRDFFGSIKHEYIYKQFDQNGFLISDFEKEIIKSFLDHFPNGGIPQGTSLSLFLANLVCWRLDKKLETRGLRFARYADDTVIWSESYTKICESFEIMQDFSRNAEVEINFEKSEGISLLSKKGMPSEFSQCKSSVNFLGYELSGDNISINSASVQKIKKHISYLLYKNLIQPLNQEVLKDVMIPSNNEDSHFVTAIMQIRRYLYGKLSENILKNYLNGSYKKLNFKGLMSFY…				NZ_OX419652.1_2646271_2667773	2667773	21503	10001	11503
	451081235	INSDC	CAJNQD010000001.1	564030	565532	-	CAF1795702.1	Group II intron-encoded protein LtrA	Bacillus subtilis	NA	NA	MLLEEIKANITQIAERKAQEYHNYHNNLELVYQRDKRRISTPNKKTIKIPEEWKHNKKHNPFYVLKHKDKIAKSIFKKIINGSYKPHKPFLKKVRKKNSSKTRSIHVFEIPDEAISYYFYSRLLSKNKHRFSSFSYAYRNDRNVHYAIQDIALDIKSNPRMFIAEFDFRDFFGSIKHEYIYKQFDQNGFLISDFEKEIIKSFLDHFPNGGIPQGTSLSLFLANLVCWRLDKKLETRGLRFARYADDTVIWSESYTKICESFEIMQDFSRNAEVEINFEKSEGISLLSKKGMPSEFSQCKSSVNFLGYELSGDNISINSASVQKIKKHISYLLYKNLIQPLNQEVLKDVMIPSNNEDSHFVTAIMQIRRYLYGKLSENILKNYLNGSYKKLNFKGLMSFY…				CAJNQD010000001.1_554030_575532_rc	575532	21503	10001	11503
	451081235	INSDC	OX419652.1	2656271	2657773	+	CAI6299600.1	Reverse transcriptase domain-containing protein	Bacillus subtilis	NA	GCA_905315025.2	MLLEEIKANITQIAERKAQEYHNYHNNLELVYQRDKRRISTPNKKTIKIPEEWKHNKKHNPFYVLKHKDKIAKSIFKKIINGSYKPHKPFLKKVRKKNSSKTRSIHVFEIPDEAISYYFYSRLLSKNKHRFSSFSYAYRNDRNVHYAIQDIALDIKSNPRMFIAEFDFRDFFGSIKHEYIYKQFDQNGFLISDFEKEIIKSFLDHFPNGGIPQGTSLSLFLANLVCWRLDKKLETRGLRFARYADDTVIWSESYTKICESFEIMQDFSRNAEVEINFEKSEGISLLSKKGMPSEFSQCKSSVNFLGYELSGDNISINSASVQKIKKHISYLLYKNLIQPLNQEVLKDVMIPSNNEDSHFVTAIMQIRRYLYGKLSENILKNYLNGSYKKLNFKGLMSFY…				OX419652.1_2646271_2667773	2667773	21503	10001	11503
	484171053	RefSeq	NZ_JAHXDO010000004.1	146144	147646	-	WP_223062241.1	reverse transcriptase domain-containing protein	Bacillus sp. YC2	YC2	GCF_019891195.1	MLLEEIKANITQIAERKAQEYHNYHNNLELVYQRDKRRISTPNKKTIKIPEEWKHNKKHNPFYVLKHKDKIAKSIFKKIINGSYKPHKPFLKKVRKKNSSKTRSIHVFEIPDEAISYYFYSRLLSKNKHRFSSFSYAYRNDRNVHYAIQDIALDIKSNPRMFIAEFDFRDFFGSIKHEYIYKQFDQNGFLISDFEKEIIKSFLDHFPNGGIPQGTSLSLFLANLVCWRLDKKLETRGLRFARYADDTVIWSESYTKICKSFEIMQDFSRNAEVEINFEKSEGISLLSKKGMPSEFSQCKSSVNFLGYELSGDNISINSASVQKIKKHISYLLYKNLIQPLNQEVLKDVMIPSNNEDSHFVTAIMQIRRYLYGKLSENILKNYLNGSYKKLNFKGLMSFY…				NZ_JAHXDO010000004.1_136144_157646_rc	157646	21503	10001	11503
	80260555	RefSeq	NZ_LAJA01000032.1	9783	11279	-	WP_046181189.1	reverse transcriptase domain-containing protein	Domibacillus tundrae	PAMC 80007	GCF_000970675.1	MLLKSIQDSIDKIARRKIIEHQTYHNNLHLTYEREKRRIKTPAQKEIKTPEEWSIDKKYNPFYVEKHQKQIAHSIFNKLINGNYKPHAPYLKQIPKKNSDKTRPINIFQIPDEAISNYFYERLLSKNKHRFSSFSYAYRSDKNVHYAIQDIALDIKASPRMFVAEFDFRDFFGSIEHKYLLDQLSKNGFLVSDVERNIIENFLSHFPKGIPQGTSLSLFLANLVCWKLDKRLEKEGLRFARYADDTIIWSEDYQKICKSFDIIHDFSKEAGVEINFDKSEGIHLLSKKGMPSELKAKEHIEFLGYQISGTNVSIKPASLNKIKANISYLLYKNLIQPLAGNTLQSVEIPSNNNDKDFVTAIMQIRRYLYGNLNEHMLKNYLNGSYKRLNFKGVMSFYPL…	UG28			NZ_LAJA01000032.1_1_21279_rc	21279	21279	10001	11497
	90814575	RefSeq	NZ_LIGI01000001.1	2111615	2113117	-	WP_053366529.1	reverse transcriptase domain-containing protein	Bacillus sp. FJAT-27245	FJAT-27245	GCF_001273955.1	MLLKEIQDCINEIAVRKINEHQNYQNNLHLQHEREKRRIKNPSKKIIKIPEEWGVDKKHNPFYVKKNQKQIANSIFQKIIKGEYKPYCPYLKEVPKKNSNKTRPINIFQIPDEAVSNYFYKRLLNKNKHRFSSFSYAYRNDRNVHYAIQDIAIDIKKSPRMFIAEFDFRDFFGSINHNYLINQLNENGFLVSEFEKQIIKSFLSHFTKGIPQGTSLSLFLANLVCWKLDKRLEKEGLRFARYADDTIIWSEDYAKICKAFEIVHSFSVEAGVEINISKSEGISLLTKKGMPTELKAKENIEFLGYQISGSSISIKPLAVSRIKANISYILYKNLIQPLSGNTLQSVEIPSNGEDKDFVTAIMQVRRYLYGDLSEHLLKNYLNGSYKRLTFKGVMSFYPL…	UG28			NZ_LIGI01000001.1_2101615_2123117_rc	2123117	21503	10001	11503
	83370116	RefSeq	NZ_JTLB01000006.1	46632	48134	-	WP_047374203.1	reverse transcriptase domain-containing protein	Exiguobacterium sp. ZOR0005	ZOR0005	GCF_000798975.1	MRKEDIIKSIYDFAKKKVEQHEKYHNSLEIELQRNRRRIQNPPEKEIKIPEHWKVDKKHNPYYVLKHYEKIGASIFNKLIKGTYEPHLPFIRNIEKSGGGRREIYIFQIPDEAVSNYFYKRLLSKNKHRFSSFSYAYRNDRNVHYAINDIGLDIKMSLRTFVAEFDFKNFFGTIRHDYLFEQFNQNGFLISEFEKKVVGTFLKNMDGGKGIPQGTSLSLFLANIACWSLDKKLEKEGLRFARYADDTIIWADDYSKISKTYDMLHSFSLETGVEINALKSHGISILVKKGIPSEFASSKSHIEFLGYKLSNENISIKESSIRKIKKQISYILYRNLIQPINGSTLRSVTIPSNNMDSDFVTAIMQIRRYLYGNLSERMLKNYLNGSYKRLKFKGLMSFY…	UG28			NZ_JTLB01000006.1_36632_58134_rc	58134	21503	10001	11503
	458647496	RefSeq	NZ_JACSKI010000004.1	29341	30843	+	WP_214822300.1	reverse transcriptase domain-containing protein	Exiguobacterium sp. s35	s35	GCF_018617535.1	MRKDDIIKSIYDFAKKKVEQHERYHNSLEIESQRNRRRIQDPPHKEIKIPEHWKVDNKHNPYYVLKNYEKIGASIFDKLIKGTYEPHPPFIRHIEKSGGGRRKIYIFQIPDEAVSNYFYKRLLSKNKHRFSSFSYAYRNDRNVHYAINDIGLDIKMSLRTFVAEFDFKNFFGTIRHDYLFEQFNQNGFLLSEFEKDVIATFLKNMDDGKGIPQGTSLSLFLANIACWSLDKKLEKEGLRFARYADDTIIWSDDYSKISKTYDMLHSFSLETGVEINALKSHGISILAKKGIPSEFVSSKSHIEFLGYKLSNENISIKESSIRKIKKQISYILYRNLIQPINGSTLRSVTIPSNNVDSDFVTAIMQIRRYLYGNLSERMLKNYLNGSYKRLKFKGLMSFY…				NZ_JACSKI010000004.1_19341_40843	40843	21503	10001	11503
	458647496	RefSeq	NZ_JACSKJ010000004.1	29482	30984	+	WP_214822300.1	reverse transcriptase domain-containing protein	Exiguobacterium sp. EBG647	EBG647	GCF_018617555.1	MRKDDIIKSIYDFAKKKVEQHERYHNSLEIESQRNRRRIQDPPHKEIKIPEHWKVDNKHNPYYVLKNYEKIGASIFDKLIKGTYEPHPPFIRHIEKSGGGRRKIYIFQIPDEAVSNYFYKRLLSKNKHRFSSFSYAYRNDRNVHYAINDIGLDIKMSLRTFVAEFDFKNFFGTIRHDYLFEQFNQNGFLLSEFEKDVIATFLKNMDDGKGIPQGTSLSLFLANIACWSLDKKLEKEGLRFARYADDTIIWSDDYSKISKTYDMLHSFSLETGVEINALKSHGISILAKKGIPSEFVSSKSHIEFLGYKLSNENISIKESSIRKIKKQISYILYRNLIQPINGSTLRSVTIPSNNVDSDFVTAIMQIRRYLYGNLSERMLKNYLNGSYKRLKFKGLMSFY…				NZ_JACSKJ010000004.1_19482_40984	40984	21503	10001	11503
	230645328	RefSeq	NZ_CAJNQI010000003.1	598381	599883	-	WP_128993611.1	reverse transcriptase domain-containing protein	Bacillus subtilis	NA	GCF_905315375.1	MLKQEIINSIFEFVKKKVEQHENYHNSLELEYQRNKRRVTNPPPKEVKTPIHWNANRKHNPYYVLKHYKKIGTSIFNKLINGEYKPHQPYINYVDKKGGGKREVYIFQIPDEAVSNYFYKKLLSKNKHRFSSFSYAYRNDRNVHYAINDMGLDIKLSPRTFVAEFDFKDFFGSINHDYLFDQFNQNGFLITEFETNIIKSFLVNMVEGKGIPQGTSLSLFLANIACWKLDKKLEKEGLRFARYADDTIIWADDYGKISKSFEIINVFSTEAGVKINALKSDGISILSKEGMPSELASYKHYVEFLGYKLSNEHISIKPSSVNKIKKQISYILYRNLIQPLNGETLKSVMIPGNNEDRDFVTAIMQIRRYLYGNLNEKMLKNYLNGSYKRLRFKGIMSFY…				NZ_CAJNQI010000003.1_588381_609883_rc	609883	21503	10001	11503
	230645328	RefSeq	NZ_CAJNQY010000007.1	115335	116837	+	WP_128993611.1	reverse transcriptase domain-containing protein	Bacillus subtilis	NA	GCF_905319795.1	MLKQEIINSIFEFVKKKVEQHENYHNSLELEYQRNKRRVTNPPPKEVKTPIHWNANRKHNPYYVLKHYKKIGTSIFNKLINGEYKPHQPYINYVDKKGGGKREVYIFQIPDEAVSNYFYKKLLSKNKHRFSSFSYAYRNDRNVHYAINDMGLDIKLSPRTFVAEFDFKDFFGSINHDYLFDQFNQNGFLITEFETNIIKSFLVNMVEGKGIPQGTSLSLFLANIACWKLDKKLEKEGLRFARYADDTIIWADDYGKISKSFEIINVFSTEAGVKINALKSDGISILSKEGMPSELASYKHYVEFLGYKLSNEHISIKPSSVNKIKKQISYILYRNLIQPLNGETLKSVMIPGNNEDRDFVTAIMQIRRYLYGNLNEKMLKNYLNGSYKRLRFKGIMSFY…				NZ_CAJNQY010000007.1_105335_126837	126837	21503	10001	11503
	230645328	RefSeq	NZ_CAJNQZ010000003.1	598114	599616	-	WP_128993611.1	reverse transcriptase domain-containing protein	Bacillus subtilis	NA	GCF_905319825.1	MLKQEIINSIFEFVKKKVEQHENYHNSLELEYQRNKRRVTNPPPKEVKTPIHWNANRKHNPYYVLKHYKKIGTSIFNKLINGEYKPHQPYINYVDKKGGGKREVYIFQIPDEAVSNYFYKKLLSKNKHRFSSFSYAYRNDRNVHYAINDMGLDIKLSPRTFVAEFDFKDFFGSINHDYLFDQFNQNGFLITEFETNIIKSFLVNMVEGKGIPQGTSLSLFLANIACWKLDKKLEKEGLRFARYADDTIIWADDYGKISKSFEIINVFSTEAGVKINALKSDGISILSKEGMPSELASYKHYVEFLGYKLSNEHISIKPSSVNKIKKQISYILYRNLIQPLNGETLKSVMIPGNNEDRDFVTAIMQIRRYLYGNLNEKMLKNYLNGSYKRLRFKGIMSFY…				NZ_CAJNQZ010000003.1_588114_609616_rc	609616	21503	10001	11503
	230645328	RefSeq	NZ_CP035400.1	4059556	4061058	-	WP_128993611.1	reverse transcriptase domain-containing protein	Bacillus subtilis	SRCM103835	GCF_004119715.1	MLKQEIINSIFEFVKKKVEQHENYHNSLELEYQRNKRRVTNPPPKEVKTPIHWNANRKHNPYYVLKHYKKIGTSIFNKLINGEYKPHQPYINYVDKKGGGKREVYIFQIPDEAVSNYFYKKLLSKNKHRFSSFSYAYRNDRNVHYAINDMGLDIKLSPRTFVAEFDFKDFFGSINHDYLFDQFNQNGFLITEFETNIIKSFLVNMVEGKGIPQGTSLSLFLANIACWKLDKKLEKEGLRFARYADDTIIWADDYGKISKSFEIINVFSTEAGVKINALKSDGISILSKEGMPSELASYKHYVEFLGYKLSNEHISIKPSSVNKIKKQISYILYRNLIQPLNGETLKSVMIPGNNEDRDFVTAIMQIRRYLYGNLNEKMLKNYLNGSYKRLRFKGIMSFY…				NZ_CP035400.1_4049556_4071058_rc	4071058	21503	10001	11503
	230645328	RefSeq	NZ_CP035401.1	4059561	4061063	-	WP_128993611.1	reverse transcriptase domain-containing protein	Bacillus subtilis	SRCM103837	GCF_004119695.1	MLKQEIINSIFEFVKKKVEQHENYHNSLELEYQRNKRRVTNPPPKEVKTPIHWNANRKHNPYYVLKHYKKIGTSIFNKLINGEYKPHQPYINYVDKKGGGKREVYIFQIPDEAVSNYFYKKLLSKNKHRFSSFSYAYRNDRNVHYAINDMGLDIKLSPRTFVAEFDFKDFFGSINHDYLFDQFNQNGFLITEFETNIIKSFLVNMVEGKGIPQGTSLSLFLANIACWKLDKKLEKEGLRFARYADDTIIWADDYGKISKSFEIINVFSTEAGVKINALKSDGISILSKEGMPSELASYKHYVEFLGYKLSNEHISIKPSSVNKIKKQISYILYRNLIQPLNGETLKSVMIPGNNEDRDFVTAIMQIRRYLYGNLNEKMLKNYLNGSYKRLRFKGIMSFY…				NZ_CP035401.1_4049561_4071063_rc	4071063	21503	10001	11503
	230645328	RefSeq	NZ_JANFAP010000001.1	92028	93530	+	WP_128993611.1	reverse transcriptase domain-containing protein	Bacillus subtilis	MSC4	GCF_025460705.1	MLKQEIINSIFEFVKKKVEQHENYHNSLELEYQRNKRRVTNPPPKEVKTPIHWNANRKHNPYYVLKHYKKIGTSIFNKLINGEYKPHQPYINYVDKKGGGKREVYIFQIPDEAVSNYFYKKLLSKNKHRFSSFSYAYRNDRNVHYAINDMGLDIKLSPRTFVAEFDFKDFFGSINHDYLFDQFNQNGFLITEFETNIIKSFLVNMVEGKGIPQGTSLSLFLANIACWKLDKKLEKEGLRFARYADDTIIWADDYGKISKSFEIINVFSTEAGVKINALKSDGISILSKEGMPSELASYKHYVEFLGYKLSNEHISIKPSSVNKIKKQISYILYRNLIQPLNGETLKSVMIPGNNEDRDFVTAIMQIRRYLYGNLNEKMLKNYLNGSYKRLRFKGIMSFY…				NZ_JANFAP010000001.1_82028_103530	103530	21503	10001	11503
	230645328	INSDC	CAJNQI010000003.1	598381	599883	-	CAF1831291.1	hypothetical protein	Bacillus subtilis	NA	GCA_905315375.1	MLKQEIINSIFEFVKKKVEQHENYHNSLELEYQRNKRRVTNPPPKEVKTPIHWNANRKHNPYYVLKHYKKIGTSIFNKLINGEYKPHQPYINYVDKKGGGKREVYIFQIPDEAVSNYFYKKLLSKNKHRFSSFSYAYRNDRNVHYAINDMGLDIKLSPRTFVAEFDFKDFFGSINHDYLFDQFNQNGFLITEFETNIIKSFLVNMVEGKGIPQGTSLSLFLANIACWKLDKKLEKEGLRFARYADDTIIWADDYGKISKSFEIINVFSTEAGVKINALKSDGISILSKEGMPSELASYKHYVEFLGYKLSNEHISIKPSSVNKIKKQISYILYRNLIQPLNGETLKSVMIPGNNEDRDFVTAIMQIRRYLYGNLNEKMLKNYLNGSYKRLRFKGIMSFY…				CAJNQI010000003.1_588381_609883_rc	609883	21503	10001	11503
	230645328	INSDC	CAJNQZ010000003.1	598114	599616	-	CAF1905749.1	hypothetical protein	Bacillus subtilis	NA	GCA_905319825.1	MLKQEIINSIFEFVKKKVEQHENYHNSLELEYQRNKRRVTNPPPKEVKTPIHWNANRKHNPYYVLKHYKKIGTSIFNKLINGEYKPHQPYINYVDKKGGGKREVYIFQIPDEAVSNYFYKKLLSKNKHRFSSFSYAYRNDRNVHYAINDMGLDIKLSPRTFVAEFDFKDFFGSINHDYLFDQFNQNGFLITEFETNIIKSFLVNMVEGKGIPQGTSLSLFLANIACWKLDKKLEKEGLRFARYADDTIIWADDYGKISKSFEIINVFSTEAGVKINALKSDGISILSKEGMPSELASYKHYVEFLGYKLSNEHISIKPSSVNKIKKQISYILYRNLIQPLNGETLKSVMIPGNNEDRDFVTAIMQIRRYLYGNLNEKMLKNYLNGSYKRLRFKGIMSFY…				CAJNQZ010000003.1_588114_609616_rc	609616	21503	10001	11503
	230645328	INSDC	CAJNQY010000007.1	115335	116837	+	CAF1916514.1	hypothetical protein	Bacillus subtilis	NA	GCA_905319795.1	MLKQEIINSIFEFVKKKVEQHENYHNSLELEYQRNKRRVTNPPPKEVKTPIHWNANRKHNPYYVLKHYKKIGTSIFNKLINGEYKPHQPYINYVDKKGGGKREVYIFQIPDEAVSNYFYKKLLSKNKHRFSSFSYAYRNDRNVHYAINDMGLDIKLSPRTFVAEFDFKDFFGSINHDYLFDQFNQNGFLITEFETNIIKSFLVNMVEGKGIPQGTSLSLFLANIACWKLDKKLEKEGLRFARYADDTIIWADDYGKISKSFEIINVFSTEAGVKINALKSDGISILSKEGMPSELASYKHYVEFLGYKLSNEHISIKPSSVNKIKKQISYILYRNLIQPLNGETLKSVMIPGNNEDRDFVTAIMQIRRYLYGNLNEKMLKNYLNGSYKRLRFKGIMSFY…				CAJNQY010000007.1_105335_126837	126837	21503	10001	11503
	230645328	INSDC	CP035401.1	4059561	4061063	-	QAW18830.1	RNA-dependent DNA polymerase	Bacillus subtilis	SRCM103837	GCA_004119695.1	MLKQEIINSIFEFVKKKVEQHENYHNSLELEYQRNKRRVTNPPPKEVKTPIHWNANRKHNPYYVLKHYKKIGTSIFNKLINGEYKPHQPYINYVDKKGGGKREVYIFQIPDEAVSNYFYKKLLSKNKHRFSSFSYAYRNDRNVHYAINDMGLDIKLSPRTFVAEFDFKDFFGSINHDYLFDQFNQNGFLITEFETNIIKSFLVNMVEGKGIPQGTSLSLFLANIACWKLDKKLEKEGLRFARYADDTIIWADDYGKISKSFEIINVFSTEAGVKINALKSDGISILSKEGMPSELASYKHYVEFLGYKLSNEHISIKPSSVNKIKKQISYILYRNLIQPLNGETLKSVMIPGNNEDRDFVTAIMQIRRYLYGNLNEKMLKNYLNGSYKRLRFKGIMSFY…				CP035401.1_4049561_4071063_rc	4071063	21503	10001	11503
	230645328	INSDC	CP035400.1	4059556	4061058	-	QAW22897.1	RNA-dependent DNA polymerase	Bacillus subtilis	SRCM103835	GCA_004119715.1	MLKQEIINSIFEFVKKKVEQHENYHNSLELEYQRNKRRVTNPPPKEVKTPIHWNANRKHNPYYVLKHYKKIGTSIFNKLINGEYKPHQPYINYVDKKGGGKREVYIFQIPDEAVSNYFYKKLLSKNKHRFSSFSYAYRNDRNVHYAINDMGLDIKLSPRTFVAEFDFKDFFGSINHDYLFDQFNQNGFLITEFETNIIKSFLVNMVEGKGIPQGTSLSLFLANIACWKLDKKLEKEGLRFARYADDTIIWADDYGKISKSFEIINVFSTEAGVKINALKSDGISILSKEGMPSELASYKHYVEFLGYKLSNEHISIKPSSVNKIKKQISYILYRNLIQPLNGETLKSVMIPGNNEDRDFVTAIMQIRRYLYGNLNEKMLKNYLNGSYKRLRFKGIMSFY…				CP035400.1_4049556_4071058_rc	4071058	21503	10001	11503
	407703197	RefSeq	NZ_CP069391.1	18469	19971	-	WP_204530125.1	reverse transcriptase domain-containing protein	Bacillus velezensis	Sam8H1	GCF_016904925.1	MLKQEIINSIFEFAKKKVEQHENYHNSLELEYQRNKRRVTNPPPKEVKTPVHWNANRKHNPYYVLKHYKKIGTSLFNKLINGEYKPHQPYINYVDKKGGGKREVYIFQIPDEAVSNYFYKKLLSKNKHRFSSFSYAYRNDRNVHYAINDIGLDIKLSPRTFVAEFDFKDFFGSINHDYLFDQFNQNGFLISEFETNIIKSFLVNMVEGKGIPQGTSLSLFLANIACWKLDKKLEKEGLRFARYADDTIIWADDYGKISKSFEIINMFSTEAGVKINALKSDGISILSKEGMPSELASYKHYVEFLGYKLSNEHISIKPSSVNKIKKQISYILYRNLIQPLNGETLKSVMIPGNNEDRDFVTSIMQIRRYLYGNLNEKMLKNYLNGSYKRLRFKGIMSFY…				NZ_CP069391.1_8469_29971_rc	29971	21503	10001	11503
	407703197	INSDC	CP069391.1	18469	19971	-	QRV09414.1	RNA-dependent DNA polymerase	Bacillus velezensis	Sam8H1	GCA_016904925.1	MLKQEIINSIFEFAKKKVEQHENYHNSLELEYQRNKRRVTNPPPKEVKTPVHWNANRKHNPYYVLKHYKKIGTSLFNKLINGEYKPHQPYINYVDKKGGGKREVYIFQIPDEAVSNYFYKKLLSKNKHRFSSFSYAYRNDRNVHYAINDIGLDIKLSPRTFVAEFDFKDFFGSINHDYLFDQFNQNGFLISEFETNIIKSFLVNMVEGKGIPQGTSLSLFLANIACWKLDKKLEKEGLRFARYADDTIIWADDYGKISKSFEIINMFSTEAGVKINALKSDGISILSKEGMPSELASYKHYVEFLGYKLSNEHISIKPSSVNKIKKQISYILYRNLIQPLNGETLKSVMIPGNNEDRDFVTSIMQIRRYLYGNLNEKMLKNYLNGSYKRLRFKGIMSFY…				CP069391.1_8469_29971_rc	29971	21503	10001	11503
	391765763	RefSeq	NZ_JAAIWL010000010.1	25505	26425	+	WP_200915595.1	reverse transcriptase domain-containing protein	Heyndrickxia shackletonii	LMG 18435	GCF_011008805.1	MFEMRGLNGGLLLKQDIINSIFEFAKKKRSNNENYHNSLELEYQRNKRRVTNPSPKEVKVPVHWKVDRKHNPYYVLKHYKKIGTSIFNKLINGEYKTHQPYINYVDKKGGGKREVYIFQIPDEAVSNYFYKKLLSKNKHRFSSFSYAYRNDRNVHYAINDIGLDIKLSPRTFVAEFDFKDFFGSINHDYLFDQFNQNGFLISEFEKGIIKLFLVNMVKGKGIPQGTSLSLFLANMACWKLDKKLEKEGLRFARYADDTIIWADDYGKITKSFEIINMFSTEAGVKINALKSDGISILSKKKECLPS				NZ_JAAIWL010000010.1_15505_36425	36425	20921	10001	10921
	391765763	RefSeq	NZ_JBBOZS010000001.1	3727898	3728818	-	WP_200915595.1	reverse transcriptase domain-containing protein	Margalitia sp. FSL K6-0131	FSL K6-0131	GCF_038008735.1	MFEMRGLNGGLLLKQDIINSIFEFAKKKRSNNENYHNSLELEYQRNKRRVTNPSPKEVKVPVHWKVDRKHNPYYVLKHYKKIGTSIFNKLINGEYKTHQPYINYVDKKGGGKREVYIFQIPDEAVSNYFYKKLLSKNKHRFSSFSYAYRNDRNVHYAINDIGLDIKLSPRTFVAEFDFKDFFGSINHDYLFDQFNQNGFLISEFEKGIIKLFLVNMVKGKGIPQGTSLSLFLANMACWKLDKKLEKEGLRFARYADDTIIWADDYGKITKSFEIINMFSTEAGVKINALKSDGISILSKKKECLPS				NZ_JBBOZS010000001.1_3717898_3738818_rc	3738818	20921	10001	10921
	391765763	RefSeq	NZ_LJJC01000004.1	3399680	3400600	-	WP_200915595.1	reverse transcriptase domain-containing protein	Heyndrickxia shackletonii	LMG 18435	GCF_001420715.1	MFEMRGLNGGLLLKQDIINSIFEFAKKKRSNNENYHNSLELEYQRNKRRVTNPSPKEVKVPVHWKVDRKHNPYYVLKHYKKIGTSIFNKLINGEYKTHQPYINYVDKKGGGKREVYIFQIPDEAVSNYFYKKLLSKNKHRFSSFSYAYRNDRNVHYAINDIGLDIKLSPRTFVAEFDFKDFFGSINHDYLFDQFNQNGFLISEFEKGIIKLFLVNMVKGKGIPQGTSLSLFLANMACWKLDKKLEKEGLRFARYADDTIIWADDYGKITKSFEIINMFSTEAGVKINALKSDGISILSKKKECLPS				NZ_LJJC01000004.1_3389680_3410600_rc	3410600	20921	10001	10921
	391765817	RefSeq	NZ_JAAIWL010000010.1	26410	26835	+	WP_200915593.1	hypothetical protein	Heyndrickxia shackletonii	LMG 18435	GCF_011008805.1	MPSELASYKHYVEFLGYKLSNEHISIKPSSVNKIKKQISYILYRNLIQPLNGETLKSVMIPGNDEDRDFVTAIMQIRRYLYGNLNERMLRNYLNGSYKRLRFKGIMSFYPLLDDEDQLRYLDKWLISTILNTLKKKKKTST				NZ_JAAIWL010000010.1_16410_36835	36835	20426	10001	10426
	391765817	RefSeq	NZ_JBBOZS010000001.1	3727488	3727913	-	WP_200915593.1	hypothetical protein	Margalitia sp. FSL K6-0131	FSL K6-0131	GCF_038008735.1	MPSELASYKHYVEFLGYKLSNEHISIKPSSVNKIKKQISYILYRNLIQPLNGETLKSVMIPGNDEDRDFVTAIMQIRRYLYGNLNERMLRNYLNGSYKRLRFKGIMSFYPLLDDEDQLRYLDKWLISTILNTLKKKKKTST				NZ_JBBOZS010000001.1_3717488_3737913_rc	3737913	20426	10001	10426
	391765817	RefSeq	NZ_LJJC01000004.1	3399270	3399695	-	WP_200915593.1	hypothetical protein	Heyndrickxia shackletonii	LMG 18435	GCF_001420715.1	MPSELASYKHYVEFLGYKLSNEHISIKPSSVNKIKKQISYILYRNLIQPLNGETLKSVMIPGNDEDRDFVTAIMQIRRYLYGNLNERMLRNYLNGSYKRLRFKGIMSFYPLLDDEDQLRYLDKWLISTILNTLKKKKKTST				NZ_LJJC01000004.1_3389270_3409695_rc	3409695	20426	10001	10426
	65149532	RefSeq	NZ_JDRX01000001.1	202150	203646	-	WP_039248117.1	reverse transcriptase domain-containing protein	Clostridium novyi A str. 4570	4570	GCF_000768585.1	MNSIILDYIQEEAIKHTKSFQLYQNTMELEYERNKRRISNPDSKQIKIPEHWSEDKKFNPFYVLKKRRQIAHAIDKKLNKGTYCPNPPHIRTIDKKGGGKRKICIYQIPDAAVSNYIYKRLLSKNKHRFSSLAYAYRNDRNAHYAIQDISLELKSHTRIFVSEFDFTDFFGSIDHKYLYKQLDENGFLISDFEKDIIKKFIDINDKGIPQGTSISLFLANLVCWKLDRRLEQEGLRFARYADDTVIWSNDYAKICRSVDIISDFSKETNIQINFKKSSGISLLSKSDIPSELSQTKEYIEFLGYKLSTDSVSIKDGSVKKIKKQISYILYRNLLQPIKVVPLKAVTIPNSHNNDPAFITAIMQIRRYLYGDLNEDKLTKYLNGAYKKLKFKGIMSYYPL…	UG28			NZ_JDRX01000001.1_192150_213646_rc	213646	21497	10001	11497
	65149532	INSDC	JDRX01000001.1	202150	203646	-	KGN03572.1	DNA polymerase	Clostridium novyi A str. 4570	4570	GCA_000768585.1	MNSIILDYIQEEAIKHTKSFQLYQNTMELEYERNKRRISNPDSKQIKIPEHWSEDKKFNPFYVLKKRRQIAHAIDKKLNKGTYCPNPPHIRTIDKKGGGKRKICIYQIPDAAVSNYIYKRLLSKNKHRFSSLAYAYRNDRNAHYAIQDISLELKSHTRIFVSEFDFTDFFGSIDHKYLYKQLDENGFLISDFEKDIIKKFIDINDKGIPQGTSISLFLANLVCWKLDRRLEQEGLRFARYADDTVIWSNDYAKICRSVDIISDFSKETNIQINFKKSSGISLLSKSDIPSELSQTKEYIEFLGYKLSTDSVSIKDGSVKKIKKQISYILYRNLLQPIKVVPLKAVTIPNSHNNDPAFITAIMQIRRYLYGDLNEDKLTKYLNGAYKKLKFKGIMSYYPL…	UG28			JDRX01000001.1_192150_213646_rc	213646	21497	10001	11497
	78763786	RefSeq	NZ_CP011058.1	624166	625662	+	WP_045669206.1	reverse transcriptase domain-containing protein	Paenibacillus beijingensis	DSM 24997	GCF_000961095.1	MLEKVLTQMIEHECNKLAERYHNYHNGVEFEHQRNKRRIKNPPKKEINVPEYWNQDKKFNPFYVKKHSTQIAKSLAKKLENGTYEPFPPYVMFVDKKDGGKREIVVYQIPDAVVSTYIYQRLMAKNKHRFSPTSYAYRNDRNVHFAIQDIAIELKNHPRVFVAEFDFRNFFGSISHEYLYEQLDKNGFLVNSFERNVISKFVQQNEEGVPQGTSISLFLANLACWRLDRMLEDAGLRFARYADDTVIWSNSYEKINKSYEIIYKFSVDTGIEINFNKSDGISLLCHEGMPAEFGKTKNHIEFLGYKLSGNKTSIKEASTLKIKQQISYLLYRNLLQPIKPTVLKAVTIPNNNEDPAFVTAIMQIRRYLYGKLNDQMLRLFLTGHYKRLTFKGIMSFYPL…	UG28			NZ_CP011058.1_614166_635662	635662	21497	10001	11497
	78763786	INSDC	CP011058.1	624166	625662	+	AJY73771.1	DNA polymerase	Paenibacillus beijingensis	DSM 24997	GCA_000961095.1	MLEKVLTQMIEHECNKLAERYHNYHNGVEFEHQRNKRRIKNPPKKEINVPEYWNQDKKFNPFYVKKHSTQIAKSLAKKLENGTYEPFPPYVMFVDKKDGGKREIVVYQIPDAVVSTYIYQRLMAKNKHRFSPTSYAYRNDRNVHFAIQDIAIELKNHPRVFVAEFDFRNFFGSISHEYLYEQLDKNGFLVNSFERNVISKFVQQNEEGVPQGTSISLFLANLACWRLDRMLEDAGLRFARYADDTVIWSNSYEKINKSYEIIYKFSVDTGIEINFNKSDGISLLCHEGMPAEFGKTKNHIEFLGYKLSGNKTSIKEASTLKIKQQISYLLYRNLLQPIKPTVLKAVTIPNNNEDPAFVTAIMQIRRYLYGKLNDQMLRLFLTGHYKRLTFKGIMSFYPL…	UG28			CP011058.1_614166_635662	635662	21497	10001	11497
	563707558	RefSeq	NZ_OX216966.1	1675415	1676920	+	WP_254553082.1	reverse transcriptase domain-containing protein	Paenibacillus dendritiformis	NA	GCF_945605565.1	MNNLLEKILKKMIEDECDKLGARYHNYHNAMEIEYQRNKRRISNPPPKDIKKPRYWSIDKKYNPFYVKKHSAQIARSLARKLESKTYMPYSPYIMEVDKKDGGKREVVIFQIPDAVVSKYIYRRLISKNKHRFSSTSYAYRNDRNVHFAIQDISIELKNYPRVFIAEFDFKNFFGSISHDYLFSQLDKNGFVINKFEKFVISKFLCLVDRGVPQGTSISLFLANLACWKLDRRLEDKGLRFARYADDTVIWSNSYEKITKAYDIIYEFSKETGIEINFNKSDGISLLSPSGMPAEFGEIKYHINFLGYKLSGQSTSIKEEKISEIKQQISYILYRNLIQPIKPAVFRALTIPNNDQDPAFVTAIMQVRRYLYGNLNDQIIRLFLLGHYKRLKFKGLMSF…				NZ_OX216966.1_1665415_1686920	1686920	21506	10001	11506
	563707558	INSDC	OX216966.1	1675415	1676920	+	CAH8768758.1	RNA-dependent DNA polymerase	Paenibacillus dendritiformis	NA	GCA_945605565.1	MNNLLEKILKKMIEDECDKLGARYHNYHNAMEIEYQRNKRRISNPPPKDIKKPRYWSIDKKYNPFYVKKHSAQIARSLARKLESKTYMPYSPYIMEVDKKDGGKREVVIFQIPDAVVSKYIYRRLISKNKHRFSSTSYAYRNDRNVHFAIQDISIELKNYPRVFIAEFDFKNFFGSISHDYLFSQLDKNGFVINKFEKFVISKFLCLVDRGVPQGTSISLFLANLACWKLDRRLEDKGLRFARYADDTVIWSNSYEKITKAYDIIYEFSKETGIEINFNKSDGISLLSPSGMPAEFGEIKYHINFLGYKLSGQSTSIKEEKISEIKQQISYILYRNLIQPIKPAVFRALTIPNNDQDPAFVTAIMQVRRYLYGNLNDQIIRLFLLGHYKRLKFKGLMSF…				OX216966.1_1665415_1686920	1686920	21506	10001	11506
	34785528	RefSeq	NZ_APKZ01000060.1	19072	20580	+	WP_003431527.1	RNA-dependent DNA polymerase	Clostridium butyricum DKU-01	DKU-01	GCF_000355785.1	MKDIIYESIIEEARKHAIRYQMYHNNLEIIYKRNKKRIINPQEKQVKKPECWEVDKKYNPFYVIKHAKQITKSIRNKLNDNNYTPQKPFIREIPKSSGGIRKITIYQIPDAAISNYLYHRLLSKNKHRFSSLSYAYRDDRNVHYAVQDISLELKSHPRLFVAEFDFSNFFGNVDHEYLFNQFDQNGFSINEYERKLIKAFVDVNERGIPQGTSISLFLANLVCWKLDRAIESEGLRFARYADDTVIWSNDYTKICKAFEIISEFSKETGVPINFKKSEGISLLTDKNMPSEFYKTKEYINFLGYKLSGNKVSIKDSKVRDIKQQISYLLYRNLIQPIKAQPFVAVTIPNNDKDPMFVTAIMQIRRYLYGNLNDRLLNLYLSGVYKRLNFKGLMSFYPLI…	UG28			NZ_APKZ01000060.1_9072_30580	30580	21509	10001	11509
	34785528	INSDC	APKZ01000060.1	19072	20580	+	EMU52601.1	hypothetical protein	Clostridium butyricum DKU-01	DKU-01	GCA_000355785.1	MKDIIYESIIEEARKHAIRYQMYHNNLEIIYKRNKKRIINPQEKQVKKPECWEVDKKYNPFYVIKHAKQITKSIRNKLNDNNYTPQKPFIREIPKSSGGIRKITIYQIPDAAISNYLYHRLLSKNKHRFSSLSYAYRDDRNVHYAVQDISLELKSHPRLFVAEFDFSNFFGNVDHEYLFNQFDQNGFSINEYERKLIKAFVDVNERGIPQGTSISLFLANLVCWKLDRAIESEGLRFARYADDTVIWSNDYTKICKAFEIISEFSKETGVPINFKKSEGISLLTDKNMPSEFYKTKEYINFLGYKLSGNKVSIKDSKVRDIKQQISYLLYRNLIQPIKAQPFVAVTIPNNDKDPMFVTAIMQIRRYLYGNLNDRLLNLYLSGVYKRLNFKGLMSFYPLI…	UG28			APKZ01000060.1_9072_30580	30580	21509	10001	11509
	454448247	RefSeq	NZ_BOQA01000007.1	138511	140010	+	WP_220796110.1	reverse transcriptase domain-containing protein	Paraclostridium bifermentans subsp. muricolitidis	PAGU 1678	GCF_019650315.1	MRDVIFNSIIEEARKNALRYHMYHNNLEIIYQRNRKRIQDPPVKDVKKPESWTIDKKFNPFYVIKHAKQISKSIKGKLSNGTYKPKDPFIRAVPKASGGTRNIAVYQIPDAAISNYLYHRLLSKNKHRFSSLSYAYRDDRNVHYAVQDISLELKSHPRLFVAEFDFSDFFGSIEHDYLFKQFNQNGFIINDYERNLIKAFVNVNERGIPQGTSISLFLANLVCWKLDRALEAEGLRFARYADDTVIWSNDYNKICKSFEIISSFSKETGVPINFKKSEGISLLSGKDMPSEFYKTKEYIDFLGYKLSGSKVSIKDNKISEIKQEISYLLYRNLIQPIKSKPFIAVIIPNNDEDAMFVTAIMQIRRYLYGNLNDKLLNLYLNGAYKRLNFKGLMSFYPLI…				NZ_BOQA01000007.1_128511_150010	150010	21500	10001	11500
	454448247	INSDC	BOQA01000007.1	138511	140010	+	GIM31530.1	hypothetical protein	Paraclostridium bifermentans subsp. muricolitidis	PAGU 1678	GCA_019650315.1	MRDVIFNSIIEEARKNALRYHMYHNNLEIIYQRNRKRIQDPPVKDVKKPESWTIDKKFNPFYVIKHAKQISKSIKGKLSNGTYKPKDPFIRAVPKASGGTRNIAVYQIPDAAISNYLYHRLLSKNKHRFSSLSYAYRDDRNVHYAVQDISLELKSHPRLFVAEFDFSDFFGSIEHDYLFKQFNQNGFIINDYERNLIKAFVNVNERGIPQGTSISLFLANLVCWKLDRALEAEGLRFARYADDTVIWSNDYNKICKSFEIISSFSKETGVPINFKKSEGISLLSGKDMPSEFYKTKEYIDFLGYKLSGSKVSIKDNKISEIKQEISYLLYRNLIQPIKSKPFIAVIIPNNDEDAMFVTAIMQIRRYLYGNLNDKLLNLYLNGAYKRLNFKGLMSFYPLI…				BOQA01000007.1_128511_150010	150010	21500	10001	11500
	56896864	RefSeq	NZ_KI867150.1	1299568	1300086	+	WP_028894343.1	hypothetical protein	Syntrophorhabdus aromaticivorans UI	UI	GCF_000512235.1	MKNPIIYEHIERESKRLAQEFHAYHNHVEIEYQRTMRRINDPRPKEIKAPQPWAIDRKFNPFYVLKHLSPISKSVQKKLDSGAYVPQKPYIYTVSAKGKVRNTTVYQIPDEAVSNYLYHRLLSKNRHRFSSFSYAYRDDRNVQYAIQDISIELKKNPRIIVDPSVKTILSQS				NZ_KI867150.1_1289568_1310086	1310086	20519	10001	10519
	278510557	RefSeq	NZ_WIPB01000139.1	2446	3948	+	WP_153253739.1	reverse transcriptase domain-containing protein	Priestia megaterium	M4	GCF_009497105.1	MKDVIKKYIKLEAEKHSERYHTYHNALHIEHERNKKRFGKDYRKKEVKQPDVWLQDKKYNPFYVLKNLDKIAGVIADKIKKGTYAPHEPYTQEIPKKNGKTRTITIYQIPDAAVSNYLYQRLLKKNQHRLSSLSYAYRSDRNVHFAIQDISLDFQSHSRLFISEFDFSDFFGSINHTYLYNQLDKNGFMVSDFEKQLIKAFLGSVNRGIPQGTSISLFLANIVCWRLDRRLESEGLRFARYADDTVIWSSNYTKICHSFDIISEFSKEAGIEINANKSDGINLIVKPGLPSEFDTATKQYIEFLGYKLSLDNISIKEESVKRMKKQITYLLYKNLIKPVKGYQLKSIIVPNNNEDPAFVTAMMQIRRYLYGNLSEATLKSFLNGKYKRIRFKGIMSFYP…	UG28			NZ_WIPB01000139.1_1_4499	4499	4499	2446	3948
	265528913	RefSeq	NZ_VEEF01000128.1	67	717	+	WP_144594443.1	hypothetical protein	Priestia flexa	DE0178	GCF_007678225.1	MVKPGLPSEFTATKEYLEFLGYKLSLDKISIKEESVKKIKKQISYLLYKNLIKPVKGYQLRSIIVPSNNEDPAFVTALMQIRRYLYGNLSEVKLKSFLNGKYKRIRFKGIMSFYPLIDDVEQLKELDGWLVSTIYNSLKLREKLFIQKNITRVSYNFPFNVSREDLINRCRYTPYKGTKGLHEIPSFLRVYNGIKNGIINNGIEYTMNDKVHKYDY				NZ_VEEF01000128.1_1_1825	1825	1825	67	717
	265528913	RefSeq	NZ_VEEH01000133.1	67	717	+	WP_144594443.1	hypothetical protein	Priestia flexa	DE0176	GCF_007678245.1	MVKPGLPSEFTATKEYLEFLGYKLSLDKISIKEESVKKIKKQISYLLYKNLIKPVKGYQLRSIIVPSNNEDPAFVTALMQIRRYLYGNLSEVKLKSFLNGKYKRIRFKGIMSFYPLIDDVEQLKELDGWLVSTIYNSLKLREKLFIQKNITRVSYNFPFNVSREDLINRCRYTPYKGTKGLHEIPSFLRVYNGIKNGIINNGIEYTMNDKVHKYDY				NZ_VEEH01000133.1_1_1825	1825	1825	67	717
	265528212	RefSeq	NZ_VEEF01000029.1	45	911	-	WP_144593987.1	reverse transcriptase domain-containing protein	Priestia flexa	DE0178	GCF_007678225.1	MKDIIKKYIEIEAKKHSERYHTYHNALHIEHERNKKRFGKNYGDKEVKKPYVWSVDKKYNPFYVLKNLDRISEVIANKIIKGTYRPHDPYIQQIPKNNGKTRTITVYQIPDAAVSNYLYNRLLSKNRHRLSSLSYAYRNDRNVHFAIQDIGLELQSRSRLFISEFDFSDFFGSIDHTYLYDQLHKNGFMVSGFEIDLIKGFLDRLDRGIPQGTSISLFLANIVCWELDRRLESEGLRFARYADDTVIWSSDYAKICKSFDIISKFSNEAGIEINADKSDGINLCNQRL				NZ_VEEF01000029.1_1_10911_rc	10911	10911	10001	10867
	265528212	RefSeq	NZ_VEEH01000028.1	45655	46521	+	WP_144593987.1	reverse transcriptase domain-containing protein	Priestia flexa	DE0176	GCF_007678245.1	MKDIIKKYIEIEAKKHSERYHTYHNALHIEHERNKKRFGKNYGDKEVKKPYVWSVDKKYNPFYVLKNLDRISEVIANKIIKGTYRPHDPYIQQIPKNNGKTRTITVYQIPDAAVSNYLYNRLLSKNRHRLSSLSYAYRNDRNVHFAIQDIGLELQSRSRLFISEFDFSDFFGSIDHTYLYDQLHKNGFMVSGFEIDLIKGFLDRLDRGIPQGTSISLFLANIVCWELDRRLESEGLRFARYADDTVIWSSDYAKICKSFDIISKFSNEAGIEINADKSDGINLCNQRL				NZ_VEEH01000028.1_35655_46565	46565	10911	10001	10867
	123284501	RefSeq	NZ_FNIZ01000004.1	68191	69690	-	WP_089651486.1	reverse transcriptase domain-containing protein	Halobacillus aidingensis	CGMCC 1.3703	GCF_900104185.1	MKDIIKKYIEVEAKKHSDRYHIYHNSLHIEHERNKKRFGEAYSNKEVKKPFVWSVDKKYNPFYVLKNSEKIASAIAKKIKEGTYKPKAPYIHEIPKGNGKKREITVYQIPDAAVSNYLYKRLLSKNKHRLSSLSYAYRNDRNVHFAIQDIGLDLQSNSRLFVSEFDFSDFFGSINHQYLYDQLDQNGFMVSDFEKQIIESFLGSLERGIPQGTSISLFLANIVCWKLDRSLESEGLRFARYADDTVVWSSNYNKICESFELISKFSKEAGIEINADKSNGINLMVKPGLPSEFDKTKEYIEFLGYKLSLSSISIKEESVNKIKKQISYLLYKNLIKPLKGYQLKNIIVPSNDEDPALVTAMMQIRRYLYGNLSESKLKSFVNGKYKRIRFKGIMSFYPL…	UG28			NZ_FNIZ01000004.1_58191_79690_rc	79690	21500	10001	11500
	123284501	INSDC	FNIZ01000004.1	68191	69690	-	SDO30199.1	Reverse transcriptase (RNA-dependent DNA polymerase)	Halobacillus aidingensis	CGMCC 1.3703	GCA_900104185.1	MKDIIKKYIEVEAKKHSDRYHIYHNSLHIEHERNKKRFGEAYSNKEVKKPFVWSVDKKYNPFYVLKNSEKIASAIAKKIKEGTYKPKAPYIHEIPKGNGKKREITVYQIPDAAVSNYLYKRLLSKNKHRLSSLSYAYRNDRNVHFAIQDIGLDLQSNSRLFVSEFDFSDFFGSINHQYLYDQLDQNGFMVSDFEKQIIESFLGSLERGIPQGTSISLFLANIVCWKLDRSLESEGLRFARYADDTVVWSSNYNKICESFELISKFSKEAGIEINADKSNGINLMVKPGLPSEFDKTKEYIEFLGYKLSLSSISIKEESVNKIKKQISYLLYKNLIKPLKGYQLKNIIVPSNDEDPALVTAMMQIRRYLYGNLSESKLKSFVNGKYKRIRFKGIMSFYPL…	UG28			FNIZ01000004.1_58191_79690_rc	79690	21500	10001	11500
	173306647	RefSeq	NZ_PJNH01000004.1	46884	48383	+	WP_101332418.1	reverse transcriptase domain-containing protein	Halalkalibacillus sediminis	B3227	GCF_002844535.1	MKDIIKKYIEIEAKKHSERYHIYHNALHIEHERNKKRFGEGYSNKEVKKPFVWSVDKKYNPFYVLKNSEKIAEAIANKIRTGSYTPNAPYVHEIPKANGKKRKITVYQIPDAAVSNYLYKRLLSKNKHRLSSLTYAYRDDRNVHFAIQDIGLDLQSHSRLFVSEFDFSDFFGSINHQYLYNQLDQNGFMVSDFEKQIIKAFLGRSEKGIPQGTSISLFLANIVCWRLDRRLESEGLRFARYADDTVIWSSNYNKICESFEIISRFSKEAGIEINADKSDGINLMVEPGLPYEFDKTKEYIEFLGYKLSLKNISIKEESINKIKKQISYLLYKNLIKPLKGYQLKNIIVPSNDEDPALVTAMMQVRRYLYGNLSEAKLKSFVNGKYKRIRFKGVMSFYPL…				NZ_PJNH01000004.1_36884_58383	58383	21500	10001	11500
	173306647	INSDC	PJNH01000004.1	46884	48383	+	PKR76668.1	RNA-dependent DNA polymerase	Halalkalibacillus sediminis	B3227	GCA_002844535.1	MKDIIKKYIEIEAKKHSERYHIYHNALHIEHERNKKRFGEGYSNKEVKKPFVWSVDKKYNPFYVLKNSEKIAEAIANKIRTGSYTPNAPYVHEIPKANGKKRKITVYQIPDAAVSNYLYKRLLSKNKHRLSSLTYAYRDDRNVHFAIQDIGLDLQSHSRLFVSEFDFSDFFGSINHQYLYNQLDQNGFMVSDFEKQIIKAFLGRSEKGIPQGTSISLFLANIVCWRLDRRLESEGLRFARYADDTVIWSSNYNKICESFEIISRFSKEAGIEINADKSDGINLMVEPGLPYEFDKTKEYIEFLGYKLSLKNISIKEESINKIKKQISYLLYKNLIKPLKGYQLKNIIVPSNDEDPALVTAMMQVRRYLYGNLSEAKLKSFVNGKYKRIRFKGVMSFYPL…				PJNH01000004.1_36884_58383	58383	21500	10001	11500
	328032706	RefSeq	NZ_CP053906.1	4504	6045	-	WP_173247461.1	reverse transcriptase domain-containing protein	Hymenobacter sp. BRD67	BRD67	GCF_013256425.1	MSANINIFDSENELEEAIMKQAEKEAKYFQLYHNYMVIEHRKSELRITNPKKKEIHTPSYWLESKLYNPFYVIKHSKQIAKSVYKKLQQGIYSPNLPHTMPVKKANGKIREISVYQIPDAVISKKLYSQLLSKNKHRFSGSSYAYRNDRNAHHAIQDIFHDLSKYPRMFVAEFDFSAFFDSINHPFLFSQLSENAFITSTAERGLIKKFLERLNGKGVPQGTSISLFLANLVCWRLDRDLEREGVRFARYADDTVIWSDSYEKICRAFNIIHEFSNVSGVSINIKKSNGISLLTEKSYSSSSEVFKTKTNIDFLGYHLSYNGVAIKDKSFKKAKKQISYILYRNLLQPLNAGITNAVKLPANDDEGAFASAIHQIRRYMYGNLSEHKLRLYLKGKYKHL…	UG28			NZ_CP053906.1_1_16045_rc	16045	16045	10001	11542
	328032706	INSDC	CP053906.1	4504	6045	-	QKG54970.1	RNA-dependent DNA polymerase	Hymenobacter sp. BRD67	BRD67	GCA_013256425.1	MSANINIFDSENELEEAIMKQAEKEAKYFQLYHNYMVIEHRKSELRITNPKKKEIHTPSYWLESKLYNPFYVIKHSKQIAKSVYKKLQQGIYSPNLPHTMPVKKANGKIREISVYQIPDAVISKKLYSQLLSKNKHRFSGSSYAYRNDRNAHHAIQDIFHDLSKYPRMFVAEFDFSAFFDSINHPFLFSQLSENAFITSTAERGLIKKFLERLNGKGVPQGTSISLFLANLVCWRLDRDLEREGVRFARYADDTVIWSDSYEKICRAFNIIHEFSNVSGVSINIKKSNGISLLTEKSYSSSSEVFKTKTNIDFLGYHLSYNGVAIKDKSFKKAKKQISYILYRNLLQPLNAGITNAVKLPANDDEGAFASAIHQIRRYMYGNLSEHKLRLYLKGKYKHL…	UG28			CP053906.1_1_16045_rc	16045	16045	10001	11542
	231385916	INSDC	SEFI01001670.1	1	285	-	RYE14129.1	RNA-dependent DNA polymerase	Sphingobacteriaceae bacterium	NA	GCA_004144285.1	MSANINIFDFENELEEAIIKQAKKEAKYFQLYHNYMVIEHRKSELRIINPKKKEIHTPSYWLESKLYNPFYVIKHSKQIAKSVYKKLQQGIYSPN				SEFI01001670.1_1_1168_rc	1168	1168	884	1168
	126338281	RefSeq	NZ_FOIR01000002.1	1216519	1218012	-	WP_090259206.1	reverse transcriptase domain-containing protein	Roseivirga pacifica	CGMCC 1.12402	GCF_900111145.1	MKDILLQDLIEEASEKARRFHLYHNYQEISYQRNQRRLDNAPDKEIKIPLEWNDDPKHNPFYVLKKKNQIVNSITHKLLNGLYKPNKPFQKEIPKKGGGIRKISIYQIPDAAVSDRFYTNLLAKNRHRFSSLSYAYRNDRNVHFAIQDIAHELKEVPRIYVAEFDFSNFFGSIRHDYIFEQLEENSFLVSDLEKQVIEAFLKDFQVGIPLGTSISLFIANLICWKLDRRFEDEGVRFARYADDTIVWSKDYNQIVKAFDIITSFSKETGIEINYNKSDGISILQREELKSEFLATKRYIEFLGYKISTKSISIKDSSVHKIKNQISYLLYRNLIQPIATIPFKASNKPANNMDKDFVTAIMQIRRYLYGNMTEVTLKRYISGAYKRLSFKGIMSFYPLI…	UG28			NZ_FOIR01000002.1_1206519_1228012_rc	1228012	21494	10001	11494
	126338281	RefSeq	NZ_RBHZ01000002.1	240281	241774	+	WP_090259206.1	reverse transcriptase domain-containing protein	Roseivirga pacifica	DSM 100771	GCF_003633845.1	MKDILLQDLIEEASEKARRFHLYHNYQEISYQRNQRRLDNAPDKEIKIPLEWNDDPKHNPFYVLKKKNQIVNSITHKLLNGLYKPNKPFQKEIPKKGGGIRKISIYQIPDAAVSDRFYTNLLAKNRHRFSSLSYAYRNDRNVHFAIQDIAHELKEVPRIYVAEFDFSNFFGSIRHDYIFEQLEENSFLVSDLEKQVIEAFLKDFQVGIPLGTSISLFIANLICWKLDRRFEDEGVRFARYADDTIVWSKDYNQIVKAFDIITSFSKETGIEINYNKSDGISILQREELKSEFLATKRYIEFLGYKISTKSISIKDSSVHKIKNQISYLLYRNLIQPIATIPFKASNKPANNMDKDFVTAIMQIRRYLYGNMTEVTLKRYISGAYKRLSFKGIMSFYPLI…	UG28			NZ_RBHZ01000002.1_230281_251774	251774	21494	10001	11494
	126338281	INSDC	RBHZ01000002.1	240281	241774	+	RKQ42440.1	retron-type reverse transcriptase	Roseivirga pacifica	DSM 100771	GCA_003633845.1	MKDILLQDLIEEASEKARRFHLYHNYQEISYQRNQRRLDNAPDKEIKIPLEWNDDPKHNPFYVLKKKNQIVNSITHKLLNGLYKPNKPFQKEIPKKGGGIRKISIYQIPDAAVSDRFYTNLLAKNRHRFSSLSYAYRNDRNVHFAIQDIAHELKEVPRIYVAEFDFSNFFGSIRHDYIFEQLEENSFLVSDLEKQVIEAFLKDFQVGIPLGTSISLFIANLICWKLDRRFEDEGVRFARYADDTIVWSKDYNQIVKAFDIITSFSKETGIEINYNKSDGISILQREELKSEFLATKRYIEFLGYKISTKSISIKDSSVHKIKNQISYLLYRNLIQPIATIPFKASNKPANNMDKDFVTAIMQIRRYLYGNMTEVTLKRYISGAYKRLSFKGIMSFYPLI…	UG28			RBHZ01000002.1_230281_251774	251774	21494	10001	11494
	126338281	INSDC	FOIR01000002.1	1216519	1218012	-	SEW32095.1	Retron-type reverse transcriptase	Roseivirga pacifica	CGMCC 1.12402	GCA_900111145.1	MKDILLQDLIEEASEKARRFHLYHNYQEISYQRNQRRLDNAPDKEIKIPLEWNDDPKHNPFYVLKKKNQIVNSITHKLLNGLYKPNKPFQKEIPKKGGGIRKISIYQIPDAAVSDRFYTNLLAKNRHRFSSLSYAYRNDRNVHFAIQDIAHELKEVPRIYVAEFDFSNFFGSIRHDYIFEQLEENSFLVSDLEKQVIEAFLKDFQVGIPLGTSISLFIANLICWKLDRRFEDEGVRFARYADDTIVWSKDYNQIVKAFDIITSFSKETGIEINYNKSDGISILQREELKSEFLATKRYIEFLGYKISTKSISIKDSSVHKIKNQISYLLYRNLIQPIATIPFKASNKPANNMDKDFVTAIMQIRRYLYGNMTEVTLKRYISGAYKRLSFKGIMSFYPLI…	UG28			FOIR01000002.1_1206519_1228012_rc	1228012	21494	10001	11494
	497483453	RefSeq	NZ_JADMXR010000145.1	1	936	-	WP_226812844.1	reverse transcriptase domain-containing protein	Bacteroides nordii	D6t1_180914_C9	GCF_015548795.1	MEKVILQDILKEAKEKAESFHLYHNYLELSYQRNKRRIKDAPCKNILIPEEWDIDPKYNPFYVIKRKKQIAKSISKSILSYSYKPNSPYIKSIPKKGGGSRDIRVYQIPDAAVSDRFYHNLLSKNKHRFSSLSYAYRNDRNIHFAIQDIAHELTNVSRIFVAEFDFSDFFGSINHEFLFKQFEENEFLISELDKYIIHAFIDDFQVGIPQGTSISLFLANLVCWKLDRCLENEGIRFARYADDTIIWSKDYTKISKAFDIISDFSKEAGIKINKKKSAGINLLQSKELKSEFQNTKEYIEFLGYRISYENIG				NZ_JADMXR010000145.1_1_2357_rc	2357	2357	1422	2357
	497483438	RefSeq	NZ_JADMXR010000151.1	1300	1875	-	WP_226812848.1	hypothetical protein	Bacteroides nordii	D6t1_180914_C9	GCF_015548795.1	ENIGIKDTSIQKIKKQISYLLYRNLIQPIKSEPFEAVNIPSNGLDRDLITAIMQVRRYLYGNMTENVLRSYVNGTYKRLSFKGIMSFYPLITDEHQMKYLDQWLVSTIINVIRKREKLLIQHNPNFNTNQFPFNCNKDLFIEKCKNEKVWGKKGLMQIPSFLRIYKALKLGLTREGIEKIMNPNSFAYYDS				NZ_JADMXR010000151.1_1_1875_rc	1875	1875	1	576
	52512345	RefSeq	NZ_BAJS01000010.1	1890	2405	+	WP_024996585.1	hypothetical protein	Bacteroides graminisolvens DSM 19988 = JCM 15093	JCM 15093	GCF_000613825.1	MYRNLIQPIKSEPFKAIKIPSNGLDRDFMTAIMQVRRYLYGNMTENVLRRYVNGTYKRLSFKGIMSFYPLITDESQMKYLDQWLVSTIINVIRKREKLLIQHNPNFNVNQFPFNCDKDSLIIKCKHEEVFGKKGLMQIPSFLRIYKALRLGLTREGIEKIMNPNSFSYYDS				NZ_BAJS01000010.1_1_12405	12405	12405	1890	2405
	60006360	INSDC	BAJS01000010.1	1974	2405	+	GAK36756.1	hypothetical protein	Bacteroides graminisolvens DSM 19988 = JCM 15093	JCM 15093	GCA_000613825.1	MTAIMQVRRYLYGNMTENVLRRYVNGTYKRLSFKGIMSFYPLITDESQMKYLDQWLVSTIINVIRKREKLLIQHNPNFNVNQFPFNCDKDSLIIKCKHEEVFGKKGLMQIPSFLRIYKALRLGLTREGIEKIMNPNSFSYYDS				BAJS01000010.1_1_12405	12405	12405	1974	2405
	52512343	RefSeq	NZ_BAJS01000010.1	1024	1470	+	WP_024996583.1	reverse transcriptase domain-containing protein	Bacteroides graminisolvens DSM 19988 = JCM 15093	JCM 15093	GCF_000613825.1	MRLVKKIYIPEEWNGDSKHNPFYVIKRRKQIAKSISKSILTHSYKPNPPYLKNIPKKGGGSRKIRVYQIPDAAVSDRFYHNLLSKNKHRFSSLSYAYRNDRNIHFAIQDIAHELTNVSRIFVAEFDFSDFFGSINHDFLFKQFEENAF				NZ_BAJS01000010.1_1_11470	11470	11470	1024	1470
	116626087	RefSeq	NZ_LYBV02000036.1	83374	84873	+	WP_068475053.1	reverse transcriptase domain-containing protein	Saccharicrinis aurantiacus	HQYD1	GCF_001660705.2	MKKTILHEIKKEAEEKAIAHQTYHNYLHLNYLRNCRRVKDAPPKEIKVPEEWSVDKKFNPFYVLKHKDKIAKSIALKLLNKTYEPNKPFVKEIPKKGGGKRTINIYQIPDSAVSDRFYYNLLSKNKHRFSSLSYAYRNDRNIHFGIQDIAHELTSTPRIYVAEFDFSDFFGSINHEYLFKQLEQNSFLVSDLEMHVIQSFLKPFDKGIPLGTSISLFLANVACWNLDRKFEDAGIRFARYADDTIIWSRHYSKISAAFDIIVDFSKQTGIKVNYNKSDGISLLQQSGLRSELHNSKSFVEFLGYRISCENVGIKEDAVHKIKKQVSYLLYRNLIQPIQARPFKAMNIPANGLDKDFITALMQVRRYLYGNMTEITLKKYLNGTYKRLSFKGIMSFYPLI…	UG28			NZ_LYBV02000036.1_73374_94873	94873	21500	10001	11500
	341491903	INSDC	CACVAR010000231.1	3115	4614	-	CAA6813830.1	Retron-type reverse transcriptase	uncultured Sulfurovum sp.	NA	GCA_902727905.1	MEKILLFDIEKEAKEKLEEYQLYHNNLELSYRRNVRRVTNAKPKDVKIPTEWSIDKKFNPFYVLKRKKQIVRSISRKLLAGTYKPNEPFQKEIPKKGGGVRKISVYQIPDAAVSDRFYHNLLSKNKHRFSSLSYAYRNDRNIHFAIQDIANELASTPRIFVAEFDFSDFFGSISHEYLFKQLNKNSFLISELEIKVIKAFLAPFDKGIPLGTSISLFLANLACWNLDRNLEDEGLRFARYADDTIIWSKDYTKISRAFDVMSEFSKETGISLNYKKSDGINLLQKQGLKSEFYNSKEYIEFLGYKISCKKISIKDASIQKIKKQVSYLLYKNLIQPIRVNSFSARNIPKNNVDRDFITAIMQIRRYLYGNMTEVTLKKYINGTYKKLSFKGIMSFYPLV…	UG28			CACVAR010000231.1_1_4984_rc	4984	4984	371	1870
	307419694	RefSeq	NZ_WTLE01000021.1	87881	89374	+	WP_165749884.1	reverse transcriptase domain-containing protein	Cellulophaga sp. Z1A5H	Z1A5H	GCF_011378975.1	MEKILLEDISRQAIQIKERYELYHNNIERWHQKISNTYTHPPKKSISTPVEWDDDKKFNPYYVLKRNKQIARSVSKKIRNGTYKPNKPFSKQIPKKGGGVRNLSIYQIQDSAVSYRMYKNLIQKNRHRFSSFSYAYRNDRNLHFAIDDIFNEFKTTHRIFVAEFDFKKFFESIQHEYLYEQLNSNGFNVSEIELNTIKSFIGNEFGMGIPLGTSISLFLANVVCWKLDRDLEDLGVRFARYADDTVIWTKDYHKISKAFDVIQKFSDDSGIKINHSKSDGISLLKRSDMTTEFKSHKEYVEFLGYKISTELISIKDSSVERIKSHISSLLYKNLLQPLNSIPIHYSNIPTGGRDKNFLGAIMEIRRYLYGNLSEELLKKYMNGTYKVLNFKGVMSFYPL…	UG28			NZ_WTLE01000021.1_77881_99374	99374	21494	10001	11494
	60618999	RefSeq	NZ_JAMBNC010000004.1	293791	295287	+	WP_034847660.1	reverse transcriptase domain-containing protein	Elizabethkingia anophelis	SBRL-22-034	GCF_023336515.1	MEKILIEDIIKISCQLKSRFEKYHNNLHLWYERNSRNYVDYDPKRVKYPDEWNINNKYNPYYVLKRKKQIAKSVSKNILAGKYMPQPPHVKEIPKPNGGTRSISIYQIQDSAVSYRIYKNLLIKNRHRFSSLTYAYRNDRNIHFAIQDIAHELSTVPRIFVAEFDFSDFFGSIDHEYLFKQLRTNGYLISEIEMKVINAFLKDRKVGIPLGTSISLFLANVVCWRLDRQLEDEGIRFARYADDTIIWSKDYTKISKAFDIIANFSKEAKININYKKSDGISLLKRDDMPSEFYTSKEYIEFLGYKISTEKVSIKNKSVEKIKNHIAYLLYKSLIHPLKQTDINRTNLPMSGRDKNFLTALMEVRRYLYGNLTEITLKKYMNGTYKVLSFKGIMSFYPLI…	UG28			NZ_JAMBNC010000004.1_283791_305287	305287	21497	10001	11497
	60618999	RefSeq	NZ_JNCG01000020.1	372	1868	-	WP_034847660.1	reverse transcriptase domain-containing protein	Elizabethkingia anophelis	B2D	GCF_000735205.1	MEKILIEDIIKISCQLKSRFEKYHNNLHLWYERNSRNYVDYDPKRVKYPDEWNINNKYNPYYVLKRKKQIAKSVSKNILAGKYMPQPPHVKEIPKPNGGTRSISIYQIQDSAVSYRIYKNLLIKNRHRFSSLTYAYRNDRNIHFAIQDIAHELSTVPRIFVAEFDFSDFFGSIDHEYLFKQLRTNGYLISEIEMKVINAFLKDRKVGIPLGTSISLFLANVVCWRLDRQLEDEGIRFARYADDTIIWSKDYTKISKAFDIIANFSKEAKININYKKSDGISLLKRDDMPSEFYTSKEYIEFLGYKISTEKVSIKNKSVEKIKNHIAYLLYKSLIHPLKQTDINRTNLPMSGRDKNFLTALMEVRRYLYGNLTEITLKKYMNGTYKVLSFKGIMSFYPLI…	UG28			NZ_JNCG01000020.1_1_11868_rc	11868	11868	10001	11497
	60618999	INSDC	JNCG01000020.1	372	1868	-	KFC34869.1	DNA polymerase	Elizabethkingia anophelis	B2D	GCA_000735205.1	MEKILIEDIIKISCQLKSRFEKYHNNLHLWYERNSRNYVDYDPKRVKYPDEWNINNKYNPYYVLKRKKQIAKSVSKNILAGKYMPQPPHVKEIPKPNGGTRSISIYQIQDSAVSYRIYKNLLIKNRHRFSSLTYAYRNDRNIHFAIQDIAHELSTVPRIFVAEFDFSDFFGSIDHEYLFKQLRTNGYLISEIEMKVINAFLKDRKVGIPLGTSISLFLANVVCWRLDRQLEDEGIRFARYADDTIIWSKDYTKISKAFDIIANFSKEAKININYKKSDGISLLKRDDMPSEFYTSKEYIEFLGYKISTEKVSIKNKSVEKIKNHIAYLLYKSLIHPLKQTDINRTNLPMSGRDKNFLTALMEVRRYLYGNLTEITLKKYMNGTYKVLSFKGIMSFYPLI…	UG28			JNCG01000020.1_1_11868_rc	11868	11868	10001	11497
	60880636	RefSeq	NZ_CAIJDO010000306.1	683	2179	+	WP_031457641.1	reverse transcriptase domain-containing protein	Flavobacterium chungangense	CIP 110025	GCF_903819445.1	MENILFGDIQKQAEQLKKRFEDYHNNLHLWYERNSLNYVNFPLKKMKFPEEWMKDKKFNPFYVLKRRKQIAKSVSKSIVSKKYIPNPPFVKKIPKPNGGTREISIYQIQDSAVSYRTYKNLLSKNKHRFSSLTYAYRNDRNIHFAIQDISQEIMSVPRIFVAEFDFSDFFGSINHEYLFEQLSNNGFLVSESELHIIKAFLSDRKKGIPLGTSISLFLANVVCWKLDRRLEDEGIRFARYADDTIIWSKEYSKISKAFDIISDFSKEAKININYTKSDGISLLKKTGMPSEFFNSKEFIEFLGYKISTDKVSIKDKSIDHIKSHIAYLLYNKLIQPLKQSPTPLSNLPVLGMDKNFLSALMEVRRYLYGNLTEITLKKYMNGTYKVLSFKGIMSFYPLI…	UG28			NZ_CAIJDO010000306.1_1_3145	3145	3145	683	2179
	60880636	RefSeq	NZ_JASY01000029.1	22212	23708	-	WP_031457641.1	reverse transcriptase domain-containing protein	Flavobacterium chungangense LMG 26729	LMG 26729	GCF_000735715.2	MENILFGDIQKQAEQLKKRFEDYHNNLHLWYERNSLNYVNFPLKKMKFPEEWMKDKKFNPFYVLKRRKQIAKSVSKSIVSKKYIPNPPFVKKIPKPNGGTREISIYQIQDSAVSYRTYKNLLSKNKHRFSSLTYAYRNDRNIHFAIQDISQEIMSVPRIFVAEFDFSDFFGSINHEYLFEQLSNNGFLVSESELHIIKAFLSDRKKGIPLGTSISLFLANVVCWKLDRRLEDEGIRFARYADDTIIWSKEYSKISKAFDIISDFSKEAKININYTKSDGISLLKKTGMPSEFFNSKEFIEFLGYKISTDKVSIKDKSIDHIKSHIAYLLYNKLIQPLKQSPTPLSNLPVLGMDKNFLSALMEVRRYLYGNLTEITLKKYMNGTYKVLSFKGIMSFYPLI…	UG28			NZ_JASY01000029.1_12212_33708_rc	33708	21497	10001	11497
	60880636	INSDC	CAIJDO010000306.1	683	2179	+	CAD0009813.1	hypothetical protein	Flavobacterium chungangense	CIP 110025	GCA_903819445.1	MENILFGDIQKQAEQLKKRFEDYHNNLHLWYERNSLNYVNFPLKKMKFPEEWMKDKKFNPFYVLKRRKQIAKSVSKSIVSKKYIPNPPFVKKIPKPNGGTREISIYQIQDSAVSYRTYKNLLSKNKHRFSSLTYAYRNDRNIHFAIQDISQEIMSVPRIFVAEFDFSDFFGSINHEYLFEQLSNNGFLVSESELHIIKAFLSDRKKGIPLGTSISLFLANVVCWKLDRRLEDEGIRFARYADDTIIWSKEYSKISKAFDIISDFSKEAKININYTKSDGISLLKKTGMPSEFFNSKEFIEFLGYKISTDKVSIKDKSIDHIKSHIAYLLYNKLIQPLKQSPTPLSNLPVLGMDKNFLSALMEVRRYLYGNLTEITLKKYMNGTYKVLSFKGIMSFYPLI…	UG28			CAIJDO010000306.1_1_3145	3145	3145	683	2179
	640776177	RefSeq	NZ_CALHAS010000002.1	256961	258457	+	WP_277012936.1	reverse transcriptase domain-containing protein	Flavobacterium lindanitolerans	NA	GCF_937931635.1	MEKILLDDIEKQAQQLKKRFENYHNNLHLWHKRNSSNYVDFPKKKVKFPEEWDINKKFNPYYVLKRKEQISKSISKNILSGKYQPQEPFIKIIPKPNGGTREISIYQIQDSAVSYRMYKNLLMKNKHRFSSLAYAYRNDRNIHFAIQDISHEILSVPRIFVAEFDFSDFFGSINHEYLFDQLKNNGFLVSEIELQVIKSFLKNRTKGIPLGTSISLFLANVVCWKLDRQLEDEGIRFARYADDTVIWSKDYSKISKAFDIISEFSKEAKININYYKSDGISLLKRNGMSSEFFNSKEYIEFLGYKISTDKVSIKNKSVEHIKEHIAYLLYNNLIQPLKQTPVNRTNLPVFGMDKNFLSALMEVRRYLYGNLTEITLKKYMNGTYKVLSFKGIMSFYPLI…				NZ_CALHAS010000002.1_246961_268457	268457	21497	10001	11497
	40801758	RefSeq	NZ_JRLX01000006.1	77334	78827	-	WP_020213006.1	RNA-dependent DNA polymerase	Flavobacterium rivuli WB 3.3-2 = DSM 21788	WB 3.3-2	GCF_000769825.1	MEKFLLKDIEKQARELCEKYNTYHNFLHLSIERKNKIYLTPFTKDVRIPKEWNEDNKYNPFYVYKRRAQIAKSVSRKILNGTYLPNAPILREIPKPNGGKRTISIYQIQDSAVSDRFYHNLLSKNKHRFSSLTYAYRNDRNIHYAIQDIANELRQVPRIFVAEFDFSDFFGSIDHDYLFSQLNQNAFLWSDRDMEIIKAFLKDRKKGIPLGTSISLFLANVVCWKLDRMLEDQGVRFARYADDTIIWSKDYSKITKAFEIINNFSQEAGIDINYKKSDGISLLQSKYIKSEFLNTKEYVEFLGYKISTEKISIKDQSIKKIKKQITYLLYKNLLQPLKVPVVHNYNFPVNDIDKNFLSAISEVRRYLYGNLTESSLRRYLNGTYKMLRFKGIMSFYPLI…	UG28			NZ_JRLX01000006.1_67334_88827_rc	88827	21494	10001	11494
	40801758	RefSeq	NZ_KB899969.1	163337	164830	-	WP_020213006.1	RNA-dependent DNA polymerase	Flavobacterium rivuli WB 3.3-2 = DSM 21788	DSM 21788	GCF_000378485.1	MEKFLLKDIEKQARELCEKYNTYHNFLHLSIERKNKIYLTPFTKDVRIPKEWNEDNKYNPFYVYKRRAQIAKSVSRKILNGTYLPNAPILREIPKPNGGKRTISIYQIQDSAVSDRFYHNLLSKNKHRFSSLTYAYRNDRNIHYAIQDIANELRQVPRIFVAEFDFSDFFGSIDHDYLFSQLNQNAFLWSDRDMEIIKAFLKDRKKGIPLGTSISLFLANVVCWKLDRMLEDQGVRFARYADDTIIWSKDYSKITKAFEIINNFSQEAGIDINYKKSDGISLLQSKYIKSEFLNTKEYVEFLGYKISTEKISIKDQSIKKIKKQITYLLYKNLLQPLKVPVVHNYNFPVNDIDKNFLSAISEVRRYLYGNLTESSLRRYLNGTYKMLRFKGIMSFYPLI…	UG28			NZ_KB899969.1_153337_174830_rc	174830	21494	10001	11494
	40801758	INSDC	JRLX01000006.1	77334	78827	-	KGO87071.1	DNA polymerase	Flavobacterium rivuli WB 3.3-2 = DSM 21788	WB 3.3-2	GCA_000769825.1	MEKFLLKDIEKQARELCEKYNTYHNFLHLSIERKNKIYLTPFTKDVRIPKEWNEDNKYNPFYVYKRRAQIAKSVSRKILNGTYLPNAPILREIPKPNGGKRTISIYQIQDSAVSDRFYHNLLSKNKHRFSSLTYAYRNDRNIHYAIQDIANELRQVPRIFVAEFDFSDFFGSIDHDYLFSQLNQNAFLWSDRDMEIIKAFLKDRKKGIPLGTSISLFLANVVCWKLDRMLEDQGVRFARYADDTIIWSKDYSKITKAFEIINNFSQEAGIDINYKKSDGISLLQSKYIKSEFLNTKEYVEFLGYKISTEKISIKDQSIKKIKKQITYLLYKNLLQPLKVPVVHNYNFPVNDIDKNFLSAISEVRRYLYGNLTESSLRRYLNGTYKMLRFKGIMSFYPLI…	UG28			JRLX01000006.1_67334_88827_rc	88827	21494	10001	11494
	319485556	RefSeq	NZ_JAAMPU010000088.1	6062	7534	-	WP_169525409.1	reverse transcriptase domain-containing protein	Flavobacterium silvaticum	SE-s28	GCF_012911565.1	MEKFLLKDIEKQARELCEKYNTYHNFLHLTIERKNKIYIVPTLKKVHVPKEWKRDRKHNPFYVYKRKEQIAKSVSKKILDGTYLPNPPFLKEIPKPNGGKRKISIYQIQDSAVSDRFYHNLLSKNKHRFSSLTYAYRNDRNIHYAIQDIANELKHVPRIFVAEFDFSDFFGSINHEYLFSQLNQNAFLWSDRDMQIMKAFLADREKGIPLGTSISLFLANVVCWKLDRSLEDQGVRFARYADDTIIWSKDYSKITKAFDIINSFSEDAGIRINYKKSDGISLLQSKDMKSEFLNTKEHIEFLGYKISAQNISIKDQSIRKIKKQITYLLYKNLLQPLKPTRVHPQNFPQNDKDKNFLSAISEIRRYLYGNLTESLMRRYLNGTYKILRFKGIMSFYPLI…				NZ_JAAMPU010000088.1_1_9808_rc	9808	9808	2275	3747
	514731531	RefSeq	NZ_JAJUWR010000009.1	59515	61008	-	WP_233754567.1	reverse transcriptase domain-containing protein	Algoriphagus sp. AGSA1	AGSA1	GCF_021390545.1	MEKFLLKDIEKQAKELCEKYNSYHNFIHLSIARKNKNYIVPTSKDVRIPLEWKKDKKYNPFYVYKRKKQIAKAVSQKILKGTYVPNKPITKEIPKPNGGKRLISIYQIQDSAVSDRFYHNLLSKNKHRFSSLTYAYRNDRNIHYAIQDIANELKQVPRIFVAEFDFSDFFGSINHKYLYTQLDENAFLWSEMDMKIIKAFLSDRDKGIPLGTSISLFLANVVCWKLDRALEDLGVRFARYADDTIIWSKEYSKISTAFEVINNFAIEAGIAINYNKSDGISLLQSKNISSEFLNTKEFVEFLGYKISTDKISIKDRSITKIKKQITYLLYKNLLQPLKPSEVHSRNFPENGIDKNFLSAIMEIRRYLYGNLTESSLKKYINGTFKVLRFKGIMSFYPLI…				NZ_JAJUWR010000009.1_49515_71008_rc	71008	21494	10001	11494
	349560589	RefSeq	NZ_JACHCV010000001.1	641627	643126	-	WP_183548250.1	reverse transcriptase domain-containing protein	Mucilaginibacter sp. AK015	AK015	GCF_014200785.1	MERSITYYINKEAQVHAERYQNYHNYLNLEYERNIKRLKRVPSKEVKVPDEWTINKKYNPFYVLRHVSQIAKSISKKIKDGTYAPMAPYKKAIPKAGGGEREISVYQLPDSAVSDKFYHDLLKKNKHRFSHFSYAYRNDRNVHFAIQDIANDIKNSERIFVAEFDFSNFFGSIKHSYIFEQMTENCFSVSSTERSVIEAFLKHSSKDGVGVPQGLSISLFLANLACWRLDRLLEEEGLRFARYADDTIIWTKDYTKICKAFDIINQFAQLTGIQINFAKSDGISLLQKEGTSSEFAKTKYHVEFLGYKISTETIGIRNKSVIKIKKQISYLLYKNLIQPIKYFPINAINLPGKDRDRDFLIAIMQIRRYLYGNLSENTLARYLNGTYNRLNFKGLMSFY…	UG28			NZ_JACHCV010000001.1_631627_653126_rc	653126	21500	10001	11500
	417748934	RefSeq	NZ_JAFIQX010000002.1	18925	20418	-	WP_207511081.1	reverse transcriptase domain-containing protein	Longitalea luteola	SYSU D00799	GCF_017356035.1	MKKAILDAIIEEAEKSAEKYHLYHNYLNIDHNRKSSRLTNVPPKEIKVPNEWKHNKKHNPFYVLKHAEKIASSISDKIKSKTYFPEAPYEKSIPKKSGGNRTISVYQLPDSAVSDKFYHDLLKKNKHRFSSFAYAYRNDRNVHFAIQDISNELSKTSRIFIAEFDFSNFFGSIDHSYISRQLKENCFLISATEEYIINSFLKKSDVGIPLGTSISLFLANVACWQLDRKLEDEGLRFARYADDTIIWTKDYSKICKAFEIINEFSKSAGIQINYEKSDGISLLQKKGMRSEFAFPKSYVEFLGYRISVENIGIRKSSVLNIKKQISYLLYKNLLHPIKSNPIKAARFPTPAKDADLLTTISEIRRFLYGNLSEQTLKKYLNGTYVKLNFKGIMSFYPLV…				NZ_JAFIQX010000002.1_8925_30418_rc	30418	21494	10001	11494
	232696506	INSDC	SEDY01000033.1	3426	4916	+	RYZ74017.1	RNA-dependent DNA polymerase	Pseudomonadota bacterium	NA	GCA_004174565.1	MFDATTVEKAIREESEKLIERYNTYHNALHAEWTRNKKRITSPPKKTVLKPDYWALDKKFDPFYCERKSKSIALSVAKKIRSGTYKPHSPHEKLIPKSSGGQRRLRIYQIPDAAISRLLYRRLLTKNKHRFSSFAYAYRDDRNVHFAIQDMAVELEDRDRAFVAEFDFSDFFGNISHNFLLNELRNHGLLLSDQDLALIKLFLNEKEGIPQGTSISLFLANVACFTLDKRLEELGVKFARYADDTVICTPSYDLACKAVQALFEFSRASGVPINYKKSAGIHLLTPSDFPAEIKSKDRFDFLGYAIGNGTIGIKHSSQNKIKKQISYLLYRNLIQPLRAPKLRAVTIPSSRKDEALLTAMMQTRRYICGGLYKRQLSNYANGGGGQLRFKGAMSFYPLV…	UG28			SEDY01000033.1_1_4977	4977	4977	3426	4916
	570080998	RefSeq	NZ_JAMOKY010000025.1	12919	14271	+	WP_256644135.1	reverse transcriptase domain-containing protein	Stenotrophomonas sp. 9(2022)	9(2022)	GCF_024499815.1	MKPDYWRLGNRFDPFYCQGRAKIIARSIFRKIVDKTYVPHSPHEKKIPKSSGGERTLRIYEIPDAVVSKLLYQRLLHKNRHRFSAFSYAYREDRNVHFAIQDLYEDISKFDRLYVAEFDFSDFFGNISHAHLDSQLKSNGLMLSDEDIWLIKRFLLPEKGIPQGTSISLFLANVACLSLDKSLERLGVKFARYADDTVICSHSYESISRAANEITRFSKISEVSVNFEKSQGISLLTHFPGKAEFKAKNSFEFLGYSVSTSCLGIKKSSENKIKKRLSYLAYRNLVQPLKPARLRSVRIPLLRDDDFVTAMMQIRRYIWGGLNKSTLNGYLSRGGGQIRFRGVMSFYPLVTDDEQLRSLDGWLASMLYRTLKLRARLFARHGYPSISANFPYNVSERSF…				NZ_JAMOKY010000025.1_2919_24271	24271	21353	10001	11353
	168766035	RefSeq	NZ_NIQU01000001.1	154023	155516	+	WP_099522135.1	reverse transcriptase domain-containing protein	Pseudomonas sediminis	PI11	GCF_002741105.1	MDFQEKVQQVIIEQAEEKIREFHEYHNFLHLDLTRKGERLGLKLRKTIKTPESWNSNRLFDPFYVRRRAGNIARSITKKIISGTYQPNPAYQRKVPKKGGGFRVISEYEIPDTAISRLFYKGLLGKNRHRFSSFSYAYRNDRNVHFAIQDIDVDIKQYTRLFIAEFDFSDFFGSISHDYLRNQFSRNGFLVSETDQKVIDAFLTSYGKKGIPQGTSISLFLANMVCWELDKKLERLGVKFARYADDTVIWTPDYSKACESFTLIEEFSRETGIRINASKSAGISLLAPKGMPTELASKSHFDFLGYSLSTDYVSIKESAVSKIKSNISYILFKHLIQPLNTSNLKSVKIPSNSKDESLLAAICEVRRYLYGNLTIAQIQDYLNGKTKRISFKGLMSYYP…	UG28			NZ_NIQU01000001.1_144023_165516	165516	21494	10001	11494
	168766035	INSDC	NIQU01000001.1	154023	155516	+	PIA71557.1	RNA-dependent DNA polymerase	Pseudomonas sediminis	PI11	GCA_002741105.1	MDFQEKVQQVIIEQAEEKIREFHEYHNFLHLDLTRKGERLGLKLRKTIKTPESWNSNRLFDPFYVRRRAGNIARSITKKIISGTYQPNPAYQRKVPKKGGGFRVISEYEIPDTAISRLFYKGLLGKNRHRFSSFSYAYRNDRNVHFAIQDIDVDIKQYTRLFIAEFDFSDFFGSISHDYLRNQFSRNGFLVSETDQKVIDAFLTSYGKKGIPQGTSISLFLANMVCWELDKKLERLGVKFARYADDTVIWTPDYSKACESFTLIEEFSRETGIRINASKSAGISLLAPKGMPTELASKSHFDFLGYSLSTDYVSIKESAVSKIKSNISYILFKHLIQPLNTSNLKSVKIPSNSKDESLLAAICEVRRYLYGNLTIAQIQDYLNGKTKRISFKGLMSYYP…	UG28			NIQU01000001.1_144023_165516	165516	21494	10001	11494
	217033536	RefSeq	NZ_JAFGYL010000030.1	37838	39334	-	WP_122612060.1	reverse transcriptase domain-containing protein	Pseudomonas sp. 67(2021)	67	GCF_017491835.1	MDLELRIKEAIKLEAKKLIDRYQQYHNTLHLEHSRKKSRLKDTPPKNVKVPEAWREGNLHNPFYVRRKASSIAKSIAKKIRENTYEPNSPFTQEIDKSGGGKRKISVYQVPDAAMSRLFYSGLLQKNKHRFSSYSYAYRDDRNVHFAIQDIAVDLNSLSRVFVAEFDFSDFFGSINHEYLLEQLKCNGFMVSADDLQVIKAFLRSHGGVGIPQGTSISLFLANLVCWALDKKLERCGVKFARYADDTIVWSQDYAKICEAFECFDEFSRVANIKINTAKSAGINLLKRKGLPAEMSSKEKIDFLGYSLSLGSVSIKESSVAKLKAQIAYILSKHLLQPLKARPLRALIIPANNRDKALLSAMAEIRRYLYGGLTSEQILNYLNGRTRRIYFKGLMSYYP…	UG28			NZ_JAFGYL010000030.1_27838_41432_rc	41432	13595	2099	3595
	217033536	RefSeq	NZ_JAFGYM010000021.1	7735	9231	+	WP_122612060.1	reverse transcriptase domain-containing protein	Pseudomonas sp. 69_B	69_B	GCF_017490845.1	MDLELRIKEAIKLEAKKLIDRYQQYHNTLHLEHSRKKSRLKDTPPKNVKVPEAWREGNLHNPFYVRRKASSIAKSIAKKIRENTYEPNSPFTQEIDKSGGGKRKISVYQVPDAAMSRLFYSGLLQKNKHRFSSYSYAYRDDRNVHFAIQDIAVDLNSLSRVFVAEFDFSDFFGSINHEYLLEQLKCNGFMVSADDLQVIKAFLRSHGGVGIPQGTSISLFLANLVCWALDKKLERCGVKFARYADDTIVWSQDYAKICEAFECFDEFSRVANIKINTAKSAGINLLKRKGLPAEMSSKEKIDFLGYSLSLGSVSIKESSVAKLKAQIAYILSKHLLQPLKARPLRALIIPANNRDKALLSAMAEIRRYLYGGLTSEQILNYLNGRTRRIYFKGLMSYYP…	UG28			NZ_JAFGYM010000021.1_1_19231	19231	19231	7735	9231
	217033536	RefSeq	NZ_JAFGYN010000017.1	14508	16004	+	WP_122612060.1	reverse transcriptase domain-containing protein	Pseudomonas sp. 71_D	71_D	GCF_017490875.1	MDLELRIKEAIKLEAKKLIDRYQQYHNTLHLEHSRKKSRLKDTPPKNVKVPEAWREGNLHNPFYVRRKASSIAKSIAKKIRENTYEPNSPFTQEIDKSGGGKRKISVYQVPDAAMSRLFYSGLLQKNKHRFSSYSYAYRDDRNVHFAIQDIAVDLNSLSRVFVAEFDFSDFFGSINHEYLLEQLKCNGFMVSADDLQVIKAFLRSHGGVGIPQGTSISLFLANLVCWALDKKLERCGVKFARYADDTIVWSQDYAKICEAFECFDEFSRVANIKINTAKSAGINLLKRKGLPAEMSSKEKIDFLGYSLSLGSVSIKESSVAKLKAQIAYILSKHLLQPLKARPLRALIIPANNRDKALLSAMAEIRRYLYGGLTSEQILNYLNGRTRRIYFKGLMSYYP…	UG28			NZ_JAFGYN010000017.1_4508_26004	26004	21497	10001	11497
	217033536	RefSeq	NZ_JAFGYO010000014.1	71707	73203	-	WP_122612060.1	reverse transcriptase domain-containing protein	Pseudomonas sp. 74_A	74_A	GCF_017491885.1	MDLELRIKEAIKLEAKKLIDRYQQYHNTLHLEHSRKKSRLKDTPPKNVKVPEAWREGNLHNPFYVRRKASSIAKSIAKKIRENTYEPNSPFTQEIDKSGGGKRKISVYQVPDAAMSRLFYSGLLQKNKHRFSSYSYAYRDDRNVHFAIQDIAVDLNSLSRVFVAEFDFSDFFGSINHEYLLEQLKCNGFMVSADDLQVIKAFLRSHGGVGIPQGTSISLFLANLVCWALDKKLERCGVKFARYADDTIVWSQDYAKICEAFECFDEFSRVANIKINTAKSAGINLLKRKGLPAEMSSKEKIDFLGYSLSLGSVSIKESSVAKLKAQIAYILSKHLLQPLKARPLRALIIPANNRDKALLSAMAEIRRYLYGGLTSEQILNYLNGRTRRIYFKGLMSYYP…	UG28			NZ_JAFGYO010000014.1_61707_83203_rc	83203	21497	10001	11497
	217033536	RefSeq	NZ_JAFGYP010000006.1	221823	223319	-	WP_122612060.1	reverse transcriptase domain-containing protein	Pseudomonas sp. 78_B	78_B	GCF_017490815.1	MDLELRIKEAIKLEAKKLIDRYQQYHNTLHLEHSRKKSRLKDTPPKNVKVPEAWREGNLHNPFYVRRKASSIAKSIAKKIRENTYEPNSPFTQEIDKSGGGKRKISVYQVPDAAMSRLFYSGLLQKNKHRFSSYSYAYRDDRNVHFAIQDIAVDLNSLSRVFVAEFDFSDFFGSINHEYLLEQLKCNGFMVSADDLQVIKAFLRSHGGVGIPQGTSISLFLANLVCWALDKKLERCGVKFARYADDTIVWSQDYAKICEAFECFDEFSRVANIKINTAKSAGINLLKRKGLPAEMSSKEKIDFLGYSLSLGSVSIKESSVAKLKAQIAYILSKHLLQPLKARPLRALIIPANNRDKALLSAMAEIRRYLYGGLTSEQILNYLNGRTRRIYFKGLMSYYP…	UG28			NZ_JAFGYP010000006.1_211823_233319_rc	233319	21497	10001	11497
	217033536	RefSeq	NZ_JAFGYQ010000005.1	250025	251521	-	WP_122612060.1	reverse transcriptase domain-containing protein	Pseudomonas sp. 79_C	79_C	GCF_017491755.1	MDLELRIKEAIKLEAKKLIDRYQQYHNTLHLEHSRKKSRLKDTPPKNVKVPEAWREGNLHNPFYVRRKASSIAKSIAKKIRENTYEPNSPFTQEIDKSGGGKRKISVYQVPDAAMSRLFYSGLLQKNKHRFSSYSYAYRDDRNVHFAIQDIAVDLNSLSRVFVAEFDFSDFFGSINHEYLLEQLKCNGFMVSADDLQVIKAFLRSHGGVGIPQGTSISLFLANLVCWALDKKLERCGVKFARYADDTIVWSQDYAKICEAFECFDEFSRVANIKINTAKSAGINLLKRKGLPAEMSSKEKIDFLGYSLSLGSVSIKESSVAKLKAQIAYILSKHLLQPLKARPLRALIIPANNRDKALLSAMAEIRRYLYGGLTSEQILNYLNGRTRRIYFKGLMSYYP…	UG28			NZ_JAFGYQ010000005.1_240025_261521_rc	261521	21497	10001	11497
	217033536	RefSeq	NZ_JAFGYT010000015.1	7747	9243	+	WP_122612060.1	reverse transcriptase domain-containing protein	Pseudomonas sp. 95_A	95_A	GCF_017491685.1	MDLELRIKEAIKLEAKKLIDRYQQYHNTLHLEHSRKKSRLKDTPPKNVKVPEAWREGNLHNPFYVRRKASSIAKSIAKKIRENTYEPNSPFTQEIDKSGGGKRKISVYQVPDAAMSRLFYSGLLQKNKHRFSSYSYAYRDDRNVHFAIQDIAVDLNSLSRVFVAEFDFSDFFGSINHEYLLEQLKCNGFMVSADDLQVIKAFLRSHGGVGIPQGTSISLFLANLVCWALDKKLERCGVKFARYADDTIVWSQDYAKICEAFECFDEFSRVANIKINTAKSAGINLLKRKGLPAEMSSKEKIDFLGYSLSLGSVSIKESSVAKLKAQIAYILSKHLLQPLKARPLRALIIPANNRDKALLSAMAEIRRYLYGGLTSEQILNYLNGRTRRIYFKGLMSYYP…	UG28			NZ_JAFGYT010000015.1_1_19243	19243	19243	7747	9243
	217033536	RefSeq	NZ_JAFGYU010000008.1	7759	9255	+	WP_122612060.1	reverse transcriptase domain-containing protein	Pseudomonas sp. 100_A	100_A	GCF_017491715.1	MDLELRIKEAIKLEAKKLIDRYQQYHNTLHLEHSRKKSRLKDTPPKNVKVPEAWREGNLHNPFYVRRKASSIAKSIAKKIRENTYEPNSPFTQEIDKSGGGKRKISVYQVPDAAMSRLFYSGLLQKNKHRFSSYSYAYRDDRNVHFAIQDIAVDLNSLSRVFVAEFDFSDFFGSINHEYLLEQLKCNGFMVSADDLQVIKAFLRSHGGVGIPQGTSISLFLANLVCWALDKKLERCGVKFARYADDTIVWSQDYAKICEAFECFDEFSRVANIKINTAKSAGINLLKRKGLPAEMSSKEKIDFLGYSLSLGSVSIKESSVAKLKAQIAYILSKHLLQPLKARPLRALIIPANNRDKALLSAMAEIRRYLYGGLTSEQILNYLNGRTRRIYFKGLMSYYP…	UG28			NZ_JAFGYU010000008.1_1_19255	19255	19255	7759	9255
	217033536	RefSeq	NZ_JAOCAG010000002.1	82793	84289	+	WP_122612060.1	reverse transcriptase domain-containing protein	Pseudomonas atacamensis	GD03945	GCF_029839245.1	MDLELRIKEAIKLEAKKLIDRYQQYHNTLHLEHSRKKSRLKDTPPKNVKVPEAWREGNLHNPFYVRRKASSIAKSIAKKIRENTYEPNSPFTQEIDKSGGGKRKISVYQVPDAAMSRLFYSGLLQKNKHRFSSYSYAYRDDRNVHFAIQDIAVDLNSLSRVFVAEFDFSDFFGSINHEYLLEQLKCNGFMVSADDLQVIKAFLRSHGGVGIPQGTSISLFLANLVCWALDKKLERCGVKFARYADDTIVWSQDYAKICEAFECFDEFSRVANIKINTAKSAGINLLKRKGLPAEMSSKEKIDFLGYSLSLGSVSIKESSVAKLKAQIAYILSKHLLQPLKARPLRALIIPANNRDKALLSAMAEIRRYLYGGLTSEQILNYLNGRTRRIYFKGLMSYYP…	UG28			NZ_JAOCAG010000002.1_72793_94289	94289	21497	10001	11497
	519840063	RefSeq	NZ_WKDC01000111.1	2169	3698	+	WP_236465628.1	reverse transcriptase domain-containing protein	Pseudomonas sp. PA-5-4B	PA-5-4F	GCF_021606235.1	MLGFFVMGREKMDLEFRIKEAIEAEAKKLIGRYQQYHNTLHLEHSRKQSRLKNISPKVVKTPEAWAHGRLHNPFYVHRKASSIARSIAKKIRENSYRPNPPFMHEVDKSGGGKRSISVYQVPDAAISRLFYSGLLEKNKHRFSSYSYAYRNDRNVHFAIQDIAVDLQSLSRVFVAEFDFSDFFGSISHSYLLAQLECNGFMVSGDDLQVIKAFLESHGQVGIPQGTSISLFLANLVCWALDKKLERCGVKFARYADDTIVWSQDYAKICEAFECFDEFSRVADIKINTAKSAGINLLKRKGLPAEMSSKDKIDFLGYSLSLGDVSIKDSAVAKIKDQIAYILSKHLLQPLNSTPLMALIIPANGRDKALLSAMAEIRRYLYGGLTAQQILNYLNGRTRR…				NZ_WKDC01000111.1_1_13698	13698	13698	2169	3698
	518731527	RefSeq	NZ_WKDB01000024.1	42676	44172	+	WP_236446382.1	reverse transcriptase domain-containing protein	Pseudomonas sp. PA-5-4B	PA-5-4B	GCF_021606215.1	MDLEFRIKEAIEAEAKKLIGRYQQYHNTLHLEHSRKQSRLKNISPKVVKTPEAWAHGRLHNPFYVHRKASSIARSIAKKIRENSYRPNPPFMHEVDKSGGGKRSISVYQVPDAAISRLFYSGLLEKNKHRFSSYSYAYRNDRNVHFAIQDIAVDLQSLSRVFVAEFDFSDFFGSISHSYLLAQLECNGFMVSGDDLQVIKAFLESHGQVGIPQGTSISLFLANLVCWALDKKLERCGVKFARYADDTIVWSQDYAKICEAFECFDEFSRVADIKINTAKSAGINLLKRKGLPAEMSSKDKIDFLGYSLSLGDVSIKDSAVAKIKDQIAYILSKHLLQPLNSTPLMALIIPANGRDKALLSAMAEIRRYLYGGLTAQQILNYLNGRTRRIYFKGLMSYYP…				NZ_WKDB01000024.1_32676_54172	54172	21497	10001	11497
	518731527	RefSeq	NZ_WKDD01000025.1	42483	43979	+	WP_236446382.1	reverse transcriptase domain-containing protein	Pseudomonas sp. PA-5-4G	PA-5-4G	GCF_021606185.1	MDLEFRIKEAIEAEAKKLIGRYQQYHNTLHLEHSRKQSRLKNISPKVVKTPEAWAHGRLHNPFYVHRKASSIARSIAKKIRENSYRPNPPFMHEVDKSGGGKRSISVYQVPDAAISRLFYSGLLEKNKHRFSSYSYAYRNDRNVHFAIQDIAVDLQSLSRVFVAEFDFSDFFGSISHSYLLAQLECNGFMVSGDDLQVIKAFLESHGQVGIPQGTSISLFLANLVCWALDKKLERCGVKFARYADDTIVWSQDYAKICEAFECFDEFSRVADIKINTAKSAGINLLKRKGLPAEMSSKDKIDFLGYSLSLGDVSIKDSAVAKIKDQIAYILSKHLLQPLNSTPLMALIIPANGRDKALLSAMAEIRRYLYGGLTAQQILNYLNGRTRRIYFKGLMSYYP…				NZ_WKDD01000025.1_32483_44389	44389	11907	10001	11497
	606152803	RefSeq	NZ_WKDE01000132.1	3309	4264	+	WP_268939608.1	reverse transcriptase domain-containing protein	Pseudomonas sp. PA-5-4H	PA-5-4H	GCF_021606165.1	MDLEFRIKEAIEAEAKKLIGRYQQYHNTLHLEHSRKQSRLKNISPKVVKTPEAWAHGRLHNPFYVHRKASSIARSIAKKIRENSYRPNPPFMHEVDKSGGGKRSISVYQVPDAAISRLFYSGLLEKNKHRFSSYSYAYRNDRNVHFAIQDIAVDLQSLSRVFVAEFDFSDFFGSISHSYLLAQLECNGFMVSGDDLQVIKAFLESHGQVGIPQGTSISLFLANLVCWALDKKLERCGVKFARYADDTIVWSQDYAKICEAFECFDEFSRVADIKINTAKSAGINLLKRKGLPAEMSSKDKIDFLGYSLSLGDVSIKDSA				NZ_WKDE01000132.1_1_4264	4264	4264	3309	4264
	606147248	RefSeq	NZ_WKDA01000051.1	1	830	-	WP_268938832.1	reverse transcriptase domain-containing protein	Pseudomonas sp. PA-5-4A	PA-5-4A	GCF_021606205.1	MDLEFRIKEAIEAEAKKLIGRYQQYHNTLHLEHSRKQSRLKNISPKVVKTPEAWAHGRLHNPFYVHRKASSIARSIAKKIRENSYRPNPPFMHEVDKSGGGKRSISVYQVPDAAISRLFYSGLLEKNKHRFSSYSYAYRNDRNVHFAIQDIAVDLQSLSRVFVAEFDFSDFFGSISHSYLLAQLECNGFMVSGDDLQVIKAFLESHGQVGIPQGTSISLFLANLVCWALDKKLERCGVKFARYADDTIVWSQDYAKICEAFECFDEFSRVADIKINT				NZ_WKDA01000051.1_1_10830_rc	10830	10830	10001	10830
	519839347	RefSeq	NZ_WKDE01000155.1	242	796	-	WP_236459165.1	hypothetical protein	Pseudomonas sp. PA-5-4H	PA-5-4H	GCF_021606165.1	IKDSAVAKIKDQIAYILSKHLLQPLNSTPLMALIIPANGRDKALLSAMAEIRRYLYGGLTAQQILNYLNGRTRRIYFKGLMSYYPLVSDIEQLKMLDGWLVSAVHRAVRARNKLLLRHGFNRSHSFPFNVSRSTMVRRYRDQRVAGKATYDVPSLSLLHRALTQAMTEAGIEKVMNIRSLTYMY				NZ_WKDE01000155.1_1_796_rc	796	796	1	555
	14620952	RefSeq	NC_011662.2	3448086	3448679	-	WP_083768705.1	reverse transcriptase domain-containing protein	Thauera aminoaromatica	MZ1T	GCF_000021765.1	MNLEQRIKSSIESEALKLIKRYQDYHNNLHLEFVRRKERIADVPEKVVKKPECWENNPLHNPFYVRRRAASIAKSIARKIFNGDYVPNEPFIEKIPKKGGGVRKISIYQIPDAAVSRLFYTHLLSKNKHRFSSFSYAYRNDRNVHFAIQDIAIDLQDSSRTFVAEFDFSDFFGSISHSYLEVLTRTENYPDFAGSAR				NC_011662.2_3438086_3458679_rc	3458679	20594	10001	10594
	174017239	RefSeq	NZ_CP018321.1	3317367	3318866	-	WP_101565520.1	reverse transcriptase domain-containing protein	Alteromonas macleodii	Te101	GCF_002849875.1	MELHEKITWYIKSESEKLTLRHHAYHNALFVENERKKTRSSSPKNLKSLKKPPHWLDNKKFDPFYVNKHAKTIAHSIAKKIENKSYEPFEPSRNMIAKSSGGYREVAVYQIPDAAISTLFYHRLLSKNKHRFSSFSYAYRDDRNVHFAIQDIAVELSQSSRLFVAEFDFSKFFDTISHDFLFDQFNKNGFYISEEERCVIKSFLKGRDQGIPQGTSISLFLANLACWKLDKQLEKEGLQFARYADDTIIWSQDYTKITKALDLMMDFSREVGVALNSEKSEGISILCPKEMRSEFYKTKECVEFLGYSISVNNVSIKNSSVIKMKREMSYILYKHLIQPLKSVTLTALKIPANNKDEALLSAICEIRRYMYGNLSEDMLDAYLSGRSNRIFFKGIMSFY…	UG28			NZ_CP018321.1_3307367_3328866_rc	3328866	21500	10001	11500
	174017239	INSDC	CP018321.1	3317367	3318866	-	AUI83415.1	RNA-dependent DNA polymerase	Alteromonas macleodii	Te101	GCA_002849875.1	MELHEKITWYIKSESEKLTLRHHAYHNALFVENERKKTRSSSPKNLKSLKKPPHWLDNKKFDPFYVNKHAKTIAHSIAKKIENKSYEPFEPSRNMIAKSSGGYREVAVYQIPDAAISTLFYHRLLSKNKHRFSSFSYAYRDDRNVHFAIQDIAVELSQSSRLFVAEFDFSKFFDTISHDFLFDQFNKNGFYISEEERCVIKSFLKGRDQGIPQGTSISLFLANLACWKLDKQLEKEGLQFARYADDTIIWSQDYTKITKALDLMMDFSREVGVALNSEKSEGISILCPKEMRSEFYKTKECVEFLGYSISVNNVSIKNSSVIKMKREMSYILYKHLIQPLKSVTLTALKIPANNKDEALLSAICEIRRYMYGNLSEDMLDAYLSGRSNRIFFKGIMSFY…	UG28			CP018321.1_3307367_3328866_rc	3328866	21500	10001	11500
	64115209	RefSeq	NZ_JQED01000003.1	88	1545	-	WP_052056156.1	reverse transcriptase domain-containing protein	Colwellia psychrerythraea	ND2E	GCF_000764225.1	MELHEKITWYIENEAEKLTLRHHAYHNALYVENERKKTRSSSPTNLKSVKKPLQWLDDKKFDPFYVKKHAKTIAYSIAKKIETKTYEPFEPSRNKIAKSSGGYREVAVYQIPDAAISTFFYHRLLSKNKHRFSSFSYAYRDDRNVHFAIQDIAVELSQSSRLFVAEFDFSKFFDTISHQFLFEQFNKNGFFISEEERCVIKSFLKGRDKGIPQGTSISLFLANLACWKLDKQLEKEGLQFARYADDTIIWSQDYTKITKALDIMTSFSQEVGVALNSEKSEGISILCPKEMRSEFYKTKECVEFLGYSISVNNVSIKKSSVIKMKREMSYILYKHLIQPLKASTLTALKIPANNRDEALLSAICEVRRYMYGNLSEDMLNAYLSGRSNRIFFKGIMSFY…				NZ_JQED01000003.1_1_11545_rc	11545	11545	10001	11458
	64115209	INSDC	JQED01000003.1	88	1545	-	KGJ95237.1	RNA-directed DNA polymerase (Reverse transcriptase)	Colwellia psychrerythraea	ND2E	GCA_000764225.1	MELHEKITWYIENEAEKLTLRHHAYHNALYVENERKKTRSSSPTNLKSVKKPLQWLDDKKFDPFYVKKHAKTIAYSIAKKIETKTYEPFEPSRNKIAKSSGGYREVAVYQIPDAAISTFFYHRLLSKNKHRFSSFSYAYRDDRNVHFAIQDIAVELSQSSRLFVAEFDFSKFFDTISHQFLFEQFNKNGFFISEEERCVIKSFLKGRDKGIPQGTSISLFLANLACWKLDKQLEKEGLQFARYADDTIIWSQDYTKITKALDIMTSFSQEVGVALNSEKSEGISILCPKEMRSEFYKTKECVEFLGYSISVNNVSIKKSSVIKMKREMSYILYKHLIQPLKASTLTALKIPANNRDEALLSAICEVRRYMYGNLSEDMLNAYLSGRSNRIFFKGIMSFY…				JQED01000003.1_1_11545_rc	11545	11545	10001	11458
	141035626	RefSeq	NZ_MXNG01000003.1	109539	111041	-	WP_079794983.1	reverse transcriptase domain-containing protein	Salmonella enterica	BCW_1584	GCF_002035385.1	MELHEKIAWYIEKEAEKLALRHHAYHNALHVENERKHQRSSSPANLKVITKPPHWSQDKKFDPFYVKKHAKTIAHSIATKIKSQTYEPFEPAKNKVAKSSGGYREVVMYQIPDAAISTFFYHRLLSKNKHRFSSFSYAYRDDRNVHFAIQDIAVELSQNSRLFVAEFDFSKFFDAISHQYLFEQFDQNGFFISQEERSVIKAFLKGRDKGIPQGTSISLFLANLACWKLDKQLEKEGLQFARYADDTIVWSQDYTKITKALDIMSHFSKEVGVALNAEKSEGISILCSNAMKSEFHKSKDKVDFLGYSISTDKVSIKDSSVKKIKREITYILYKHLIQPLKPSPLKALKIPANNIDEALLSAICEIRRYMYGNLSEDMISAYLNGRSNRIFFKGVMSFY…	UG28			NZ_MXNG01000003.1_99539_121041_rc	121041	21503	10001	11503
	492073117	RefSeq	NZ_JAIZGH010000010.1	146558	148060	-	WP_226293007.1	reverse transcriptase domain-containing protein	Pectobacterium carotovorum	A284-S2-N16	GCF_020406875.1	MELHERITLYIEKEAEKLALRHHAYHNALHVENQRKRKRSSSPTNLKMVVKPPHWSKDKKFDPFYVKKHAKTIAYSIANKIKSQTYEPFEPAKNKVAKSSGGYREVAMYQIPDAAISTFFYHRLLSKNKHRFSSFSYAYRDDRNVHFAIQDIAVELSQNSRLFVAEFDFSKFFDAISHEYLFEQFDQNGFFISQEERSVIKAFLKGRDKGIPQGTSISLFLANLACWKLDKQLEKEGLQFARYADDTIVWSQDYTKITKALDIMSHFSKEVGVALNAEKSEGISILCPNAMKSEFHKSKDKVDFLGYSISTDKVSIKDSSVKKIKREISYILYKHLIQPLKPSPLKALKIPANNKDEALLSAISEVRRYMYGNLSEDMLSAYLNGRSNRIFFKGIMSFY…				NZ_JAIZGH010000010.1_136558_158060_rc	158060	21503	10001	11503
	53299462	RefSeq	NZ_AWIB01000197.1	23	1525	+	WP_025541852.1	reverse transcriptase domain-containing protein	Vibrio parahaemolyticus S152	S152	GCF_000489435.1	MELHEKITWYIEKEAEKLALRHHAYHNALHVENERKRKRSSSPTNLKVVAKPPHWSQDKKFDPFYVKKHAKTIAYSIAKKIESQTYEPFEPSKNKVAKSSGGYREVAMYQIPDAAISTFFYHRLLSKNKHRFSSFSYAYRDDRNVHFAIQDIAVELSQNSRLFVAEFDFSKFFDAISHQYLFEQFDKNGFFISQEERAVIKAFLNGRERGIPQGTSISLFLANLACWKLDKQLEKEGLQFARYADDTIVWSQDYAKITKALDIMSNFSKDVGVALNAEKSEGISILCPNGMKSEFHKSKDKVEFLGYSISIDKVSIKDSSVEKIKREISYILYKHLIQPLKSSPLKALKIPANNQDEALLSAICEIRRYMYGNLSEDMLSAYLSGRSNRIFFKGIMSFY…				NZ_AWIB01000197.1_1_9182	9182	9182	23	1525
	53299462	RefSeq	NZ_CP099956.1	705128	706630	+	WP_025541852.1	reverse transcriptase domain-containing protein	Vibrio alginolyticus	Isc15A	GCF_030995125.1	MELHEKITWYIEKEAEKLALRHHAYHNALHVENERKRKRSSSPTNLKVVAKPPHWSQDKKFDPFYVKKHAKTIAYSIAKKIESQTYEPFEPSKNKVAKSSGGYREVAMYQIPDAAISTFFYHRLLSKNKHRFSSFSYAYRDDRNVHFAIQDIAVELSQNSRLFVAEFDFSKFFDAISHQYLFEQFDKNGFFISQEERAVIKAFLNGRERGIPQGTSISLFLANLACWKLDKQLEKEGLQFARYADDTIVWSQDYAKITKALDIMSNFSKDVGVALNAEKSEGISILCPNGMKSEFHKSKDKVEFLGYSISIDKVSIKDSSVEKIKREISYILYKHLIQPLKSSPLKALKIPANNQDEALLSAICEIRRYMYGNLSEDMLSAYLSGRSNRIFFKGIMSFY…				NZ_CP099956.1_695128_716630	716630	21503	10001	11503
	53299462	INSDC	MKQT01000134.1	1873	3375	-	OOX28155.1	RNA-dependent DNA polymerase	Vibrio parahaemolyticus	PMA2.15	GCA_002018535.1	MELHEKITWYIEKEAEKLALRHHAYHNALHVENERKRKRSSSPTNLKVVAKPPHWSQDKKFDPFYVKKHAKTIAYSIAKKIESQTYEPFEPSKNKVAKSSGGYREVAMYQIPDAAISTFFYHRLLSKNKHRFSSFSYAYRDDRNVHFAIQDIAVELSQNSRLFVAEFDFSKFFDAISHQYLFEQFDKNGFFISQEERAVIKAFLNGRERGIPQGTSISLFLANLACWKLDKQLEKEGLQFARYADDTIVWSQDYAKITKALDIMSNFSKDVGVALNAEKSEGISILCPNGMKSEFHKSKDKVEFLGYSISIDKVSIKDSSVEKIKREISYILYKHLIQPLKSSPLKALKIPANNQDEALLSAICEIRRYMYGNLSEDMLSAYLSGRSNRIFFKGIMSFY…				MKQT01000134.1_1_13375_rc	13375	13375	10001	11503
	53299462	INSDC	QYSJ01000007.1	1223	2725	-	TBT27314.1	RNA-dependent DNA polymerase	Vibrio parahaemolyticus	Vp46	GCA_004324395.1	MELHEKITWYIEKEAEKLALRHHAYHNALHVENERKRKRSSSPTNLKVVAKPPHWSQDKKFDPFYVKKHAKTIAYSIAKKIESQTYEPFEPSKNKVAKSSGGYREVAMYQIPDAAISTFFYHRLLSKNKHRFSSFSYAYRDDRNVHFAIQDIAVELSQNSRLFVAEFDFSKFFDAISHQYLFEQFDKNGFFISQEERAVIKAFLNGRERGIPQGTSISLFLANLACWKLDKQLEKEGLQFARYADDTIVWSQDYAKITKALDIMSNFSKDVGVALNAEKSEGISILCPNGMKSEFHKSKDKVEFLGYSISIDKVSIKDSSVEKIKREISYILYKHLIQPLKSSPLKALKIPANNQDEALLSAICEIRRYMYGNLSEDMLSAYLSGRSNRIFFKGIMSFY…				QYSJ01000007.1_1_12725_rc	12725	12725	10001	11503
	53299462	INSDC	CP099956.1	705128	706630	+	WMO18867.1	reverse transcriptase domain-containing protein	Vibrio alginolyticus	Isc15A	GCA_030995125.1	MELHEKITWYIEKEAEKLALRHHAYHNALHVENERKRKRSSSPTNLKVVAKPPHWSQDKKFDPFYVKKHAKTIAYSIAKKIESQTYEPFEPSKNKVAKSSGGYREVAMYQIPDAAISTFFYHRLLSKNKHRFSSFSYAYRDDRNVHFAIQDIAVELSQNSRLFVAEFDFSKFFDAISHQYLFEQFDKNGFFISQEERAVIKAFLNGRERGIPQGTSISLFLANLACWKLDKQLEKEGLQFARYADDTIVWSQDYAKITKALDIMSNFSKDVGVALNAEKSEGISILCPNGMKSEFHKSKDKVEFLGYSISIDKVSIKDSSVEKIKREISYILYKHLIQPLKSSPLKALKIPANNQDEALLSAICEIRRYMYGNLSEDMLSAYLSGRSNRIFFKGIMSFY…				CP099956.1_695128_716630	716630	21503	10001	11503
	90332525	RefSeq	NZ_CVNE01000005.1	503552	505054	-	WP_052879914.1	reverse transcriptase domain-containing protein	Vibrio coralliirubri	Vb278	GCF_000983095.1	MELHEKITWYIEKEAEKLALRHHAYHNALHVENERKRQRSSSPTNLKVVAKPPHWSQDKKFDPFYVKKHAKTIAYSIAKKIESQTYEPFEPSKNKVAKSSGGYREVAMYQIPDAAISTFFYHRLLSKNKHRFSSFSYAYRDDRNVHFAIQDIAVELSQNSRLFVAEFDFSKFFDAISHQYLFEQFDQNGFFISQEERAVIKAFLNGRERGIPQGTSISLFLANLACWKLDKQLEKEGLQFARYADDTIVWSQDYTKITKALDIMTDFSKDVGVALNAEKSEGISILCPNGMKSEFHKSKDKVEFLGYSISIDKVSIKGSSVQKIKREISYILYKHLIQPLKSTPLKALKIPANNQDEALLSALCEIRRYMYGNLSEDMLSAYLSGRSNRIFFKGIMSFY…				NZ_CVNE01000005.1_493552_515054_rc	515054	21503	10001	11503
	53243516	RefSeq	NZ_AWHK01000117.1	6131	7633	+	WP_025500596.1	reverse transcriptase domain-containing protein	Vibrio parahaemolyticus S170	S170	GCF_000489095.1	MELHEKITWYIEKEAEKLALRHHAYHNALHVENERKRKRSSSPTNLKVVAKPPHWSQDKKFDPFYVKKHAKTIAYSIAKKIESQTYEPFEPSKNKVAKSSGGYREVAMYQIPDAAISTFFYHRLLSKNKHRFSSFSYAYRDDRNVHFAIQDIAVELSQNSRLFVAEFDFSKFFDAISHQYLFEQFDKNGFFISQEEKAVIKAFLNGRERGIPQGTSISLFLANLACWKLDKQLEKEGLQFARYADDTIVWSQDYAKITKALDIMSNFSKDVGVALNAEKSEGISILCPNGMKSEFHKSKDKVEFLGYSISIDKVSIKDSSVEKIKREISYILYKHLIQPLKSSPLKALKIPANNQDEALLSAICEIRRYMYGNLSEDMLSAYLSGRSNRIFFKGIMSFY…				NZ_AWHK01000117.1_1_14497	14497	14497	6131	7633
	53243516	RefSeq	NZ_AWHS01000020.1	27961	29463	-	WP_025500596.1	reverse transcriptase domain-containing protein	Vibrio parahaemolyticus S161	S161	GCF_000489255.1	MELHEKITWYIEKEAEKLALRHHAYHNALHVENERKRKRSSSPTNLKVVAKPPHWSQDKKFDPFYVKKHAKTIAYSIAKKIESQTYEPFEPSKNKVAKSSGGYREVAMYQIPDAAISTFFYHRLLSKNKHRFSSFSYAYRDDRNVHFAIQDIAVELSQNSRLFVAEFDFSKFFDAISHQYLFEQFDKNGFFISQEEKAVIKAFLNGRERGIPQGTSISLFLANLACWKLDKQLEKEGLQFARYADDTIVWSQDYAKITKALDIMSNFSKDVGVALNAEKSEGISILCPNGMKSEFHKSKDKVEFLGYSISIDKVSIKDSSVEKIKREISYILYKHLIQPLKSSPLKALKIPANNQDEALLSAICEIRRYMYGNLSEDMLSAYLSGRSNRIFFKGIMSFY…				NZ_AWHS01000020.1_17961_38529_rc	38529	20569	9067	10569
	53243516	RefSeq	NZ_AWHV01000047.1	27961	29463	-	WP_025500596.1	reverse transcriptase domain-containing protein	Vibrio parahaemolyticus S158	S158	GCF_000489315.1	MELHEKITWYIEKEAEKLALRHHAYHNALHVENERKRKRSSSPTNLKVVAKPPHWSQDKKFDPFYVKKHAKTIAYSIAKKIESQTYEPFEPSKNKVAKSSGGYREVAMYQIPDAAISTFFYHRLLSKNKHRFSSFSYAYRDDRNVHFAIQDIAVELSQNSRLFVAEFDFSKFFDAISHQYLFEQFDKNGFFISQEEKAVIKAFLNGRERGIPQGTSISLFLANLACWKLDKQLEKEGLQFARYADDTIVWSQDYAKITKALDIMSNFSKDVGVALNAEKSEGISILCPNGMKSEFHKSKDKVEFLGYSISIDKVSIKDSSVEKIKREISYILYKHLIQPLKSSPLKALKIPANNQDEALLSAICEIRRYMYGNLSEDMLSAYLSGRSNRIFFKGIMSFY…				NZ_AWHV01000047.1_17961_29481_rc	29481	11521	19	1521
	53243516	RefSeq	NZ_AWHX01000016.1	10142	11644	+	WP_025500596.1	reverse transcriptase domain-containing protein	Vibrio parahaemolyticus S156	S156	GCF_000489355.1	MELHEKITWYIEKEAEKLALRHHAYHNALHVENERKRKRSSSPTNLKVVAKPPHWSQDKKFDPFYVKKHAKTIAYSIAKKIESQTYEPFEPSKNKVAKSSGGYREVAMYQIPDAAISTFFYHRLLSKNKHRFSSFSYAYRDDRNVHFAIQDIAVELSQNSRLFVAEFDFSKFFDAISHQYLFEQFDKNGFFISQEEKAVIKAFLNGRERGIPQGTSISLFLANLACWKLDKQLEKEGLQFARYADDTIVWSQDYAKITKALDIMSNFSKDVGVALNAEKSEGISILCPNGMKSEFHKSKDKVEFLGYSISIDKVSIKDSSVEKIKREISYILYKHLIQPLKSSPLKALKIPANNQDEALLSAICEIRRYMYGNLSEDMLSAYLSGRSNRIFFKGIMSFY…				NZ_AWHX01000016.1_142_21644	21644	21503	10001	11503
	53243516	RefSeq	NZ_AWHY01000011.1	10152	11654	+	WP_025500596.1	reverse transcriptase domain-containing protein	Vibrio parahaemolyticus S155	S155	GCF_000489375.1	MELHEKITWYIEKEAEKLALRHHAYHNALHVENERKRKRSSSPTNLKVVAKPPHWSQDKKFDPFYVKKHAKTIAYSIAKKIESQTYEPFEPSKNKVAKSSGGYREVAMYQIPDAAISTFFYHRLLSKNKHRFSSFSYAYRDDRNVHFAIQDIAVELSQNSRLFVAEFDFSKFFDAISHQYLFEQFDKNGFFISQEEKAVIKAFLNGRERGIPQGTSISLFLANLACWKLDKQLEKEGLQFARYADDTIVWSQDYAKITKALDIMSNFSKDVGVALNAEKSEGISILCPNGMKSEFHKSKDKVEFLGYSISIDKVSIKDSSVEKIKREISYILYKHLIQPLKSSPLKALKIPANNQDEALLSAICEIRRYMYGNLSEDMLSAYLSGRSNRIFFKGIMSFY…				NZ_AWHY01000011.1_152_21654	21654	21503	10001	11503
[truncated: 812 more rows]

## Sheet: Supplementary Table 2
	Tang*, Žedaveinytė*, Burman*, Pandey* et al. (2025)
[truncated: 12 more rows]

## Sheet: Supplementary Table 3
	Tang*, Žedaveinytė*, Burman*, Pandey* et al. (2025)
[truncated: 20 more rows]

[truncated: 5 more sheets: Supplementary Table 4, Supplementary Table 5, Supplementary Table 6, Supplementary Table 7, Supplementary Table 8]
